# Supplementary material for: Proteomics Analysis Reveals that Warburg Effect along with Modification in Lipid Metabolism Improves In Vitro Embryo Development under Low Oxygen
Source: Int J Mol Sci. 2020 Mar 14;21(6):1996. doi: 10.3390/ijms21061996 (PMC7139666; doi:10.3390/ijms21061996)
Supplement: Supplementary file 1 [file ijms-21-01996-s001.zip]

Archive with 5 entries (5 files):
- Table S5.docx
- Table S1.xlsx
- Table S2.xlsx
- Table S3.xlsx
- Table S4.docx
