# Supplementary material for: Proteomics Analysis Reveals that Warburg Effect along with Modification in Lipid Metabolism Improves In Vitro Embryo Development under Low Oxygen
Source: Int J Mol Sci. 2020 Mar 14;21(6):1996. doi: 10.3390/ijms21061996 (PMC7139666; doi:10.3390/ijms21061996)
Supplement: Supplementary file 1 [file ijms-21-01996-s001.zip › Table S1.xlsx]

## Sheet: Proteins
Checked	Protein FDR Confidence	Master	Accession	Description	Exp. q-value	Sum PEP Score	Coverage	# Peptides	# PSMs	# Unique Peptides	# Protein Groups	# AAs	MW [kDa]	calc. pI	Found in Sample: [S1] F1: 126, Control	Found in Sample: [S2] F1: 127, Sample	Modifications	Abundance Ratio: (F1, 127) / (F1, 126)	Abundance Ratio: (F1, 126) / (F1, 127)	Abundances (Scaled): F1: 126, Control	Abundances (Scaled): F1: 127, Sample	emPAI	# Razor Peptides	Score Sequest HT	# Peptides Sequest HT
FALSE	High	Master Protein	A0A140T897	Serum albumin OS=Bos taurus OX=9913 GN=ALB PE=4 SV=1	0	468.6	79.0774	54	635	54	1	607	69.278	6.18	High	High		1.453	0.688	81.5	118.5	951.19	0	1510.2	54
FALSE	High	Master Protein	F1MNN6	Major vault protein OS=Bos taurus OX=9913 GN=MVP PE=4 SV=1	0	316.88	48.6517	40	425	40	1	890	98.893	5.6	High	High		0.765	1.308	113.3	86.7	35.816	0	1018.92	40
FALSE	High	Master Protein	F1MQ37	Myosin heavy chain 9 OS=Bos taurus OX=9913 GN=MYH9 PE=1 SV=2	0	274.704	35.8961	57	204	48	1	1964	226.962	5.6	High	High		1.052	0.951	97.5	102.5	3.479	10	438.911	57
FALSE	High	Master Protein	F1MU12	Keratin, type II cytoskeletal 8 OS=Bos taurus OX=9913 GN=KRT8 PE=3 SV=1	0	255.277	55.0209	27	409	8	1	478	53.494	5.99	High	High		0.932	1.073	103.5	96.5	99	27	1032.2	27
FALSE	High	Master Protein	E1BKX7	Filamin B OS=Bos taurus OX=9913 GN=FLNB PE=1 SV=2	0	236.175	31.3331	57	167	52	1	2633	281.439	5.85	High	High		0.993	1.007	100.3	99.7	2.073	5	330.86	57
FALSE	High	Master Protein	F1MCK2	AHNAK nucleoprotein OS=Bos taurus OX=9913 GN=AHNAK PE=1 SV=2	0	207.886	31.7852	56	214	56	1	5512	586.594	5.96	High	High		1.01	0.99	99.5	100.5	0.464	0	328.856	56
FALSE	High	Master Protein	F6S1Q0	Keratin 18 OS=Bos taurus OX=9913 GN=KRT18 PE=1 SV=1	0	179.199	56.8765	23	238	21	1	429	47.935	5.38	High	High		0.982	1.018	100.9	99.1	40.753	2	623.639	23
FALSE	High	Master Protein	P63258	Actin, cytoplasmic 2 OS=Bos taurus OX=9913 GN=ACTG1 PE=1 SV=1	0	154.044	49.0667	15	192	2	1	375	41.766	5.48	High	High	Acetyl [N-Term]	0.925	1.081	103.9	96.1	59.619	22	454.609	15
FALSE	High	Master Protein	G3X8G9	Uncharacterized protein OS=Bos taurus OX=9913 PE=3 SV=1	0	149.208	39.7436	20	250	1	1	468	52.394	5.27	High	High		0.929	1.077	103.7	96.3	22.101	1	662.486	20
FALSE	High	Master Protein	P31976	Ezrin OS=Bos taurus OX=9913 GN=EZR PE=1 SV=2	0	131.233	53.7005	29	154	20	1	581	68.717	6.42	High	High		1.145	0.874	93.3	106.7	14.283	9	316.076	29
FALSE	High	Master Protein	A5D984	Pyruvate kinase OS=Bos taurus OX=9913 GN=PKM PE=1 SV=1	0	126.691	54.4256	22	110	22	1	531	57.912	7.85	High	High		1.253	0.798	88.8	111.2	8.397	0	227.124	22
FALSE	High	Master Protein	F1MRD0	Actin, cytoplasmic 1 OS=Bos taurus OX=9913 GN=ACTB PE=3 SV=2	0	123.07	41.3333	13	144	1	1	375	41.825	5.31	High	High		0.945	1.058	102.8	97.2	29.079	0	337.764	13
FALSE	High	Master Protein	P19120	Heat shock cognate 71 kDa protein OS=Bos taurus OX=9913 GN=HSPA8 PE=1 SV=2	0	120.64	37.2308	21	136	17	1	650	71.196	5.52	High	High		0.972	1.029	101.4	98.6	7.886	4	306.674	21
FALSE	High	Master Protein	F1MI32	Sodium/potassium-transporting ATPase subunit alpha OS=Bos taurus OX=9913 GN=ATP1A1 PE=3 SV=2	0	117.45	26.9344	20	84	20	1	1021	112.643	5.49	High	High		1.002	0.998	99.9	100.1	2.914	0	178.744	20
FALSE	High	Master Protein	P81947	Tubulin alpha-1B chain OS=Bos taurus OX=9913 PE=1 SV=2	0	111.866	51.8847	16	117	4	1	451	50.12	5.06	High	High		0.921	1.086	104.1	95.9	15.156	14	271.324	16
FALSE	High	Master Protein	A5D7D1	Alpha-actinin-4 OS=Bos taurus OX=9913 GN=ACTN4 PE=2 SV=1	0	110.905	35.8946	25	104	15	1	911	104.862	5.44	High	High		0.956	1.046	102.2	97.8	2.866	10	214.01	25
FALSE	High	Master Protein	Q3B7N2	Alpha-actinin-1 OS=Bos taurus OX=9913 GN=ACTN1 PE=2 SV=1	0	109.866	36.0987	24	93	14	1	892	102.916	5.41	High	High		0.935	1.07	103.4	96.6	2.346	0	193.948	24
FALSE	High	Master Protein	Q76LV2	Heat shock protein HSP 90-alpha OS=Bos taurus OX=9913 GN=HSP90AA1 PE=1 SV=3	0	108.947	33.015	21	98	13	1	733	84.678	5.01	High	High		0.981	1.019	101	99	5.449	9	218.096	21
FALSE	High	Master Protein	P49951	Clathrin heavy chain 1 OS=Bos taurus OX=9913 GN=CLTC PE=1 SV=1	0	103.336	26.3881	31	66	31	1	1675	191.467	5.69	High	High		1.015	0.985	99.2	100.8	1.336	0	91.0465	31
FALSE	High	Master Protein	Q3ZCJ7	Tubulin alpha-1C chain OS=Bos taurus OX=9913 GN=TUBA1C PE=1 SV=1	0	99.0707	46.7706	15	97	3	1	449	49.825	5.1	High	High		0.967	1.034	101.7	98.3	9	0	231.836	15
FALSE	High	Master Protein	Q76LV1	Heat shock protein HSP 90-beta OS=Bos taurus OX=9913 GN=HSP90AB1 PE=2 SV=3	0	96.4182	35.6354	21	90	12	1	724	83.201	5.03	High	High		0.991	1.01	100.5	99.5	5.176	1	177.955	21
FALSE	High	Master Protein	P08728	Keratin, type I cytoskeletal 19 OS=Bos taurus OX=9913 GN=KRT19 PE=2 SV=1	0	96.3441	52.6316	19	104	16	1	399	43.858	5.01	High	High		1.098	0.91	95.3	104.7	7.111	1	237.692	19
FALSE	High	Master Protein	Q2HJ49	Moesin OS=Bos taurus OX=9913 GN=MSN PE=2 SV=3	0	92.026	40.208	22	99	14	1	577	67.933	6.16	High	High		1.101	0.908	95.2	104.8	5.032	0	209.042	22
FALSE	High	Master Protein	F1MB08	Alpha-enolase OS=Bos taurus OX=9913 GN=ENO1 PE=3 SV=1	0	92.0104	56.4516	17	93	17	1	434	47.254	6.8	High	High		1.243	0.804	89.2	110.8	9.826	0	197.299	17
FALSE	High	Master Protein	E1BJE3	Uncharacterized protein OS=Bos taurus OX=9913 GN=LOC516378 PE=3 SV=1	0	91.7407	26.5537	12	85	5	1	531	57.456	6.57	High	High		0.962	1.039	101.9	98.1	9	7	185.985	12
FALSE	High	Master Protein	Q0VCX2	Endoplasmic reticulum chaperone BiP OS=Bos taurus OX=9913 GN=HSPA5 PE=2 SV=1	0	87.2118	38.626	19	83	17	1	655	72.356	5.16	High	High		0.927	1.079	103.8	96.2	4.391	0	161.878	19
FALSE	High	Master Protein	F1MUZ9	60 kDa heat shock protein, mitochondrial OS=Bos taurus OX=9913 GN=HSPD1 PE=1 SV=1	0	84.9261	40.8377	17	64	17	1	573	60.939	5.87	High	High		0.844	1.185	108.5	91.5	5.391	0	112.684	17
FALSE	High	Master Protein	G8JKX4	Actin, aortic smooth muscle OS=Bos taurus OX=9913 GN=ACTA2 PE=3 SV=1	0	84.7387	29.064	10	135	2	1	406	45.403	6.1	High	High		0.99	1.01	100.5	99.5	13.678	0	297.956	10
FALSE	High	Master Protein	F1MLB8	ATP synthase subunit alpha OS=Bos taurus OX=9913 GN=ATP5F1A PE=1 SV=1	0	78.69	36.1664	16	74	16	1	553	59.653	9.19	High	High		0.943	1.06	102.9	97.1	3.739	0	145.379	16
FALSE	High	Master Protein	Q95M18	Endoplasmin OS=Bos taurus OX=9913 GN=HSP90B1 PE=2 SV=1	0	78.6834	29.602	20	59	19	1	804	92.369	4.84	High	High		0.94	1.064	103.1	96.9	2.162	0	120.841	20
FALSE	High	Master Protein	P00829	ATP synthase subunit beta, mitochondrial OS=Bos taurus OX=9913 GN=ATP5F1B PE=1 SV=2	0	74.1373	35.4167	13	61	13	1	528	56.249	5.27	High	High		0.937	1.068	103.3	96.7	4.52	0	87.433	13
FALSE	High	Master Protein	P10096	Glyceraldehyde-3-phosphate dehydrogenase OS=Bos taurus OX=9913 GN=GAPDH PE=1 SV=4	0	74.1013	44.4444	12	68	12	1	333	35.845	8.35	High	High		1.286	0.777	87.5	112.5	8.047	0	134.87	12
FALSE	High	Master Protein	P79134	Annexin A6 OS=Bos taurus OX=9913 GN=ANXA6 PE=1 SV=2	0	73.733	33.8782	19	86	18	1	673	75.86	5.9	High	High		1.029	0.971	98.6	101.4	2.089	1	143.191	19
FALSE	High	Master Protein	F1N6H1	LDL receptor related protein 2 OS=Bos taurus OX=9913 GN=LRP2 PE=1 SV=2	0	72.8793	8.71163	30	61	30	1	4626	517.294	5.26	High	High		0.977	1.024	101.2	98.8	0.334	0	58.0598	30
FALSE	High	Master Protein	A5D7E8	Protein disulfide-isomerase OS=Bos taurus OX=9913 GN=PDIA3 PE=2 SV=1	0	72.7418	41.3861	17	65	17	1	505	56.894	6.81	High	High		0.951	1.052	102.5	97.5	4.179	0	103.703	17
FALSE	High	Master Protein	Q5EA61	Creatine kinase B-type OS=Bos taurus OX=9913 GN=CKB PE=1 SV=1	0	70.7993	43.5696	11	75	11	1	381	42.692	5.78	High	High		0.879	1.138	106.4	93.6	4.484	0	195.804	11
FALSE	High	Master Protein	P04272	Annexin A2 OS=Bos taurus OX=9913 GN=ANXA2 PE=1 SV=2	0	66.9681	46.9027	16	85	16	1	339	38.588	7.31	High	High		0.982	1.018	100.9	99.1	7.254	0	209.562	16
FALSE	High	Master Protein	G3X757	Transitional endoplasmic reticulum ATPase OS=Bos taurus OX=9913 GN=VCP PE=3 SV=1	0	65.7184	26.4268	15	52	15	1	806	89.247	5.26	High	High		1.012	0.988	99.4	100.6	1.61	0	79.1254	15
FALSE	High	Master Protein	F1N404	Peptidyl arginine deiminase 6 OS=Bos taurus OX=9913 GN=PADI6 PE=4 SV=2	0	64.9544	29.0698	16	67	16	1	688	76.944	5.59	High	High		0.919	1.089	104.2	95.8	3.125	0	133.072	16
FALSE	High	Master Protein	Q5E9B7	Chloride intracellular channel protein 1 OS=Bos taurus OX=9913 GN=CLIC1 PE=2 SV=3	0	61.5416	60.5809	10	51	10	1	241	26.975	5.27	High	High		0.984	1.016	100.8	99.2	12.335	0	83.5882	10
FALSE	High	Master Protein	Q3ZCH0	Stress-70 protein, mitochondrial OS=Bos taurus OX=9913 GN=HSPA9 PE=2 SV=1	0	59.7525	29.1605	15	45	15	1	679	73.696	6.3	High	High		0.949	1.054	102.6	97.4	1.434	0	68.6241	15
FALSE	High	Master Protein	Q27991	Myosin-10 OS=Bos taurus OX=9913 GN=MYH10 PE=2 SV=2	0	59.4696	11.6903	17	47	8	1	1976	228.958	5.54	High	High		0.98	1.02	101	99	0.517	0	60.812	17
FALSE	High	Master Protein	A6QLL8	Fructose-bisphosphate aldolase OS=Bos taurus OX=9913 GN=ALDOA PE=1 SV=1	0	59.4046	54.6703	15	33	12	1	364	39.411	8.19	High	High		1.017	0.984	99.2	100.8	4.623	3	75.6418	15
FALSE	High	Master Protein	Q2KJD0	Tubulin beta-5 chain OS=Bos taurus OX=9913 GN=TUBB5 PE=2 SV=1	0	57.9404	28.6036	10	52	2	1	444	49.639	4.89	High	High		0.957	1.044	102.2	97.8	5.062	10	100.397	10
FALSE	High	Master Protein	E1BKT9	Desmoplakin OS=Bos taurus OX=9913 GN=DSP PE=1 SV=1	0	57.8321	8.34199	19	36	19	1	2889	332.177	6.84	High	High		0.974	1.026	101.3	98.7	0.247	0	54.3873	19
FALSE	High	Master Protein	Q9BH11	Zona pellucida sperm-binding protein 4 OS=Bos taurus OX=9913 GN=ZP4 PE=1 SV=2	0	56.0172	19.1011	7	53	7	1	534	59.163	7.18	High	High		0.647	1.546	121.4	78.6	4.78	0	97.0146	7
FALSE	High	Master Protein	Q3SYU2	Elongation factor 2 OS=Bos taurus OX=9913 GN=EEF2 PE=2 SV=3	0	53.8055	26.2238	18	57	18	1	858	95.307	6.83	High	High		1.016	0.984	99.2	100.8	1.448	0	92.9539	18
FALSE	High	Master Protein	F1MPH8	Uncharacterized protein OS=Bos taurus OX=9913 GN=LOC528262 PE=3 SV=2	0	53.5903	30.6818	11	49	4	1	440	47.917	5.52	High	High		0.93	1.075	103.6	96.4	3.365	0	108.761	11
FALSE	High	Master Protein	P68103	Elongation factor 1-alpha 1 OS=Bos taurus OX=9913 GN=EEF1A1 PE=1 SV=1	0	52.4753	25.7576	9	65	5	1	462	50.109	9.01	High	High		1.116	0.896	94.5	105.5	3.786	4	136.079	9
FALSE	High	Master Protein	Q3T0P6	Phosphoglycerate kinase 1 OS=Bos taurus OX=9913 GN=PGK1 PE=2 SV=3	0	51.9506	37.6499	13	52	13	1	417	44.509	8.27	High	High		1.327	0.753	85.9	114.1	2.981	0	74.502	13
FALSE	High	Master Protein	F1N647	Fatty acid synthase OS=Bos taurus OX=9913 GN=FASN PE=1 SV=2	0	51.8905	8.43949	13	40	13	1	2512	274.092	6.46	High	High	Acetyl [N-Term]	1.215	0.823	90.3	109.7	0.358	0	65.5283	13
FALSE	High	Master Protein	A7Z014	TKT protein OS=Bos taurus OX=9913 GN=TKT PE=1 SV=1	0	50.2752	21.5088	11	43	11	1	623	67.755	7.47	High	High		1.006	0.994	99.7	100.3	1.707	0	66.1461	11
FALSE	High	Master Protein	A6H7J6	Protein disulfide-isomerase OS=Bos taurus OX=9913 GN=P4HB PE=1 SV=1	0	48.2037	26.0784	11	43	11	1	510	57.168	4.91	High	High		0.917	1.09	104.3	95.7	1.661	0	71.5691	11
FALSE	High	Master Protein	Q5E947	Peroxiredoxin-1 OS=Bos taurus OX=9913 GN=PRDX1 PE=2 SV=1	0	47.7839	55.7789	10	47	10	1	199	22.195	8.4	High	High		0.867	1.153	107.1	92.9	19.309	0	87.6398	10
FALSE	High	Master Protein	Q32PF2	ATP-citrate synthase OS=Bos taurus OX=9913 GN=ACLY PE=2 SV=1	0	46.9651	18.1485	14	49	14	1	1091	119.712	7.24	High	High		1.369	0.73	84.4	115.6	0.764	0	71.7174	14
FALSE	High	Master Protein	E1BJB1	Tubulin beta chain OS=Bos taurus OX=9913 GN=TUBB2A PE=1 SV=1	0	44.5767	26.9663	9	40	2	1	445	49.875	4.89	High	High		0.859	1.163	107.6	92.4	3.062	0	75.3939	9
FALSE	High	Master Protein	Q3MHL4	Adenosylhomocysteinase OS=Bos taurus OX=9913 GN=AHCY PE=2 SV=3	0	44.1509	29.3981	11	32	11	1	432	47.607	6.29	High	High		0.912	1.096	104.6	95.4	2.981	0	64.8852	11
FALSE	High	Master Protein	A5D7J6	CALR protein OS=Bos taurus OX=9913 GN=CALR PE=2 SV=1	0	43.7546	26.3789	9	28	9	1	417	48.068	4.48	High	High		0.852	1.174	108	92	1.913	0	48.0396	9
FALSE	High	Master Protein	E1BBP7	Histone H4 OS=Bos taurus OX=9913 PE=3 SV=2	0	43.5574	50	5	60	5	1	104	11.512	11.5	High	High		0.99	1.01	100.5	99.5	214.443	0	118.446	5
FALSE	High	Master Protein	F1MTV9	Nucleophosmin OS=Bos taurus OX=9913 GN=NPM1 PE=4 SV=2	0	43.1887	36.0544	9	34	9	1	294	32.655	4.77	High	High		0.895	1.117	105.5	94.5	3.642	0	71.357	9
FALSE	High	Master Protein	Q2T9S0	Tubulin beta-3 chain OS=Bos taurus OX=9913 GN=TUBB3 PE=1 SV=1	0	42.6977	25.5556	9	44	1	1	450	50.4	4.93	High	High		0.875	1.143	106.7	93.3	3.062	2	80.9999	9
FALSE	High	Master Protein	P62261	14-3-3 protein epsilon OS=Bos taurus OX=9913 GN=YWHAE PE=2 SV=1	0	41.6542	64.3137	14	32	12	1	255	29.155	4.74	High	High		0.891	1.123	105.8	94.2	9	2	45.7251	14
FALSE	High	Master Protein	A0A140T8A5	Isocitrate dehydrogenase [NADP] OS=Bos taurus OX=9913 GN=IDH1 PE=1 SV=1	0	40.7155	31.401	12	37	12	1	414	46.729	6.55	High	High		1.106	0.904	95	105	2.415	0	60.2269	12
FALSE	High	Master Protein	Q27965	Heat shock 70 kDa protein 1B OS=Bos taurus OX=9913 GN=HSPA1B PE=2 SV=1	0	40.4613	21.8409	11	34	8	1	641	70.185	5.92	High	High		0.988	1.012	100.6	99.4	1.424	0	62.5456	11
FALSE	High	Master Protein	A7Z066	Calnexin OS=Bos taurus OX=9913 GN=CANX PE=1 SV=1	0	38.7112	19.2243	10	37	10	1	593	67.733	4.63	High	High		0.939	1.065	103.1	96.9	1.626	0	49.2743	10
FALSE	High	Master Protein	P63103	14-3-3 protein zeta/delta OS=Bos taurus OX=9913 GN=YWHAZ PE=1 SV=1	0	36.9985	40.8163	8	29	6	1	245	27.728	4.79	High	High		0.926	1.08	103.8	96.2	4.456	0	38.3449	8
FALSE	High	Master Protein	Q3SZI4	14-3-3 protein theta OS=Bos taurus OX=9913 GN=YWHAQ PE=2 SV=1	0	36.0725	40	8	34	5	1	245	27.747	4.78	High	High		0.874	1.145	106.7	93.3	4.995	1	47.4112	8
FALSE	High	Master Protein	F1MEN8	Protein disulfide-isomerase A4 OS=Bos taurus OX=9913 GN=PDIA4 PE=3 SV=1	0	35.4532	23.3281	10	23	10	1	643	72.453	5.1	High	High		0.911	1.098	104.6	95.4	0.734	0	41.0578	10
FALSE	High	Master Protein	Q3ZCI4	6-phosphogluconate dehydrogenase, decarboxylating OS=Bos taurus OX=9913 GN=PGD PE=1 SV=2	0	35.2644	20.4969	7	17	7	1	483	53.043	7.09	High	High		0.952	1.051	102.5	97.5	1.102	0	35.0624	7
FALSE	High	Master Protein	Q9BH10	Zona pellucida sperm-binding protein 2 OS=Bos taurus OX=9913 GN=ZP2 PE=1 SV=1	0	35.2612	14.0252	9	27	9	1	713	79.497	7.88	High	High		0.636	1.573	122.3	77.7	1.202	0	59.5831	9
FALSE	High	Master Protein	F1MMR6	Cathepsin D OS=Bos taurus OX=9913 GN=CTSD PE=3 SV=1	0	35.0712	24.2718	7	32	7	1	412	44.676	7.65	High	High		0.89	1.124	105.8	94.2	1.721	0	75.4326	7
FALSE	High	Master Protein	Q3ZBU7	Tubulin beta-4A chain OS=Bos taurus OX=9913 GN=TUBB4A PE=2 SV=1	0	34.6744	21.8468	8	43	2	1	444	49.554	4.88	High	High		0.935	1.07	103.4	96.6	2.325	0	74.7721	8
FALSE	High	Master Protein	F1MUX6	Glutathione S-transferase OS=Bos taurus OX=9913 GN=GSTM3 PE=1 SV=2	0	34.6153	49.7608	9	34	9	1	209	25.05	6.77	High	High		0.844	1.185	108.4	91.6	4.275	0	46.8751	9
FALSE	High	Master Protein	E1B8K6	Uncharacterized protein OS=Bos taurus OX=9913 GN=NCL PE=1 SV=1	0	34.4624	19.3056	12	34	12	1	720	77.806	4.68	High	High		0.973	1.028	101.4	98.6	1.085	0	60.0919	12
FALSE	High	Master Protein	P32007	ADP/ATP translocase 3 OS=Bos taurus OX=9913 GN=SLC25A6 PE=1 SV=3	0	34.0861	25.5034	8	41	2	1	298	32.856	9.8	High	High		1.01	0.99	99.5	100.5	2.162	6	86.9421	8
FALSE	High	Master Protein	G3N3W3	ADP/ATP translocase 2 OS=Bos taurus OX=9913 GN=SLC25A5 PE=3 SV=1	0	33.9947	25.7764	8	39	2	1	322	35.429	9.8	High	High		0.966	1.036	101.7	98.3	2.325	0	75.623	8
FALSE	High	Master Protein	F1MFT4	Heterogeneous nuclear ribonucleoprotein U OS=Bos taurus OX=9913 GN=HNRNPU PE=1 SV=2	0	33.7789	16.1198	10	28	10	1	701	77.503	8.51	High	High		0.966	1.036	101.8	98.2	0.931	0	46.1515	10
FALSE	High	Master Protein	F1MJJ8	Radixin OS=Bos taurus OX=9913 GN=RDX PE=4 SV=1	0	33.1309	17.4957	10	52	1	1	583	68.541	6.16	High	High		0.858	1.166	107.7	92.3	1.113	0	102.52	10
FALSE	High	Master Protein	Q5KR47	Tropomyosin alpha-3 chain OS=Bos taurus OX=9913 GN=TPM3 PE=2 SV=1	0	32.8244	26.4085	9	45	1	1	284	32.799	4.72	High	High		0.869	1.151	107	93	2.325	2	92.5443	9
FALSE	High	Master Protein	P02584	Profilin-1 OS=Bos taurus OX=9913 GN=PFN1 PE=1 SV=2	0	32.6543	52.8571	6	37	6	1	140	15.048	8.28	High	High		1.053	0.95	97.4	102.6	26.826	0	46.6023	6
FALSE	High	Master Protein	F1MDC1	Uncharacterized protein OS=Bos taurus OX=9913 PE=1 SV=2	0	32.4673	23.7452	11	27	11	1	1554	166.809	9.33	High	High		1.028	0.973	98.6	101.4	0.273	0	48.8442	11
FALSE	High	Master Protein	Q3SZ54	Eukaryotic initiation factor 4A-I OS=Bos taurus OX=9913 GN=EIF4A1 PE=2 SV=1	0	32.3881	30.2956	10	27	9	1	406	46.125	5.48	High	High		0.998	1.002	100.1	99.9	2.162	1	33.2785	10
FALSE	High	Master Protein	Q3SZK8	Na(+)/H(+) exchange regulatory cofactor NHE-RF1 OS=Bos taurus OX=9913 GN=SLC9A3R1 PE=2 SV=1	0	32.2051	30.163	9	23	9	1	368	39.579	5.39	High	High		0.956	1.045	102.2	97.8	1.555	0	46.4321	9
FALSE	High	Master Protein	Q3ZBH0	T-complex protein 1 subunit beta OS=Bos taurus OX=9913 GN=CCT2 PE=1 SV=3	0	31.3503	28.4112	10	23	10	1	535	57.439	6.64	High	High		0.975	1.025	101.2	98.8	0.983	0	25.177	10
FALSE	High	Master Protein	G3MWV5	Uncharacterized protein OS=Bos taurus OX=9913 GN=HIST1H1E PE=3 SV=1	0	31.3405	29.6804	7	38	1	1	219	21.876	11.03	High	High		0.859	1.164	107.6	92.4	4.878	0	93.1872	7
FALSE	High	Master Protein	A7MAZ5	Histone H1.3 OS=Bos taurus OX=9913 GN=HIST1H1D PE=1 SV=1	0	31.286	29.4118	7	36	1	1	221	22.14	10.96	High	High		1.055	0.948	97.3	102.7	4.878	6	88.5433	7
FALSE	High	Master Protein	A6QR15	LOC535277 protein OS=Bos taurus OX=9913 GN=TPM4 PE=1 SV=1	0	30.7512	26.7606	10	37	4	1	284	32.804	4.73	High	High		0.974	1.027	101.3	98.7	2.325	6	82.5396	10
FALSE	High	Master Protein	P68002	Voltage-dependent anion-selective channel protein 2 OS=Bos taurus OX=9913 GN=VDAC2 PE=2 SV=2	0	30.36	50.3401	10	35	10	1	294	31.6	7.55	High	High		1.007	0.993	99.6	100.4	4.817	0	48.1674	10
FALSE	High	Master Protein	Q3ZBZ8	Stress-induced-phosphoprotein 1 OS=Bos taurus OX=9913 GN=STIP1 PE=2 SV=1	0	30.2191	21.1786	10	19	10	1	543	62.442	6.43	High	High	Acetyl [N-Term]	0.922	1.085	104.1	95.9	0.756	0	25.3226	10
FALSE	High	Master Protein	Q3ZCI9	T-complex protein 1 subunit theta OS=Bos taurus OX=9913 GN=CCT8 PE=1 SV=3	0	30.1236	25.5474	11	23	11	1	548	59.571	5.59	High	High		0.924	1.082	103.9	96.1	0.995	0	34.9127	11
FALSE	High	Master Protein	Q32LG3	Malate dehydrogenase, mitochondrial OS=Bos taurus OX=9913 GN=MDH2 PE=1 SV=1	0	29.9897	40.2367	10	29	10	1	338	35.646	8.54	High	High		0.84	1.191	108.7	91.3	1.754	0	37.5536	10
FALSE	High	Master Protein	E1BBY7	Heat shock protein family A (Hsp70) member 4 OS=Bos taurus OX=9913 GN=HSPA4 PE=1 SV=2	0	29.8344	19.6429	12	25	12	1	840	94.449	5.21	High	High		0.965	1.036	101.8	98.2	0.743	0	22.1674	12
FALSE	High	Master Protein	F1MUY2	Uncharacterized protein OS=Bos taurus OX=9913 GN=KRT6B PE=1 SV=1	0	28.6168	6.83012	4	52	1	1	571	60.819	8.35	High	High		0.81	1.234	110.5	89.5	0.968	0	117.18	4
FALSE	High	Master Protein	F1N3E9	Uncharacterized protein OS=Bos taurus OX=9913 GN=FAM151A PE=4 SV=1	0	28.5218	13.1399	6	24	6	1	586	64.086	6.77	High	High		0.899	1.112	105.3	94.7	1.031	0	52.3093	6
FALSE	High	Master Protein	A3KMV5	Ubiquitin-like modifier-activating enzyme 1 OS=Bos taurus OX=9913 GN=UBA1 PE=2 SV=1	0	28.2698	12.0983	8	27	8	1	1058	117.755	5.77	High	High		1.004	0.996	99.8	100.2	0.413	0	34.0772	8
FALSE	High	Master Protein	G3N0V2	Keratin 1 OS=Bos taurus OX=9913 GN=KRT1 PE=1 SV=1	0	28.0679	9.73597	6	24	4	1	606	63.113	8.28	High	High		0.92	1.087	104.2	95.8	0.645	1	63.2888	6
FALSE	High	Master Protein	Q5E9J1	Heterogeneous nuclear ribonucleoprotein F OS=Bos taurus OX=9913 GN=HNRNPF PE=2 SV=3	0	27.7859	19.5652	5	18	3	1	414	45.66	5.49	High	High		0.922	1.084	104	96	1.015	2	36.57	5
FALSE	High	Master Protein	P62992	Ubiquitin-40S ribosomal protein S27a OS=Bos taurus OX=9913 GN=RPS27A PE=1 SV=2	0	27.5827	31.4103	5	35	5	1	156	17.953	9.64	High	High		0.918	1.089	104.3	95.7	7.111	0	68.2875	5
FALSE	High	Master Protein	F1MUD2	Histone H2B OS=Bos taurus OX=9913 GN=HIST1H2BM PE=3 SV=1	0	27.2386	41.2698	5	38	5	1	126	13.926	10.32	High	High		1.014	0.986	99.3	100.7	9	0	67.5656	5
FALSE	High	Master Protein	F1MIN1	Voltage-dependent anion-selective channel protein 1 OS=Bos taurus OX=9913 GN=VDAC1 PE=1 SV=2	0	27.1445	39.661	8	25	7	1	295	32.056	8.51	High	High		0.897	1.115	105.4	94.6	2.36	1	34.8965	8
FALSE	High	Master Protein	A6H6X7	Zona pellucida glycoprotein 3 (Sperm receptor) OS=Bos taurus OX=9913 GN=ZP3 PE=2 SV=1	0	27.124	16.3895	8	46	8	1	421	46.529	7.58	High	High		0.549	1.821	129.1	70.9	1.649	0	99.6289	8
FALSE	High	Master Protein	F6PWD5	Uncharacterized protein OS=Bos taurus OX=9913 PE=4 SV=1	0	26.6903	36.4583	4	19	4	1	192	21.855	9.72	High	High		1.094	0.914	95.5	104.5	4.337	0	27.5718	4
FALSE	High	Master Protein	F1MV90	Uncharacterized protein OS=Bos taurus OX=9913 GN=LOC101904481 PE=3 SV=2	0	26.5938	25.4032	7	40	3	1	248	28.966	5.05	High	High		0.925	1.081	103.9	96.1	1.994	0	83.4429	7
FALSE	High	Master Protein	F6RJG0	3-hydroxy-3-methylglutaryl coenzyme A synthase OS=Bos taurus OX=9913 GN=HMGCS1 PE=1 SV=1	0	26.5089	18.7611	9	24	9	1	565	62.478	6.42	High	High		1.31	0.764	86.6	113.4	1.438	0	30.6342	9
FALSE	High	Master Protein	Q2HJ60	Heterogeneous nuclear ribonucleoproteins A2/B1 OS=Bos taurus OX=9913 GN=HNRNPA2B1 PE=2 SV=1	0	26.441	26.393	8	28	6	1	341	35.984	8.65	High	High		1.066	0.938	96.8	103.2	2.162	2	79.7131	8
FALSE	High	Master Protein	F1MM34	Catenin alpha-1 OS=Bos taurus OX=9913 GN=CTNNA1 PE=4 SV=2	0	26.0559	15.4525	9	20	9	1	906	100.039	6.29	High	High		0.972	1.029	101.4	98.6	0.498	0	16.1593	9
FALSE	High	Master Protein	F1MT67	NACHT, LRR and PYD domains-containing protein 5 OS=Bos taurus OX=9913 GN=NLRP5 PE=4 SV=2	0	25.9342	10.1093	9	22	9	1	1098	120.939	6.93	High	High		0.847	1.181	108.3	91.7	0.365	0	38.757	9
FALSE	High	Master Protein	Q08D91	Keratin, type II cytoskeletal 75 OS=Bos taurus OX=9913 GN=KRT75 PE=2 SV=1	0	25.6889	7.18232	4	28	1	1	543	59	7.65	High	High		0.721	1.387	116.2	83.8	0.607	0	70.6756	4
FALSE	High	Master Protein	Q3T0D0	Heterogeneous nuclear ribonucleoprotein K OS=Bos taurus OX=9913 GN=HNRNPK PE=2 SV=1	0	25.1485	20.9052	7	18	7	1	464	50.987	5.26	High	High		0.885	1.13	106.1	93.9	0.995	0	18.959	7
FALSE	High	Master Protein	Q3T145	Malate dehydrogenase, cytoplasmic OS=Bos taurus OX=9913 GN=MDH1 PE=2 SV=3	0	25.1408	27.8443	8	21	8	1	334	36.415	6.58	High	High		1.004	0.996	99.8	100.2	1.371	0	38.7435	8
FALSE	High	Master Protein	A6QLD6	MYO1B protein OS=Bos taurus OX=9913 GN=MYO1B PE=2 SV=1	0	24.7254	9.77113	9	19	9	1	1136	131.747	9.31	High	High		0.981	1.02	101	99	0.389	0	14.997	9
FALSE	High	Master Protein	Q3T0Q4	Nucleoside diphosphate kinase B OS=Bos taurus OX=9913 GN=NME2 PE=1 SV=1	0	24.6799	42.7632	6	18	6	1	152	17.305	7.97	High	High		0.97	1.031	101.5	98.5	4.337	0	25.4693	6
FALSE	High	Master Protein	H9GW43	Uncharacterized protein OS=Bos taurus OX=9913 GN=RNH1 PE=1 SV=1	0	24.3122	31.1203	5	13	5	1	241	25.818	4.83	High	High		0.975	1.025	101.3	98.7	2.162	0	25.7642	5
FALSE	High	Master Protein	Q5E9F7	Cofilin-1 OS=Bos taurus OX=9913 GN=CFL1 PE=2 SV=3	0	23.7658	36.747	5	35	5	1	166	18.507	8	High	High		0.934	1.071	103.4	96.6	2.831	0	73.129	5
FALSE	High	Master Protein	P00727	Cytosol aminopeptidase OS=Bos taurus OX=9913 GN=LAP3 PE=1 SV=3	0	23.619	22.3507	8	18	8	1	519	56.254	6.48	High	High		0.996	1.004	100.2	99.8	0.668	0	13.1452	8
FALSE	High	Master Protein	P09867	Heterogeneous nuclear ribonucleoprotein A1 OS=Bos taurus OX=9913 GN=HNRNPA1 PE=1 SV=2	0	23.595	20.625	6	28	4	1	320	34.175	9.23	High	High		1.022	0.978	98.9	101.1	1.512	0	68.3852	6
FALSE	High	Master Protein	Q5E962	Aldo-keto reductase family 1, member B1 (Aldose reductase) OS=Bos taurus OX=9913 GN=AKR1B1 PE=2 SV=1	0	23.5917	36.0759	9	13	8	1	316	36.028	6.3	High	High		0.797	1.254	111.3	88.7	1.721	1	15.1169	9
FALSE	High	Master Protein	Q5E9B1	L-lactate dehydrogenase B chain OS=Bos taurus OX=9913 GN=LDHB PE=2 SV=4	0	23.4276	17.9641	6	19	4	1	334	36.7	6.44	High	High		1.096	0.912	95.4	104.6	1.994	2	35.4451	6
FALSE	High	Master Protein	P84080	ADP-ribosylation factor 1 OS=Bos taurus OX=9913 GN=ARF1 PE=1 SV=2	0	23.2867	43.6464	6	21	4	1	181	20.684	6.8	High	High		0.955	1.047	102.3	97.7	4.623	2	31.2367	6
FALSE	High	Master Protein	E1B748	Hypoxia up-regulated 1 OS=Bos taurus OX=9913 GN=HYOU1 PE=1 SV=1	0	23.1267	11.6766	8	16	8	1	1002	111.614	5.34	High	High		0.969	1.032	101.6	98.4	0.459	0	13.5298	8
FALSE	High	Master Protein	F1N6D4	Sodium-dependent phosphate transport protein 2B OS=Bos taurus OX=9913 GN=SLC34A2 PE=4 SV=1	0	23.0439	10.6782	8	27	8	1	693	75.799	7.46	High	High		0.834	1.198	109	91	0.951	0	56.082	8
FALSE	High	Master Protein	Q5KR49	Tropomyosin alpha-1 chain OS=Bos taurus OX=9913 GN=TPM1 PE=2 SV=1	0	22.8987	16.5493	6	24	1	1	284	32.675	4.74	High	High		0.931	1.074	103.6	96.4	1.228	0	43.9596	6
FALSE	High	Master Protein	G5E631	Uncharacterized protein OS=Bos taurus OX=9913 GN=DDX3X PE=1 SV=1	0	22.8596	13.0106	7	23	6	1	661	73.083	7.18	High	High		0.965	1.037	101.8	98.2	0.638	0	17.6737	7
FALSE	High	Master Protein	Q5E9F1	B-cell receptor-associated protein 31 OS=Bos taurus OX=9913 GN=BCAP31 PE=2 SV=1	0	22.11	26.5306	6	15	6	1	245	27.884	9.19	High	High		1.047	0.955	97.7	102.3	2.728	0	26.0155	6
FALSE	High	Master Protein	Q9BGI3	Peroxiredoxin-2 OS=Bos taurus OX=9913 GN=PRDX2 PE=2 SV=1	0	21.8141	30.1508	6	23	6	1	199	21.932	5.6	High	High		0.94	1.064	103.1	96.9	2.831	0	49.5542	6
FALSE	High	Master Protein	Q863B3	Staphylococcal nuclease domain-containing protein 1 OS=Bos taurus OX=9913 GN=SND1 PE=1 SV=1	0	21.788	10.1099	7	17	7	1	910	101.926	7.17	High	High		1.011	0.989	99.4	100.6	0.359	0	18.2844	7
FALSE	High	Master Protein	Q5E9F5	Transgelin-2 OS=Bos taurus OX=9913 GN=TAGLN2 PE=2 SV=3	0	21.6437	39.196	5	20	5	1	199	22.412	8.24	High	High		0.989	1.011	100.6	99.4	2.728	0	23.9067	5
FALSE	High	Master Protein	E1BFV0	Karyopherin subunit beta 1 OS=Bos taurus OX=9913 GN=KPNB1 PE=1 SV=2	0	21.6211	10.0457	7	19	7	1	876	97.165	4.78	High	High	Acetyl [N-Term]	0.954	1.049	102.4	97.6	0.52	0	27.2829	7
FALSE	High	Master Protein	A0A0A0MP90	Histone H2A OS=Bos taurus OX=9913 GN=HIST1H2AC PE=3 SV=1	0	21.5367	54.6154	5	20	1	1	130	14.157	11.05	Not Found	Not Found		0.943	1.06	102.9	97.1	9	4	42.8606	5
FALSE	High	Master Protein	P39872	60S ribosomal protein L3 OS=Bos taurus OX=9913 GN=RPL3 PE=2 SV=2	0	21.5037	11.6625	3	18	3	1	403	45.995	10.23	High	High		1.061	0.942	97	103	0.874	0	18.5109	3
FALSE	High	Master Protein	F2Z4I6	Histone H2A OS=Bos taurus OX=9913 GN=HIST2H2AA4 PE=3 SV=1	0	21.3188	54.6154	5	20	1	1	130	14.087	10.9	Not Found	Not Found						9	0	42.8606	5
FALSE	High	Master Protein	Q3T0B6	Complement component 1 Q subcomponent-binding protein, mitochondrial OS=Bos taurus OX=9913 GN=C1QBP PE=2 SV=1	0	21.2295	30.5755	5	16	5	1	278	30.587	4.86	High	High		0.794	1.259	111.5	88.5	2.728	0	22.1999	5
FALSE	High	Master Protein	Q3SYV4	Adenylyl cyclase-associated protein 1 OS=Bos taurus OX=9913 GN=CAP1 PE=2 SV=3	0	20.9873	15.2542	5	18	5	1	472	51.24	7.52	High	High		0.991	1.009	100.5	99.5	0.848	0	28.0876	5
FALSE	High	Master Protein	F1N169	Filamin A OS=Bos taurus OX=9913 GN=FLNA PE=1 SV=2	0	20.906	3.20997	7	14	2	1	2648	280.989	6.19	High	High		0.985	1.015	100.8	99.2	0.127	0	29.9523	7
FALSE	High	Master Protein	Q58DW0	60S ribosomal protein L4 OS=Bos taurus OX=9913 GN=RPL4 PE=2 SV=3	0	20.8796	17.2986	7	22	7	1	422	47.382	10.96	High	High		1.005	0.995	99.8	100.2	0.931	0	53.2477	7
FALSE	High	Master Protein	P11966	Pyruvate dehydrogenase E1 component subunit beta, mitochondrial OS=Bos taurus OX=9913 GN=PDHB PE=1 SV=2	0	20.7393	25.9053	8	14	8	1	359	39.101	6.65	High	High		0.91	1.098	104.7	95.3	2.162	0	23.1421	8
FALSE	High	Master Protein	Q2HJH2	Ras-related protein Rab-1B OS=Bos taurus OX=9913 GN=RAB1B PE=2 SV=1	0	20.7304	32.3383	5	21	2	1	201	22.188	5.73	High	High	Acetyl [N-Term]	0.958	1.044	102.1	97.9	1.448	3	33.2501	5
FALSE	High	Master Protein	P23356	Ubiquitin carboxyl-terminal hydrolase isozyme L1 OS=Bos taurus OX=9913 GN=UCHL1 PE=1 SV=2	0	20.6629	25.7937	7	15	7	1	252	28.317	5.81	High	High		0.811	1.233	110.4	89.6	2.162	0	33.4456	7
FALSE	High	Master Protein	Q95140	60S acidic ribosomal protein P0 OS=Bos taurus OX=9913 GN=RPLP0 PE=2 SV=3	0	20.6405	35.2201	7	19	7	1	318	34.349	5.97	High	High		0.94	1.063	103.1	96.9	1.637	0	17.0448	7
FALSE	High	Master Protein	P19803	Rho GDP-dissociation inhibitor 1 OS=Bos taurus OX=9913 GN=ARHGDIA PE=1 SV=3	0	20.5786	26.4706	5	14	5	1	204	23.407	5.2	High	High		1.01	0.99	99.5	100.5	1.512	0	32.673	5
FALSE	High	Master Protein	G3MZG7	Uncharacterized protein OS=Bos taurus OX=9913 PE=3 SV=1	0	20.5608	44.2424	5	12	5	1	165	17.84	9.29	High	High		1.01	0.99	99.5	100.5	2.511	0	20.3841	5
FALSE	High	Master Protein	A0A140T871	Glutamate dehydrogenase 1, mitochondrial OS=Bos taurus OX=9913 GN=GLUD1 PE=1 SV=1	0	20.4628	16.934	9	17	9	1	561	61.592	7.96	High	High		1.011	0.989	99.4	100.6	0.896	0	22.0493	9
FALSE	High	Master Protein	Q5E983	Elongation factor 1-beta OS=Bos taurus OX=9913 GN=EEF1B PE=2 SV=3	0	20.4551	36.4444	6	15	5	1	225	24.789	4.67	High	High		0.901	1.11	105.2	94.8	2.415	1	27.7933	6
FALSE	High	Master Protein	Q9TTK8	Creatine kinase U-type, mitochondrial OS=Bos taurus OX=9913 GN=CKMT1 PE=2 SV=1	0	20.337	16.3462	5	22	5	1	416	46.867	8.34	High	High		1.039	0.962	98.1	101.9	0.817	0	58.9508	5
FALSE	High	Master Protein	Q3MHL7	T-complex protein 1 subunit zeta OS=Bos taurus OX=9913 GN=CCT6A PE=1 SV=3	0	20.2486	21.0923	7	19	7	1	531	57.92	6.76	High	High		0.98	1.02	101	99	0.951	0	12.1602	7
FALSE	High	Master Protein	Q2TBQ5	60S ribosomal protein L7a OS=Bos taurus OX=9913 GN=RPL7A PE=2 SV=3	0	20.1944	20.6767	5	22	5	1	266	30.007	10.61	High	High		0.94	1.064	103.1	96.9	1.512	0	43.5293	5
FALSE	High	Master Protein	Q5E958	40S ribosomal protein S8 OS=Bos taurus OX=9913 GN=RPS8 PE=2 SV=3	0	20.1248	33.6538	6	28	6	1	208	24.19	10.32	High	High		0.991	1.01	100.5	99.5	4.012	0	63.2273	6
FALSE	High	Master Protein	P62935	Peptidyl-prolyl cis-trans isomerase A OS=Bos taurus OX=9913 GN=PPIA PE=1 SV=2	0	20.0587	34.7561	6	32	6	1	164	17.858	8.16	High	High		0.936	1.069	103.3	96.7	3.394	0	49.8187	6
FALSE	High	Master Protein	Q58DQ3	60S ribosomal protein L6 OS=Bos taurus OX=9913 GN=RPL6 PE=2 SV=3	0	20.0007	30.662	8	14	8	1	287	32.67	10.68	High	High		1.029	0.972	98.6	101.4	1.955	0	28.4411	8
FALSE	High	Master Protein	E1BF20	Heterogeneous nuclear ribonucleoprotein H1 OS=Bos taurus OX=9913 GN=HNRNPH1 PE=1 SV=2	0	19.7228	12.2881	4	12	2	1	472	51.218	6.8	High	High	Acetyl [N-Term]	1.167	0.857	92.3	107.7	0.557	0	19.6174	4
FALSE	High	Master Protein	A1L528	RAB1A, member RAS oncogene family OS=Bos taurus OX=9913 GN=RAB1A PE=1 SV=1	0	19.534	26.8293	4	20	1	1	205	22.663	6.21	High	High		0.911	1.097	104.6	95.4	1.154	0	33.5475	4
FALSE	High	Master Protein	Q3T0K2	T-complex protein 1 subunit gamma OS=Bos taurus OX=9913 GN=CCT3 PE=1 SV=1	0	19.2386	14.3119	7	17	7	1	545	60.547	6.8	High	High		0.988	1.012	100.6	99.4	0.604	0	23.5338	7
FALSE	High	Master Protein	Q3T169	40S ribosomal protein S3 OS=Bos taurus OX=9913 GN=RPS3 PE=2 SV=1	0	19.1825	29.2181	7	19	7	1	243	26.671	9.66	High	High		1.008	0.992	99.6	100.4	1.637	0	40.7021	7
FALSE	High	Master Protein	Q8WN55	Polypyrimidine tract-binding protein 1 OS=Bos taurus OX=9913 GN=PTBP1 PE=2 SV=1	0	19.1524	13.7476	5	13	5	1	531	57.07	9.17	High	High	Acetyl [N-Term]	1.022	0.979	98.9	101.1	0.738	0	18.8105	5
FALSE	High	Master Protein	A6H769	40S ribosomal protein S7 OS=Bos taurus OX=9913 GN=RPS7 PE=2 SV=1	0	19.014	31.9588	5	13	5	1	194	22.113	10.1	High	High		0.937	1.067	103.2	96.8	3.329	0	16.569	5
FALSE	High	Master Protein	F1N371	DAB2, clathrin adaptor protein OS=Bos taurus OX=9913 GN=DAB2 PE=4 SV=1	0	18.8191	14.1927	7	13	7	1	768	82.415	5.86	High	High		0.932	1.073	103.5	96.5	0.607	0	18.8234	7
FALSE	High	Master Protein	Q1RMR9	Protein kinase C and casein kinase substrate in neurons 2 OS=Bos taurus OX=9913 GN=PACSIN2 PE=2 SV=1	0	18.7628	13.786	6	14	6	1	486	55.856	5.17	High	High		1.019	0.981	99.1	100.9	0.931	0	27.1691	6
FALSE	High	Master Protein	F1MCF1	Uncharacterized protein OS=Bos taurus OX=9913 GN=SET PE=1 SV=1	0	18.6534	20.8661	4	15	4	1	254	29.701	4.17	High	High		0.901	1.109	105.2	94.8	2.981	0	22.9704	4
FALSE	High	Master Protein	A6QNZ7	Keratin 10 (Epidermolytic hyperkeratosis; keratosis palmaris et plantaris) OS=Bos taurus OX=9913 GN=KRT10 PE=2 SV=1	0	18.6389	8.93536	5	13	4	1	526	54.816	5.07	High	High		1.074	0.931	96.4	103.6	0.668	0	31.3381	5
FALSE	High	Master Protein	F1MWD3	T-complex protein 1 subunit epsilon OS=Bos taurus OX=9913 GN=CCT5 PE=1 SV=2	0	18.4833	13.6784	5	11	5	1	541	59.577	5.91	High	High		0.94	1.064	103.1	96.9	0.413	0	7.40154	5
FALSE	High	Master Protein	E1BL33	NLR family pyrin domain containing 8 OS=Bos taurus OX=9913 GN=NLRP8 PE=4 SV=2	0	18.4582	8.21918	6	15	6	1	1022	115.426	7.69	High	High		0.883	1.133	106.2	93.8	0.32	0	18.4539	6
FALSE	High	Master Protein	Q148D3	Fumarate hydratase OS=Bos taurus OX=9913 GN=FH PE=1 SV=1	0	18.3987	15.098	5	10	5	1	510	54.656	9	High	High		0.832	1.202	109.2	90.8	0.655	0	16.3584	5
FALSE	High	Master Protein	P79103	40S ribosomal protein S4 OS=Bos taurus OX=9913 GN=RPS4 PE=2 SV=3	0	18.3006	28.5171	6	11	1	1	263	29.579	10.15	High	High		0.871	1.148	106.9	93.1	1.239	0	20.3375	6
FALSE	High	Master Protein	G3N262	40S ribosomal protein S3a OS=Bos taurus OX=9913 GN=RPS3A PE=3 SV=1	0	18.1402	23.8636	6	19	6	1	264	29.911	9.66	High	High		1.02	0.98	99	101	1.336	0	32.4036	6
FALSE	High	Master Protein	F1N650	Annexin OS=Bos taurus OX=9913 GN=ANXA1 PE=3 SV=1	0	18.0625	15.896	5	18	5	1	346	38.955	6.81	High	High		0.803	1.246	110.9	89.1	1.081	0	37.6421	5
FALSE	High	Master Protein	A6QNL5	PDIA6 protein (Fragment) OS=Bos taurus OX=9913 GN=PDIA6 PE=1 SV=1	0	18.0565	18.543	6	20	6	1	453	49.593	5.25	High	High		0.91	1.099	104.7	95.3	0.743	0	28.4516	6
FALSE	High	Master Protein	P50397	Rab GDP dissociation inhibitor beta OS=Bos taurus OX=9913 GN=GDI2 PE=2 SV=3	0	18.0543	12.809	5	15	5	1	445	50.456	6.25	High	High		0.908	1.102	104.8	95.2	0.887	0	26.1946	5
FALSE	High	Master Protein	A2VE06	40S ribosomal protein S4 OS=Bos taurus OX=9913 GN=RPS4Y1 PE=2 SV=1	0	17.9299	28.5171	6	9	1	1	263	29.577	10.15	High	High		1.045	0.957	97.8	102.2	1.239	5	18.3104	6
FALSE	High	Master Protein	E1BJG5	Tripartite motif containing 28 OS=Bos taurus OX=9913 GN=TRIM28 PE=4 SV=2	0	17.8908	11.6708	5	11	5	1	814	86.789	6.15	High	High		1.003	0.997	99.8	100.2	0.379	0	14.9748	5
FALSE	High	Master Protein	G5E5A9	Fibronectin OS=Bos taurus OX=9913 GN=FN1 PE=4 SV=1	0	17.81	3.10734	5	13	5	1	2478	271.952	5.53	High	High		1.008	0.992	99.6	100.4	0.156	0	19.5022	5
FALSE	High	Master Protein	P63243	Receptor of activated protein C kinase 1 OS=Bos taurus OX=9913 GN=RACK1 PE=2 SV=3	0	17.483	22.3975	7	21	7	1	317	35.055	7.69	High	High		1.046	0.956	97.7	102.3	1.081	0	37.0047	7
FALSE	High	Master Protein	Q3B7M5	LIM and SH3 domain protein 1 OS=Bos taurus OX=9913 GN=LASP1 PE=2 SV=1	0	17.4623	24.6154	6	10	6	1	260	29.658	7.03	High	High		1.05	0.952	97.6	102.4	1.448	0	23.0149	6
FALSE	High	Master Protein	P42899	60S acidic ribosomal protein P2 OS=Bos taurus OX=9913 GN=RPLP2 PE=3 SV=1	0	17.4099	50.4348	3	11	3	1	115	11.695	4.61	High	High		0.941	1.062	103	97	3.642	0	26.1653	3
FALSE	High	Master Protein	Q3SZC6	Acidic leucine-rich nuclear phosphoprotein 32 family member B OS=Bos taurus OX=9913 GN=ANP32B PE=2 SV=1	0	17.3527	26.8199	6	22	3	1	261	29.854	4.08	High	High		0.93	1.076	103.6	96.4	2.831	3	40.408	6
FALSE	High	Master Protein	F1MG05	Elongation factor 1-gamma OS=Bos taurus OX=9913 GN=EEF1G PE=4 SV=1	0	17.2698	15.4545	6	17	6	1	440	50.33	6.74	High	High		0.979	1.022	101.1	98.9	0.931	0	18.6381	6
FALSE	High	Master Protein	Q5E973	60S ribosomal protein L18 OS=Bos taurus OX=9913 GN=RPL18 PE=2 SV=3	0	17.1715	19.6809	3	19	3	1	188	21.522	11.69	High	High		1.002	0.998	99.9	100.1	2.594	0	31.1378	3
FALSE	High	Master Protein	A0A140T894	14-3-3 protein beta/alpha OS=Bos taurus OX=9913 GN=YWHAB PE=3 SV=1	0	16.893	21.9512	5	18	1	1	246	28.065	4.83	High	High		0.823	1.215	109.7	90.3	1.955	0	28.1093	5
FALSE	High	Master Protein	Q2NKZ1	T-complex protein 1 subunit eta OS=Bos taurus OX=9913 GN=CCT7 PE=1 SV=1	0	16.8725	12.1547	4	13	4	1	543	59.405	7.2	High	High		0.939	1.065	103.1	96.9	0.377	0	19.5448	4
FALSE	High	Master Protein	E1BBC4	OPA1, mitochondrial dynamin like GTPase OS=Bos taurus OX=9913 GN=OPA1 PE=3 SV=2	0	16.7647	7.62287	6	12	6	1	997	115.517	7.75	High	High		0.785	1.273	112	88	0.222	0	14.754	6
FALSE	High	Master Protein	P10881	Lupus La protein homolog OS=Bos taurus OX=9913 GN=SSB PE=2 SV=2	0	16.7002	15.5941	5	18	5	1	404	46.505	8.46	High	High		0.952	1.05	102.4	97.6	0.61	0	17.1677	5
FALSE	High	Master Protein	Q3ZBD7	Glucose-6-phosphate isomerase OS=Bos taurus OX=9913 GN=GPI PE=2 SV=4	0	16.4757	11.3106	4	14	4	1	557	62.815	7.71	High	High		1.081	0.925	96.1	103.9	0.607	0	10.1256	4
FALSE	High	Master Protein	F1MYG0	Ornithine aminotransferase OS=Bos taurus OX=9913 GN=OAT PE=3 SV=1	0	16.4458	7.51708	2	15	2	1	439	48.088	6.7	High	High		0.953	1.05	102.4	97.6	0.304	0	33.7975	2
FALSE	High	Master Protein	F1MBQ8	DEAD-box helicase 5 OS=Bos taurus OX=9913 GN=DDX5 PE=3 SV=2	0	16.3761	9.93485	7	13	5	1	614	69.105	8.92	High	High		0.979	1.022	101.1	98.9	0.668	2	14.9856	7
FALSE	High	Master Protein	G8JKV5	60S ribosomal protein L14 OS=Bos taurus OX=9913 GN=RPL14 PE=4 SV=1	0	16.3556	15.9624	3	13	3	1	213	23.35	10.78	High	High		1.013	0.987	99.4	100.6	1.154	0	26.8622	3
FALSE	High	Master Protein	A1L5B7	SERPINE1 mRNA binding protein 1 OS=Bos taurus OX=9913 GN=SERBP1 PE=1 SV=1	0	16.346	15.8031	5	8	5	1	386	42.304	8.44	High	High		0.956	1.047	102.3	97.7	0.874	0	9.38444	5
FALSE	High	Master Protein	F1MEM5	Aminopeptidase OS=Bos taurus OX=9913 GN=ENPEP PE=3 SV=1	0	16.1743	6.79916	5	17	5	1	956	109.751	5.27	High	High		1.164	0.859	92.4	107.6	0.381	0	10.7217	5
FALSE	High	Master Protein	A7Z057	14-3-3 protein gamma OS=Bos taurus OX=9913 GN=YWHAG PE=2 SV=1	0	16.0185	21.8623	5	18	1	1	247	28.285	4.89	High	High		0.873	1.146	106.8	93.2	1.783	1	28.1093	5
FALSE	High	Master Protein	P35705	Thioredoxin-dependent peroxide reductase, mitochondrial OS=Bos taurus OX=9913 GN=PRDX3 PE=1 SV=2	0	15.9061	17.1206	4	12	4	1	257	28.177	7.58	High	High		0.796	1.256	111.3	88.7	1.683	0	19.3138	4
FALSE	High	Master Protein	E1BEG2	Heterogeneous nuclear ribonucleoprotein A3 OS=Bos taurus OX=9913 GN=HNRNPA3 PE=1 SV=2	0	15.8461	13.9474	5	16	4	1	380	39.626	9.19	High	High		1.022	0.978	98.9	101.1	0.995	0	29.6973	5
FALSE	High	Master Protein	Q5E946	Protein/nucleic acid deglycase DJ-1 OS=Bos taurus OX=9913 GN=PARK7 PE=2 SV=1	0	15.7274	40.7407	6	11	6	1	189	20.023	7.33	High	High		0.893	1.119	105.6	94.4	2.162	0	20.0989	6
FALSE	High	Master Protein	E1BG46	Uncharacterized protein OS=Bos taurus OX=9913 PE=3 SV=2	0	15.685	23.8342	4	10	4	1	193	22.405	10.15	High	High		0.971	1.03	101.5	98.5	1.848	0	27.2472	4
FALSE	High	Master Protein	P49410	Elongation factor Tu, mitochondrial OS=Bos taurus OX=9913 GN=TUFM PE=1 SV=1	0	15.5118	20.5752	8	12	8	1	452	49.367	7.2	High	High		0.855	1.169	107.8	92.2	0.812	0	19.7989	8
FALSE	High	Master Protein	F1MXI4	Uncharacterized protein OS=Bos taurus OX=9913 GN=MATR3 PE=1 SV=1	0	15.4886	9.95261	5	9	5	1	844	93.766	5.59	High	High		1.013	0.987	99.4	100.6	0.265	0	10.329	5
FALSE	High	Master Protein	A7MBJ5	Cullin-associated NEDD8-dissociated protein 1 OS=Bos taurus OX=9913 GN=CAND1 PE=2 SV=1	0	15.4017	6.26016	6	13	6	1	1230	136.289	5.78	High	High		0.975	1.026	101.3	98.7	0.212	0	15.6201	6
FALSE	High	Master Protein	Q5E956	Triosephosphate isomerase OS=Bos taurus OX=9913 GN=TPI1 PE=2 SV=3	0	15.0838	28.9157	4	10	4	1	249	26.673	6.92	High	High		1.274	0.785	87.9	112.1	1.054	0	14.625	4
FALSE	High	Master Protein	A6H742	Plastin-1 OS=Bos taurus OX=9913 GN=PLS1 PE=2 SV=1	0	14.909	16.5079	8	10	8	1	630	70.487	5.17	High	High		0.96	1.042	102	98	0.748	0	6.11229	8
FALSE	High	Master Protein	Q0VCK0	Bifunctional purine biosynthesis protein PURH OS=Bos taurus OX=9913 GN=ATIC PE=2 SV=1	0	14.8992	16.2162	7	14	7	1	592	64.442	6.84	High	High		1	1	100	100	0.565	0	11.7471	7
FALSE	High	Master Protein	F1N206	Dihydrolipoyl dehydrogenase OS=Bos taurus OX=9913 GN=DLD PE=1 SV=2	0	14.7697	6.4833	3	7	3	1	509	54.153	7.68	High	High		0.894	1.119	105.6	94.4	0.468	0	11.0689	3
FALSE	High	Master Protein	F1N789	Vinculin OS=Bos taurus OX=9913 GN=VCL PE=1 SV=1	0	14.7663	8.64198	6	9	6	1	1134	123.787	5.76	High	High		0.943	1.061	102.9	97.1	0.176	0	2.16476	6
FALSE	High	Master Protein	P05631	ATP synthase subunit gamma, mitochondrial OS=Bos taurus OX=9913 GN=ATP5F1C PE=1 SV=3	0	14.7624	15.7718	4	11	4	1	298	33.051	9.33	High	High		0.989	1.011	100.5	99.5	0.778	0	11.902	4
FALSE	High	Master Protein	P51122	Acidic leucine-rich nuclear phosphoprotein 32 family member A OS=Bos taurus OX=9913 GN=ANP32A PE=1 SV=2	0	14.6658	22.8916	5	19	2	1	249	28.6	4.08	High	High		1.055	0.948	97.3	102.7	2.511	0	38.0541	5
FALSE	High	Master Protein	E1B7J1	Elongation factor 1-alpha OS=Bos taurus OX=9913 PE=3 SV=1	0	14.5367	11.087	5	29	1	1	460	50.048	8.84	High	High		1.069	0.935	96.6	103.4	0.668	0	71.0038	5
FALSE	High	Master Protein	F6QVC9	Annexin OS=Bos taurus OX=9913 GN=ANXA5 PE=1 SV=1	0	14.5349	18.0685	4	11	3	1	321	36.052	4.96	High	High		0.831	1.203	109.2	90.8	0.557	0	16.9089	4
FALSE	High	Master Protein	F1N0E5	T-complex protein 1 subunit delta OS=Bos taurus OX=9913 GN=CCT4 PE=3 SV=2	0	14.3363	12.9151	5	12	5	1	542	58.125	7.61	High	High		0.932	1.073	103.5	96.5	0.438	0	19.1904	5
FALSE	High	Master Protein	E1BFC9	Ferritin OS=Bos taurus OX=9913 GN=LOC100848540 PE=3 SV=2	0	14.2452	28.6713	4	15	4	1	143	16.685	8.41	High	High		0.802	1.247	111	89	2.162	0	40.173	4
FALSE	High	Master Protein	Q56JX5	40S ribosomal protein S25 OS=Bos taurus OX=9913 GN=RPS25 PE=2 SV=1	0	14.2356	22.4	3	14	3	1	125	13.734	10.11	High	High		1.011	0.989	99.5	100.5	5.813	0	30.0093	3
FALSE	High	Master Protein	Q3SZ90	60S ribosomal protein L13a OS=Bos taurus OX=9913 GN=RPL13A PE=2 SV=3	0	14.0904	14.7783	3	11	3	1	203	23.508	11.11	High	High		0.979	1.021	101.1	98.9	0.968	0	29.2789	3
FALSE	High	Master Protein	P11116	Galectin-1 OS=Bos taurus OX=9913 GN=LGALS1 PE=1 SV=2	0	13.9569	26.6667	3	17	3	1	135	14.734	5.5	High	High		0.997	1.003	100.1	99.9	1.783	0	34.9981	3
FALSE	High	Master Protein	Q3ZC44	Heterogeneous nuclear ribonucleoprotein A/B OS=Bos taurus OX=9913 GN=HNRNPAB PE=1 SV=1	0	13.8953	19.2982	4	12	3	1	285	30.634	7.91	High	High		0.948	1.055	102.7	97.3	1.683	0	20.8334	4
FALSE	High	Master Protein	Q5E9X4	Leucine-rich repeat-containing protein 59 OS=Bos taurus OX=9913 GN=LRRC59 PE=2 SV=1	0	13.7722	22.8758	5	10	5	1	306	34.858	9.52	High	High		0.978	1.023	101.1	98.9	0.896	0	13.8028	5
FALSE	High	Master Protein	A6QQR7	Glycerol-3-phosphate dehydrogenase [NAD(+)] OS=Bos taurus OX=9913 GN=GPD1L PE=2 SV=1	0	13.6308	18.8034	5	7	5	1	351	38.214	6.54	High	High		0.98	1.021	101	99	0.585	0	13.2233	5
FALSE	High	Master Protein	Q1RMT6	Drebrin 1 OS=Bos taurus OX=9913 GN=DBN1 PE=1 SV=1	0	13.5874	9.69697	5	7	5	1	660	72.117	4.42	High	High		0.846	1.182	108.3	91.7	0.509	0	13.0621	5
FALSE	High	Master Protein	Q17QG2	Nuclear migration protein nudC OS=Bos taurus OX=9913 GN=NUDC PE=2 SV=1	0	13.5709	19.8795	6	8	6	1	332	38.219	5.31	High	High		0.979	1.022	101.1	98.9	0.823	0	16.7834	6
FALSE	High	Master Protein	F1MKL3	NACHT, LRR and PYD domains-containing protein 9 OS=Bos taurus OX=9913 GN=NLRP9 PE=4 SV=1	0	13.5329	7.02811	5	10	5	1	996	114.16	5.87	High	High		0.902	1.109	105.2	94.8	0.265	0	6.49592	5
FALSE	High	Master Protein	P15497	Apolipoprotein A-I OS=Bos taurus OX=9913 GN=APOA1 PE=1 SV=3	0	13.4335	22.2642	5	10	5	1	265	30.258	5.97	High	High		0.992	1.008	100.4	99.6	0.778	0	14.615	5
FALSE	High	Master Protein	Q3MHP2	Ras-related protein Rab-11B OS=Bos taurus OX=9913 GN=RAB11B PE=2 SV=3	0	13.4145	16.055	3	12	3	1	218	24.473	5.94	High	High		0.989	1.011	100.6	99.4	0.778	0	24.9422	3
FALSE	High	Master Protein	Q2TBI4	Heat shock protein 75 kDa, mitochondrial OS=Bos taurus OX=9913 GN=TRAP1 PE=2 SV=1	0	13.4033	7.11238	3	12	2	1	703	79.331	7.14	High	High		0.849	1.178	108.2	91.8	0.222	0	33.5934	3
FALSE	High	Master Protein	E1BB71	Uncharacterized protein OS=Bos taurus OX=9913 PE=3 SV=1	0	13.3959	28.8462	4	16	4	1	156	17.714	10.39	High	High		0.943	1.06	102.9	97.1	3.642	0	34.142	4
FALSE	High	Master Protein	A0A140T832	40S ribosomal protein S17 OS=Bos taurus OX=9913 GN=RPS17 PE=3 SV=1	0	13.3947	47.4074	4	10	4	1	135	15.514	9.85	High	High		0.993	1.007	100.4	99.6	9	0	10.9569	4
FALSE	High	Master Protein	Q5E9E6	60S ribosomal protein L10a OS=Bos taurus OX=9913 GN=RPL10A PE=2 SV=3	0	13.3032	22.5806	4	13	4	1	217	24.816	9.94	High	High		0.985	1.015	100.7	99.3	0.848	0	24.0563	4
FALSE	High	Master Protein	F1MCT8	Synaptotagmin binding cytoplasmic RNA interacting protein OS=Bos taurus OX=9913 GN=SYNCRIP PE=1 SV=2	0	13.146	7.83699	4	10	4	1	638	71.131	8.48	High	High		1.092	0.916	95.6	104.4	0.266	0	15.1264	4
FALSE	High	Master Protein	Q3ZBX0	Basigin isoform 2 OS=Bos taurus OX=9913 GN=BSG PE=1 SV=1	0	13.1271	21.4022	6	16	6	1	271	29.754	5.94	High	High		0.968	1.033	101.6	98.4	1.581	0	32.4281	6
FALSE	High	Master Protein	Q3T054	GTP-binding nuclear protein Ran OS=Bos taurus OX=9913 GN=RAN PE=2 SV=3	0	12.9855	20.8333	4	13	4	1	216	24.408	7.49	High	High		0.932	1.072	103.5	96.5	1.848	0	28.109	4
FALSE	High	Master Protein	F1MYG5	Lamin A/C OS=Bos taurus OX=9913 GN=LMNA PE=1 SV=1	0	12.9322	9.48795	6	11	6	1	664	74.082	7.39	High	High		0.893	1.12	105.7	94.3	0.359	0	13.2261	6
FALSE	High	Master Protein	P80311	Peptidyl-prolyl cis-trans isomerase B OS=Bos taurus OX=9913 GN=PPIB PE=1 SV=4	0	12.9261	24.0741	5	10	5	1	216	23.729	9.32	High	High		0.946	1.058	102.8	97.2	1.371	0	15.8577	5
FALSE	High	Master Protein	Q3SZF2	ADP-ribosylation factor 4 OS=Bos taurus OX=9913 GN=ARF4 PE=2 SV=3	0	12.9141	23.3333	3	9	1	1	180	20.515	6.19	High	High		0.959	1.043	102.1	97.9	1.424	0	11.7965	3
FALSE	High	Master Protein	Q29RK1	Citrate synthase, mitochondrial OS=Bos taurus OX=9913 GN=CS PE=1 SV=1	0	12.8046	11.1588	5	10	5	1	466	51.739	8.12	High	High		0.887	1.128	106	94	0.778	0	16.6755	5
FALSE	High	Master Protein	O97680	Thioredoxin OS=Bos taurus OX=9913 GN=TXN PE=3 SV=3	0	12.7662	29.5238	3	15	3	1	105	11.805	5.03	High	High		1.152	0.868	92.9	107.1	2.728	0	32.7666	3
FALSE	High	Master Protein	P62833	Ras-related protein Rap-1A OS=Bos taurus OX=9913 GN=RAP1A PE=1 SV=1	0	12.7573	27.7174	4	9	4	1	184	20.974	6.67	High	High		1.046	0.956	97.8	102.2	2.162	0	14.9841	4
FALSE	High	Master Protein	F1MY44	Uncharacterized protein OS=Bos taurus OX=9913 GN=HNRNPM PE=1 SV=2	0	12.4658	5.75342	4	10	4	1	730	77.431	8.7	High	High		0.95	1.053	102.6	97.4	0.233	0	15.3872	4
FALSE	High	Master Protein	Q58DT1	60S ribosomal protein L7 OS=Bos taurus OX=9913 GN=RPL7 PE=2 SV=1	0	12.3951	16.129	4	14	4	1	248	29.15	10.68	High	High		0.956	1.046	102.3	97.7	1.054	0	30.4651	4
FALSE	High	Master Protein	F1N690	Acetyltransferase component of pyruvate dehydrogenase complex OS=Bos taurus OX=9913 GN=DLAT PE=1 SV=1	0	12.376	10.9737	4	7	4	1	647	69.023	8.12	High	High		0.845	1.183	108.4	91.6	0.322	0	15.706	4
FALSE	High	Master Protein	A7E307	DDX17 protein OS=Bos taurus OX=9913 GN=DDX17 PE=1 SV=1	0	12.3566	6.15385	4	7	2	1	650	72.266	8.59	High	High		0.964	1.038	101.9	98.1	0.468	0	6.73026	4
FALSE	High	Master Protein	P10103	High mobility group protein B1 OS=Bos taurus OX=9913 GN=HMGB1 PE=1 SV=3	0	12.3536	12.093	2	7	2	1	215	24.892	5.74	High	High		1.034	0.967	98.3	101.7	0.874	0	17.5144	2
FALSE	High	Master Protein	A6QLG5	40S ribosomal protein S9 OS=Bos taurus OX=9913 GN=RPS9 PE=2 SV=1	0	12.2951	25.7732	6	19	6	1	194	22.578	10.65	High	High		0.985	1.015	100.7	99.3	1.683	0	41.0244	6
FALSE	High	Master Protein	E1BKZ1	Glutathione-disulfide reductase OS=Bos taurus OX=9913 GN=GSR PE=4 SV=2	0	12.1926	8.80952	2	10	2	1	420	46.209	7.15	High	High		0.839	1.192	108.8	91.2	0.52	0	5.07616	2
FALSE	High	Master Protein	A3KN04	Dolichyl-diphosphooligosaccharide--protein glycosyltransferase subunit 1 OS=Bos taurus OX=9913 GN=RPN1 PE=1 SV=1	0	12.1405	8.867	5	10	5	1	609	68.31	6.38	High	High		0.946	1.057	102.8	97.2	0.307	0	10.4578	5
FALSE	High	Master Protein	A6H6Y0	HNRNPD protein OS=Bos taurus OX=9913 GN=HNRNPD PE=1 SV=1	0	12.0394	15.493	4	8	3	1	355	38.424	7.81	High	High		0.948	1.055	102.7	97.3	1.154	1	5.01487	4
FALSE	High	Master Protein	F1MZ92	Nuclease-sensitive element-binding protein 1 OS=Bos taurus OX=9913 GN=YBX1 PE=4 SV=2	0	12.0353	15.7407	3	7	3	1	324	35.96	9.91	High	High		0.938	1.066	103.2	96.8	0.585	0	19.567	3
FALSE	High	Master Protein	A4FV23	DDX21 protein OS=Bos taurus OX=9913 GN=DDX21 PE=1 SV=1	0	11.958	8.41837	4	7	4	1	784	87.176	9.25	High	High		0.926	1.08	103.9	96.1	0.278	0	7.0226	4
FALSE	High	Master Protein	A6H783	VDAC5P protein OS=Bos taurus OX=9913 GN=VDAC5P PE=2 SV=1	0	11.8543	16.9014	4	17	3	1	284	30.85	8.78	High	High		0.86	1.162	107.5	92.5	0.896	0	18.0558	4
FALSE	High	Master Protein	O97764	Zeta-crystallin OS=Bos taurus OX=9913 GN=CRYZ PE=2 SV=2	0	11.7894	12.4242	4	7	4	1	330	35.361	8.22	High	High		0.97	1.031	101.5	98.5	0.833	0	12.5883	4
FALSE	High	Master Protein	Q5E9A1	Nascent polypeptide-associated complex subunit alpha OS=Bos taurus OX=9913 GN=NACA PE=1 SV=1	0	11.7043	19.5349	3	12	3	1	215	23.356	4.56	High	High		1.06	0.943	97.1	102.9	1.683	0	28.7277	3
FALSE	High	Master Protein	P20004	Aconitate hydratase, mitochondrial OS=Bos taurus OX=9913 GN=ACO2 PE=1 SV=4	0	11.6604	7.30769	5	12	5	1	780	85.306	7.83	High	High		0.944	1.06	102.9	97.1	0.334	0	9.72596	5
FALSE	High	Master Protein	G3MZ71	Keratin 2 OS=Bos taurus OX=9913 GN=KRT2 PE=1 SV=1	0	11.6435	3.39806	2	8	1	1	618	64.285	8.79	High	High		0.721	1.388	116.2	83.8	0.17	0	21.756	2
FALSE	High	Master Protein	G5E531	T-complex protein 1 subunit alpha OS=Bos taurus OX=9913 GN=TCP1 PE=3 SV=1	0	11.6054	8.81295	4	11	4	1	556	60.185	6.11	High	High		0.939	1.065	103.1	96.9	0.292	0	13.0772	4
FALSE	High	Master Protein	P31404	V-type proton ATPase catalytic subunit A OS=Bos taurus OX=9913 GN=ATP6V1A PE=2 SV=2	0	11.5689	9.23825	4	7	4	1	617	68.301	5.58	High	High		0.96	1.042	102	98	0.343	0	4.9173	4
FALSE	High	Master Protein	G3X6L9	Glutamyl-prolyl-tRNA synthetase OS=Bos taurus OX=9913 GN=EPRS PE=1 SV=1	0	11.4675	3.97088	5	8	5	1	1511	169.812	7.33	High	High		1.089	0.918	95.7	104.3	0.129	0	11.3026	5
FALSE	High	Master Protein	Q32PD5	40S ribosomal protein S19 OS=Bos taurus OX=9913 GN=RPS19 PE=2 SV=3	0	11.4573	25.5172	4	11	4	1	145	16.051	10.32	High	High		0.964	1.038	101.8	98.2	1.61	0	13.0861	4
FALSE	High	Master Protein	F1MV80	NAD kinase 2, mitochondrial OS=Bos taurus OX=9913 GN=NADK2 PE=1 SV=2	0	11.4548	11.1588	4	13	4	1	466	52.388	8.22	High	High		0.855	1.169	107.8	92.2	0.301	0	20.9727	4
FALSE	High	Master Protein	Q58D31	Sorbitol dehydrogenase OS=Bos taurus OX=9913 GN=SORD PE=2 SV=3	0	11.4122	22.4719	5	7	5	1	356	38.075	7.46	High	High		0.918	1.09	104.3	95.7	0.778	0	10.0785	5
FALSE	High	Master Protein	Q27966	Unconventional myosin-Ic OS=Bos taurus OX=9913 GN=MYO1C PE=1 SV=3	0	11.4099	4.89182	4	10	4	1	1063	121.86	9.25	High	High		0.931	1.074	103.6	96.4	0.145	0	5.3601	4
FALSE	High	Master Protein	E1BDX8	Dynein cytoplasmic 1 heavy chain 1 OS=Bos taurus OX=9913 GN=DYNC1H1 PE=1 SV=1	0	11.1087	1.46362	5	10	5	1	4646	531.719	6.4	High	High		1.181	0.846	91.7	108.3	0.041	0	2.17875	5
FALSE	High	Master Protein	Q3MHF7	S-methyl-5'-thioadenosine phosphorylase OS=Bos taurus OX=9913 GN=MTAP PE=1 SV=1	0	11.0432	15.1943	3	7	3	1	283	31.236	7.43	High	High		0.961	1.041	102	98	0.719	0	12.3355	3
FALSE	High	Master Protein	Q5E984	Translationally-controlled tumor protein OS=Bos taurus OX=9913 GN=TPT1 PE=2 SV=1	0	11.0198	20.3488	3	8	3	1	172	19.569	4.93	High	High		0.839	1.193	108.8	91.2	1.783	0	16.2692	3
FALSE	High	Master Protein	E1BME6	Hexokinase 2 OS=Bos taurus OX=9913 GN=HK2 PE=3 SV=2	0	10.9197	6.56455	5	9	5	1	914	102.012	6.13	High	High		1.026	0.975	98.7	101.3	0.298	0	11.4007	5
FALSE	High	Master Protein	A2VDL2	Solute carrier family 2 (Facilitated glucose transporter), member 3 OS=Bos taurus OX=9913 GN=SLC2A3 PE=2 SV=1	0	10.7452	7.48988	3	11	3	1	494	54.083	5.86	High	High		1.525	0.656	79.2	120.8	0.719	0	21.9487	3
FALSE	High	Master Protein	Q2HJ57	Coactosin-like protein OS=Bos taurus OX=9913 GN=COTL1 PE=2 SV=3	0	10.7371	27.4648	4	10	4	1	142	16	5.22	High	High		1.058	0.945	97.2	102.8	2.162	0	16.5018	4
FALSE	High	Master Protein	F1MKZ5	40S ribosomal protein S6 OS=Bos taurus OX=9913 PE=3 SV=1	0	10.6523	10.8434	2	16	2	1	249	28.603	10.84	High	High		0.98	1.021	101	99	0.701	0	47.1415	2
FALSE	High	Master Protein	A6QL85	RCC2 protein OS=Bos taurus OX=9913 GN=RCC2 PE=1 SV=1	0	10.6193	8.07692	4	6	4	1	520	55.907	8.79	High	High		0.967	1.034	101.7	98.3	0.311	0	15.4287	4
FALSE	High	Master Protein	Q5E971	Transmembrane emp24 domain-containing protein 10 OS=Bos taurus OX=9913 GN=TMED10 PE=2 SV=1	0	10.5865	18.7215	3	11	3	1	219	24.812	6.68	High	High		0.894	1.118	105.6	94.4	1.154	0	16.4375	3
FALSE	High	Master Protein	Q3MHW6	Monocarboxylate transporter 1 OS=Bos taurus OX=9913 GN=SLC16A1 PE=2 SV=2	0	10.5298	7.18563	3	8	3	1	501	54.262	8.03	High	High		1.054	0.948	97.4	102.6	0.468	0	16.4719	3
FALSE	High	Master Protein	F1MMK8	Lysine--tRNA ligase OS=Bos taurus OX=9913 GN=KARS PE=1 SV=1	0	10.4611	6.42055	4	8	4	1	623	71.302	6.79	High	High		1.038	0.963	98.1	101.9	0.377	0	9.48001	4
FALSE	High	Master Protein	Q0VCY7	Serine/arginine-rich splicing factor 1 OS=Bos taurus OX=9913 GN=SRSF1 PE=2 SV=1	0	10.3973	18.9516	4	7	4	1	248	27.728	10.36	High	High		1.057	0.946	97.2	102.8	0.848	0	6.82342	4
FALSE	High	Master Protein	Q5E9A3	Poly(rC)-binding protein 1 OS=Bos taurus OX=9913 GN=PCBP1 PE=2 SV=1	0	10.3905	15.1685	4	8	3	1	356	37.474	7.09	High	High		0.975	1.026	101.3	98.7	0.551	1	7.20115	4
FALSE	High	Master Protein	F6Q234	Peptidase D OS=Bos taurus OX=9913 GN=PEPD PE=3 SV=1	0	10.3866	11.9675	5	8	5	1	493	54.797	6.01	High	High		1.013	0.988	99.4	100.6	0.509	0	7.50866	5
FALSE	High	Master Protein	Q3T057	60S ribosomal protein L23 OS=Bos taurus OX=9913 GN=RPL23 PE=2 SV=2	0	10.3611	25	2	10	2	1	140	14.856	10.51	High	High		1.061	0.942	97	103	0.995	0	10.49	2
FALSE	High	Master Protein	F1MWR3	Electron transfer flavoprotein subunit alpha, mitochondrial OS=Bos taurus OX=9913 GN=ETFA PE=1 SV=1	0	10.3501	19.2192	4	7	4	1	333	34.936	8.56	High	High		0.888	1.126	105.9	94.1	0.492	0	2.32449	4
FALSE	High	Master Protein	E1B7R4	Eukaryotic translation initiation factor 3 subunit A OS=Bos taurus OX=9913 GN=EIF3A PE=3 SV=2	0	10.3398	3.33817	4	8	4	1	1378	166.176	6.71	High	High		1.027	0.974	98.7	101.3	0.104	0	9.39509	4
FALSE	High	Master Protein	Q8MJ50	Osteoclast-stimulating factor 1 OS=Bos taurus OX=9913 GN=OSTF1 PE=2 SV=1	0	10.3199	20.0935	3	7	3	1	214	23.827	5.5	High	High		0.855	1.169	107.8	92.2	0.931	0	4.39241	3
FALSE	High	Master Protein	Q3T0W9	60S ribosomal protein L19 OS=Bos taurus OX=9913 GN=RPL19 PE=2 SV=1	0	10.2881	17.3469	3	11	3	1	196	23.451	11.47	High	High		0.885	1.13	106.1	93.9	2.594	0	17.6842	3
FALSE	High	Master Protein	Q5E9D5	Destrin OS=Bos taurus OX=9913 GN=DSTN PE=2 SV=3	0	10.2631	27.8788	4	8	4	1	165	18.493	7.85	High	High		0.867	1.153	107.1	92.9	1.031	0	11.2414	4
FALSE	High	Master Protein	Q8SPJ1	Junction plakoglobin OS=Bos taurus OX=9913 GN=JUP PE=2 SV=1	0	10.1773	5.90604	4	7	4	1	745	81.769	6.14	High	High	Acetyl [N-Term]	0.947	1.055	102.7	97.3	0.233	0	9.0453	4
FALSE	High	Master Protein	Q3ZBE9	Sterol-4-alpha-carboxylate 3-dehydrogenase, decarboxylating OS=Bos taurus OX=9913 GN=NSDHL PE=2 SV=1	0	10.0296	6.46067	2	10	2	1	356	39.877	8.15	High	High		1.186	0.843	91.5	108.5	0.35	0	15.659	2
FALSE	High	Master Protein	Q3T0C6	Sodium/potassium-transporting ATPase subunit beta-3 OS=Bos taurus OX=9913 GN=ATP1B3 PE=2 SV=1	0	10.0127	10.0358	3	10	3	1	279	31.501	7.14	High	High		0.873	1.146	106.8	93.2	0.848	0	20.659	3
FALSE	High	Master Protein	A7MBG0	Adenylosuccinate synthetase isozyme 2 OS=Bos taurus OX=9913 GN=ADSS PE=2 SV=2	0	9.98571	14.0351	4	8	4	1	456	50.125	6.73	High	High		1.024	0.977	98.8	101.2	0.389	0	6.7129	4
FALSE	High	Master Protein	Q3T0R1	40S ribosomal protein S18 OS=Bos taurus OX=9913 GN=RPS18 PE=2 SV=3	0	9.85945	26.3158	4	6	4	1	152	17.708	10.99	High	High		0.991	1.009	100.4	99.6	1.154	0	14.4662	4
FALSE	High	Master Protein	Q5E9R3	EH domain-containing protein 1 OS=Bos taurus OX=9913 GN=EHD1 PE=1 SV=1	0	9.83344	10.2996	4	6	4	1	534	60.644	6.83	High	High		0.982	1.019	100.9	99.1	0.301	0	4.66942	4
FALSE	High	Master Protein	Q862I1	60S ribosomal protein L24 OS=Bos taurus OX=9913 GN=RPL24 PE=2 SV=2	0	9.76958	18.4713	3	10	3	1	157	17.768	11.25	High	High		1.028	0.973	98.6	101.4	1.512	0	13.4672	3
FALSE	High	Master Protein	F1MB60	40S ribosomal protein S26 OS=Bos taurus OX=9913 GN=RPS26 PE=3 SV=1	0	9.59776	26.9565	3	8	3	1	115	13.004	11	High	High		0.943	1.06	102.9	97.1	2.162	0	18.2046	3
FALSE	High	Master Protein	Q2KJ93	Cell division control protein 42 homolog OS=Bos taurus OX=9913 GN=CDC42 PE=1 SV=1	0	9.57913	20.4188	3	6	3	1	191	21.245	6.55	High	High		1.003	0.998	99.9	100.1	1.512	0	5.0865	3
FALSE	High	Master Protein	E1BKM4	Programmed cell death 6 interacting protein OS=Bos taurus OX=9913 GN=PDCD6IP PE=1 SV=2	0	9.56931	4.59519	3	6	3	1	914	100.928	7.44	High	High		0.967	1.034	101.7	98.3	0.129	0	5.45712	3
FALSE	High	Master Protein	Q3ZBW4	Proliferating cell nuclear antigen OS=Bos taurus OX=9913 GN=PCNA PE=2 SV=1	0	9.54731	15.3257	2	6	2	1	261	28.73	4.69	High	High		0.989	1.011	100.6	99.4	0.438	0	9.60742	2
FALSE	High	Master Protein	P55859	Purine nucleoside phosphorylase OS=Bos taurus OX=9913 GN=PNP PE=1 SV=3	0	9.51007	19.3772	4	8	4	1	289	32.016	6.34	High	High		0.918	1.089	104.3	95.7	0.624	0	10.6675	4
FALSE	High	Master Protein	P19858	L-lactate dehydrogenase A chain OS=Bos taurus OX=9913 GN=LDHA PE=2 SV=2	0	9.47906	13.8554	4	8	2	1	332	36.574	8	High	High		1.218	0.821	90.2	109.8	0.585	0	8.30633	4
FALSE	High	Master Protein	E1B7S3	Erythrocyte membrane protein band 4.1 like 3 OS=Bos taurus OX=9913 GN=EPB41L3 PE=4 SV=2	0	9.37183	4.58221	3	4	3	1	1113	123.05	5.07	High	High		1.134	0.882	93.7	106.3	0.118	0	4.44518	3
FALSE	High	Master Protein	F1MC48	IQ motif containing GTPase activating protein 1 OS=Bos taurus OX=9913 GN=IQGAP1 PE=1 SV=2	0	9.35091	3.875	4	8	4	1	1600	182.668	6.57	High	High		1.079	0.927	96.2	103.8	0.105	0	10.0866	4
FALSE	High	Master Protein	G5E5C8	Transaldolase OS=Bos taurus OX=9913 GN=TALDO1 PE=1 SV=1	0	9.29948	10.3858	3	4	3	1	337	37.658	7.47	High	High		0.838	1.193	108.8	91.2	0.334	0	8.05255	3
FALSE	High	Master Protein	P26452	40S ribosomal protein SA OS=Bos taurus OX=9913 GN=RPSA PE=2 SV=4	0	9.27208	8.47458	2	7	2	1	295	32.863	4.87	High	High		0.915	1.093	104.4	95.6	0.585	0	13.4856	2
FALSE	High	Master Protein	A5D989	Elongation factor 1-delta OS=Bos taurus OX=9913 GN=EEF1D PE=2 SV=2	0	9.21197	17.1429	4	5	3	1	280	31.123	5.06	High	High		0.991	1.009	100.4	99.6	0.624	0	5.02494	4
FALSE	High	Master Protein	Q865V6	Macrophage-capping protein OS=Bos taurus OX=9913 GN=CAPG PE=2 SV=1	0	9.17795	7.16332	2	8	2	1	349	38.852	6.62	High	High		1.05	0.952	97.6	102.4	0.468	0	14.0485	2
FALSE	High	Master Protein	F1MJQ1	Ras-related protein Rab-7a OS=Bos taurus OX=9913 GN=RAB7A PE=1 SV=1	0	9.1771	20.7729	3	7	3	1	207	23.501	6.7	High	High		0.966	1.035	101.7	98.3	0.501	0	10.2299	3
FALSE	High	Master Protein	Q2HJ97	Prohibitin-2 OS=Bos taurus OX=9913 GN=PHB2 PE=2 SV=1	0	9.13833	13.3779	3	7	3	1	299	33.337	9.85	High	High		0.991	1.009	100.4	99.6	0.304	0	11.7201	3
FALSE	High	Master Protein	P00974	Pancreatic trypsin inhibitor OS=Bos taurus OX=9913 PE=1 SV=2	0	9.11151	20	2	10	1	1	100	10.895	8.84	High	High		0.879	1.138	106.4	93.6	2.162	0	20.3558	2
FALSE	High	Master Protein	P08814	Parathymosin OS=Bos taurus OX=9913 GN=PTMS PE=1 SV=2	0	9.06845	10.7843	1	2	1	1	102	11.45	4.12	High	High		1.221	0.819	90	110	3.642	0	5.89846	1
FALSE	High	Master Protein	Q3SX47	Heterogeneous nuclear ribonucleoprotein C (C1/C2) OS=Bos taurus OX=9913 GN=HNRPC PE=2 SV=1	0	9.02228	14.966	4	10	4	1	294	32.408	5.08	High	High		1.024	0.977	98.8	101.2	0.65	0	8.35951	4
FALSE	High	Master Protein	P61585	Transforming protein RhoA OS=Bos taurus OX=9913 GN=RHOA PE=1 SV=1	0	8.96551	19.6891	3	10	3	1	193	21.754	6.1	High	High		0.964	1.038	101.8	98.2	1.031	0	14.031	3
FALSE	High	Master Protein	Q32LE9	Cysteine and glycine-rich protein 2 OS=Bos taurus OX=9913 GN=CSRP2 PE=2 SV=3	0	8.93845	19.6891	3	4	3	1	193	20.94	8.62	High	High		1.035	0.967	98.3	101.7	1.031	0	6.00805	3
FALSE	High	Master Protein	F1MK30	60S ribosomal protein L13 OS=Bos taurus OX=9913 GN=RPL13 PE=3 SV=1	0	8.92583	11.2628	4	9	4	1	293	33.651	10.9	High	High		0.995	1.005	100.3	99.7	0.624	0	20.4855	4
FALSE	High	Master Protein	P28801	Glutathione S-transferase P OS=Bos taurus OX=9913 GN=GSTP1 PE=1 SV=2	0	8.90481	21.4286	3	5	3	1	210	23.598	7.36	High	High		0.881	1.135	106.3	93.7	0.701	0	5.46366	3
FALSE	High	Master Protein	Q3ZBF7	Prostaglandin E synthase 3 OS=Bos taurus OX=9913 GN=PTGES3 PE=1 SV=1	0	8.87644	23.75	3	7	3	1	160	18.685	4.54	High	High		0.934	1.071	103.4	96.6	0.995	0	9.29786	3
FALSE	High	Master Protein	F1N6C0	Uncharacterized protein OS=Bos taurus OX=9913 GN=CALM2 PE=4 SV=2	0	8.84872	26.6667	3	7	3	1	150	16.955	4.27	High	High		0.954	1.049	102.4	97.6	0.995	0	12.0161	3
FALSE	High	Master Protein	Q3T003	60S ribosomal protein L18a OS=Bos taurus OX=9913 GN=RPL18A PE=2 SV=1	0	8.78517	17.0455	3	4	3	1	176	20.749	10.71	High	High		1.012	0.989	99.4	100.6	0.638	0	7.76748	3
FALSE	High	Master Protein	Q3T087	60S ribosomal protein L11 OS=Bos taurus OX=9913 GN=RPL11 PE=2 SV=3	0	8.78206	16.8539	3	15	3	1	178	20.24	9.6	High	High		0.993	1.007	100.4	99.6	1.154	0	40.167	3
FALSE	High	Master Protein	E1B8N6	Lamin B1 OS=Bos taurus OX=9913 GN=LMNB1 PE=1 SV=2	0	8.7269	5.12821	3	7	3	1	585	66.085	5.16	High	High		0.966	1.035	101.7	98.3	0.266	0	10.1936	3
FALSE	High	Master Protein	Q3T0N9	O-acyltransferase OS=Bos taurus OX=9913 GN=SOAT1 PE=2 SV=1	0	8.678	5.26316	2	6	2	1	551	64.789	8.48	High	High		0.924	1.082	104	96	0.304	0	6.9483	2
FALSE	High	Master Protein	F1MTP5	WD repeat-containing protein 1 OS=Bos taurus OX=9913 GN=WDR1 PE=4 SV=2	0	8.66613	6.93069	4	7	4	1	606	66.235	6.77	High	High		1.085	0.921	95.9	104.1	0.259	0	8.95202	4
FALSE	High	Master Protein	E1BKJ7	Insulin like growth factor 2 mRNA binding protein 1 OS=Bos taurus OX=9913 GN=IGF2BP1 PE=4 SV=1	0	8.62617	6.58579	3	3	2	1	577	63.438	9.2	High	High		0.951	1.052	102.5	97.5	0.212	1	6.93097	3
FALSE	High	Master Protein	F1MW06	Nucleolar protein 56 OS=Bos taurus OX=9913 GN=NOP56 PE=4 SV=2	0	8.59982	8.22148	3	4	3	1	596	66.263	9.23	High	High		0.913	1.095	104.6	95.4	0.212	0	4.6834	3
FALSE	High	Master Protein	F1MAZ3	Microtubule-associated protein OS=Bos taurus OX=9913 GN=MAP4 PE=4 SV=2	0	8.59956	5.34905	4	5	4	1	1103	115.047	5.02	High	High		0.925	1.081	103.9	96.1	0.157	0	2.07586	4
FALSE	High	Master Protein	Q3T0D5	60S ribosomal protein L30 OS=Bos taurus OX=9913 GN=RPL30 PE=3 SV=3	0	8.57538	24.3478	2	7	2	1	115	12.776	9.63	High	High		1.016	0.984	99.2	100.8	1.371	0	9.88319	2
FALSE	High	Master Protein	F1N301	Uncharacterized protein OS=Bos taurus OX=9913 GN=RPL22 PE=1 SV=2	0	8.41781	39.0625	3	7	3	1	128	14.75	9.19	High	High		1.06	0.944	97.1	102.9	3.642	0	10.9839	3
FALSE	High	Master Protein	Q56JX8	40S ribosomal protein S13 OS=Bos taurus OX=9913 GN=RPS13 PE=2 SV=3	0	8.38278	29.8013	4	11	4	1	151	17.212	10.54	High	High		1.042	0.96	97.9	102.1	1.31	0	4.75534	4
FALSE	High	Master Protein	Q3ZBY4	Fructose-bisphosphate aldolase OS=Bos taurus OX=9913 GN=ALDOC PE=1 SV=2	0	8.37389	17.5824	4	8	1	1	364	39.357	6.65	High	High		0.995	1.005	100.3	99.7	0.492	0	12.4753	4
FALSE	High	Master Protein	A7E3S8	Heat shock 70kD protein binding protein OS=Bos taurus OX=9913 GN=ST13 PE=1 SV=1	0	8.3516	10.0271	3	7	2	1	369	41.419	5.31	High	High		0.911	1.097	104.6	95.4	0.848	1	6.68329	3
FALSE	High	Master Protein	P0C0S4	Histone H2A.Z OS=Bos taurus OX=9913 GN=H2AFZ PE=1 SV=2	0	8.24433	20.3125	3	8	1	1	128	13.545	10.58	High	High		0.876	1.141	106.6	93.4	5.813	0	17.0065	3
FALSE	High	Master Protein	G5E6M8	40S ribosomal protein S10 OS=Bos taurus OX=9913 GN=RPS10 PE=4 SV=1	0	8.23458	19.8895	3	6	2	1	181	20.789	10.05	High	High		1.021	0.98	99	101	0.931	0	6.99248	3
FALSE	High	Master Protein	Q3ZBH5	Proliferation-associated 2G4, 38kDa OS=Bos taurus OX=9913 GN=PA2G4 PE=1 SV=1	0	8.20602	13.198	4	6	4	1	394	43.775	6.55	High	High		1.03	0.971	98.5	101.5	0.445	0	6.47366	4
FALSE	High	Master Protein	F6RBT3	LDL receptor related protein associated protein 1 OS=Bos taurus OX=9913 GN=LRPAP1 PE=1 SV=1	0	8.20209	8.01105	3	4	3	1	362	41.868	7.55	High	High		1.128	0.887	94	106	0.445	0	4.18527	3
FALSE	High	Master Protein	F1MPB2	Insulin like growth factor 2 mRNA binding protein 3 OS=Bos taurus OX=9913 GN=IGF2BP3 PE=4 SV=2	0	8.13328	5.17241	2	3	1	1	580	63.818	8.88	High	High		0.99	1.01	100.5	99.5	0.136	0	8.96498	2
FALSE	High	Master Protein	Q148N0	2-oxoglutarate dehydrogenase, mitochondrial OS=Bos taurus OX=9913 GN=OGDH PE=2 SV=1	0	8.09209	3.81232	3	7	3	1	1023	115.734	6.76	High	High		0.792	1.262	111.6	88.4	0.136	0	6.37532	3
FALSE	High	Master Protein	A7MB21	FERMT2 protein OS=Bos taurus OX=9913 GN=FERMT2 PE=1 SV=1	0	8.08596	7.05882	3	4	3	1	680	77.824	6.7	High	High		1.038	0.963	98.1	101.9	0.184	0	4.58918	3
FALSE	High	Master Protein	F1ME41	Dynein light chain OS=Bos taurus OX=9913 GN=LOC101902172 PE=3 SV=1	0	8.02358	24.7191	1	7	1	1	89	10.433	7.44	High	High		0.778	1.285	112.5	87.5	2.981	0	0	1
FALSE	High	Master Protein	E1BFG0	Alpha-aminoadipic semialdehyde dehydrogenase OS=Bos taurus OX=9913 GN=ALDH7A1 PE=3 SV=2	0	8.00765	7.60668	3	7	3	1	539	58.559	7.09	High	High		0.939	1.064	103.1	96.9	0.28	0	6.30027	3
FALSE	High	Master Protein	E1BC28	Uncharacterized protein OS=Bos taurus OX=9913 PE=4 SV=1	0	7.88342	6.32184	2	7	1	1	348	38.99	6.37	High	High		0.919	1.088	104.2	95.8	0.848	0	5.53445	2
FALSE	High	Master Protein	F1MJN4	Amino acid transporter OS=Bos taurus OX=9913 GN=SLC1A1 PE=3 SV=1	0	7.852	6.67939	2	7	2	1	524	57.142	5.45	High	High		1.532	0.653	79	121	0.413	0	6.51978	2
FALSE	High	Master Protein	Q0VCX5	Eukaryotic peptide chain release factor subunit 1 OS=Bos taurus OX=9913 GN=ETF1 PE=2 SV=3	0	7.85088	8.92449	3	8	3	1	437	49	5.71	High	High		0.979	1.021	101.1	98.9	0.292	0	12.0068	3
FALSE	High	Master Protein	F1MNI5	Prostaglandin G/H synthase 2 OS=Bos taurus OX=9913 GN=PTGS2 PE=4 SV=1	0	7.79082	8.11258	4	7	4	1	604	69.133	7.55	High	High		1.023	0.977	98.8	101.2	0.374	0	11.8258	4
FALSE	High	Master Protein	A7MB62	Actin-related protein 2 OS=Bos taurus OX=9913 GN=ACTR2 PE=1 SV=1	0	7.78379	9.89848	3	4	3	1	394	44.732	6.74	High	High		1.009	0.991	99.5	100.5	0.369	0	5.08541	3
FALSE	High	Master Protein	G5E5N3	ATP-dependent RNA helicase A OS=Bos taurus OX=9913 GN=DHX9 PE=4 SV=1	0	7.77957	3.7296	3	6	3	1	1287	141.868	6.89	High	High		0.909	1.1	104.7	95.3	0.093	0	7.66222	3
FALSE	High	Master Protein	D3JUI8	RNA-binding motif protein, X chromosome OS=Bos taurus OX=9913 GN=RBMX PE=1 SV=1	0	7.756	10.9974	4	5	4	1	391	42.287	10.02	High	High		0.821	1.219	109.9	90.1	0.322	0	6.62126	4
FALSE	High	Master Protein	G3N3V1	Phosphoglycerate mutase OS=Bos taurus OX=9913 PE=3 SV=1	0	7.71459	11.7647	2	12	2	1	255	29.147	7.01	High	High		1.253	0.798	88.8	111.2	0.389	0	27.0985	2
FALSE	High	Master Protein	Q3SZ00	HADHA protein OS=Bos taurus OX=9913 GN=HADHA PE=1 SV=1	0	7.7141	6.02883	3	7	3	1	763	83.196	9.06	High	High		0.782	1.279	112.2	87.8	0.174	0	6.27109	3
FALSE	High	Master Protein	P61603	10 kDa heat shock protein, mitochondrial OS=Bos taurus OX=9913 GN=HSPE1 PE=3 SV=2	0	7.64669	31.3725	3	7	3	1	102	10.925	8.92	High	High		0.985	1.015	100.7	99.3	0.995	0	10.3837	3
FALSE	High	Master Protein	E1BJL8	Folate receptor alpha OS=Bos taurus OX=9913 GN=FOLR1 PE=4 SV=1	0	7.59407	15.9533	3	8	3	1	257	29.733	7.77	High	High		0.867	1.153	107.1	92.9	0.468	0	9.47027	3
FALSE	High	Master Protein	A6QLU7	TRPM8 channel-associated factor 2 OS=Bos taurus OX=9913 GN=TCAF2 PE=2 SV=1	0	7.53561	4.48578	3	5	3	1	914	99.829	5.71	High	High		0.989	1.011	100.6	99.4	0.194	0	7.13279	3
FALSE	High	Master Protein	A0A140T856	Coatomer subunit alpha OS=Bos taurus OX=9913 GN=COPA PE=4 SV=1	0	7.52692	3.26797	3	3	3	1	1224	138.257	7.66	High	High		1.121	0.892	94.3	105.7	0.091	0	2.08875	3
FALSE	High	Master Protein	Q3ZBG0	Proteasome subunit alpha type-7 OS=Bos taurus OX=9913 GN=PSMA7 PE=1 SV=1	0	7.50975	13.7097	3	3	3	1	248	27.852	8.46	High	High		1.004	0.996	99.8	100.2	0.54	0	6.50158	3
FALSE	High	Master Protein	A4FUA8	F-actin-capping protein subunit alpha-1 OS=Bos taurus OX=9913 GN=CAPZA1 PE=2 SV=1	0	7.49747	15.035	3	5	2	1	286	32.911	5.82	High	High		1.008	0.992	99.6	100.4	0.54	1	1.92892	3
FALSE	High	Master Protein	Q29RK2	Pyruvate carboxylase, mitochondrial OS=Bos taurus OX=9913 GN=PC PE=2 SV=2	0	7.46561	3.65025	3	4	3	1	1178	129.616	6.84	High	High		0.965	1.036	101.8	98.2	0.101	0	2.02361	3
FALSE	High	Master Protein	Q3T0X6	40S ribosomal protein S16 OS=Bos taurus OX=9913 GN=RPS16 PE=2 SV=3	0	7.45697	12.3288	2	7	2	1	146	16.435	10.21	High	High		1.088	0.919	95.8	104.2	0.778	0	10.8427	2
FALSE	High	Master Protein	F1N6Y1	Glucosidase II alpha subunit OS=Bos taurus OX=9913 GN=GANAB PE=1 SV=1	0	7.3947	4.03727	3	3	3	1	966	109.403	6.25	High	High		1.031	0.97	98.5	101.5	0.126	0	5.54674	3
FALSE	High	Master Protein	G3N1F5	Uncharacterized protein OS=Bos taurus OX=9913 PE=3 SV=1	0	7.37716	10.4377	3	6	3	1	297	34.278	9.61	High	High		0.944	1.06	102.9	97.1	0.719	0	7.55794	3
FALSE	High	Master Protein	G3N2C1	Uncharacterized protein OS=Bos taurus OX=9913 GN=NLRP7 PE=4 SV=1	0	7.26388	4.5354	3	3	3	1	904	101.276	7.65	High	High		0.884	1.131	106.2	93.8	0.131	0	4.51549	3
FALSE	High	Master Protein	Q56K14	60S acidic ribosomal protein P1 OS=Bos taurus OX=9913 GN=RPLP1 PE=3 SV=1	0	7.23556	51.7544	2	4	2	1	114	11.507	4.32	High	High		0.997	1.003	100.2	99.8	1.512	0	0	2
FALSE	High	Master Protein	O77834	Peroxiredoxin-6 OS=Bos taurus OX=9913 GN=PRDX6 PE=1 SV=3	0	7.22457	14.2857	3	4	3	1	224	25.051	6.38	High	High		0.794	1.26	111.5	88.5	0.778	0	3.73324	3
FALSE	High	Master Protein	P12234	Phosphate carrier protein, mitochondrial OS=Bos taurus OX=9913 GN=SLC25A3 PE=1 SV=1	0	7.20902	7.18232	2	2	2	1	362	40.114	9.31	High	High		0.935	1.069	103.4	96.6	0.245	0	4.56168	2
FALSE	High	Master Protein	F1N7U3	Uncharacterized protein OS=Bos taurus OX=9913 PE=4 SV=2	0	7.18428	13.125	2	7	2	1	160	18.511	10.18	High	High		0.905	1.105	105	95	1.512	0	5.3419	2
FALSE	High	Master Protein	Q56K10	40S ribosomal protein S15 OS=Bos taurus OX=9913 GN=RPS15 PE=2 SV=3	0	7.12274	21.3793	2	4	2	1	145	17.015	10.39	High	High		0.98	1.02	101	99	0.931	0	8.08936	2
FALSE	High	Master Protein	A6QLR2	LARS protein OS=Bos taurus OX=9913 GN=LARS PE=2 SV=1	0	7.10598	3.31633	2	5	2	1	1176	134.728	6.84	High	High		1.018	0.983	99.1	100.9	0.073	0	4.96278	2
FALSE	High	Master Protein	Q3SYT9	Poly(RC) binding protein 2 OS=Bos taurus OX=9913 GN=PCBP2 PE=1 SV=1	0	7.10508	11.4613	3	4	2	1	349	36.778	7.06	High	High		0.918	1.089	104.3	95.7	0.468	0	2.73828	3
FALSE	High	Master Protein	G8JKX9	Uncharacterized protein OS=Bos taurus OX=9913 PE=4 SV=1	0	7.10278	14.0187	3	9	3	1	214	24.561	10.14	High	High		1.038	0.964	98.1	101.9	1.031	0	13.1857	3
FALSE	High	Master Protein	Q2KJH6	Serpin H1 OS=Bos taurus OX=9913 GN=SERPINH1 PE=2 SV=1	0	7.03629	8.85167	3	6	3	1	418	46.477	8.97	High	High		0.959	1.042	102.1	97.9	0.304	0	7.19753	3
FALSE	High	Master Protein	P79345	NPC intracellular cholesterol transporter 2 OS=Bos taurus OX=9913 GN=NPC2 PE=1 SV=1	0	6.98293	16.1074	2	4	2	1	149	16.629	7.99	High	High		0.873	1.146	106.8	93.2	1.154	0	7.52302	2
FALSE	High	Master Protein	Q1RMU4	Erlin-2 OS=Bos taurus OX=9913 GN=ERLIN2 PE=2 SV=1	0	6.95719	13.0178	3	3	3	1	338	37.706	5.49	High	High		0.948	1.055	102.7	97.3	0.334	0	2.50504	3
FALSE	High	Master Protein	E1B735	X-prolyl aminopeptidase 2 OS=Bos taurus OX=9913 GN=XPNPEP2 PE=3 SV=1	0	6.85997	3.56612	2	4	2	1	673	75.589	5.45	High	High		1.019	0.981	99.1	100.9	0.212	0	8.90295	2
FALSE	High	Master Protein	G3X771	Uncharacterized protein OS=Bos taurus OX=9913 PE=4 SV=1	0	6.85766	3.05643	2	6	2	1	1276	141.78	9.23	High	High		1.072	0.933	96.5	103.5	0.064	0	6.77666	2
FALSE	High	Master Protein	P60661	Myosin light polypeptide 6 OS=Bos taurus OX=9913 GN=MYL6 PE=2 SV=2	0	6.8002	25.1656	3	5	3	1	151	16.919	4.65	High	High		0.861	1.162	107.5	92.5	0.874	0	9.60164	3
FALSE	High	Master Protein	E1BIB4	Heterogeneous nuclear ribonucleoprotein L OS=Bos taurus OX=9913 GN=HNRNPL PE=1 SV=2	0	6.75342	5.44218	2	5	2	1	588	64.035	8.22	High	High		1.063	0.941	97	103	0.166	0	7.09522	2
FALSE	High	Master Protein	A0A140T8C6	Prosaposin OS=Bos taurus OX=9913 GN=PSAP PE=4 SV=1	0	6.74591	5.68182	3	4	3	1	528	58.396	5.15	High	High		0.805	1.242	110.8	89.2	0.259	0	7.06527	3
FALSE	High	Master Protein	P41976	Superoxide dismutase [Mn], mitochondrial OS=Bos taurus OX=9913 GN=SOD2 PE=2 SV=1	0	6.71036	12.6126	2	9	2	1	222	24.623	8.54	High	High		0.77	1.298	113	87	0.468	0	15.2144	2
FALSE	High	Master Protein	O46415	Ferritin light chain OS=Bos taurus OX=9913 GN=FTL PE=2 SV=3	0	6.69226	16	2	5	2	1	175	19.975	6.3	High	High		0.918	1.09	104.3	95.7	0.52	0	5.12783	2
FALSE	High	Master Protein	F1MPR3	Calcium-transporting ATPase OS=Bos taurus OX=9913 GN=ATP2A2 PE=3 SV=2	0	6.68555	2.75862	2	6	2	1	1015	111.858	5.34	High	High		1.045	0.957	97.8	102.2	0.094	0	8.82604	2
FALSE	High	Master Protein	P07688	Cathepsin B OS=Bos taurus OX=9913 GN=CTSB PE=1 SV=5	0	6.68155	5.37313	2	11	2	1	335	36.637	6.06	High	High		0.856	1.169	107.8	92.2	0.468	0	22.2474	2
FALSE	High	Master Protein	Q3SZR3	Alpha-1-acid glycoprotein OS=Bos taurus OX=9913 GN=ORM1 PE=2 SV=1	0	6.67617	8.41584	2	5	2	1	202	23.168	5.87	High	High		1.352	0.74	85.1	114.9	0.389	0	9.75752	2
FALSE	High	Master Protein	Q0II59	Pyridoxal kinase OS=Bos taurus OX=9913 GN=PDXK PE=2 SV=1	0	6.6488	12.1795	2	7	2	1	312	34.795	5.94	High	High		1.172	0.854	92.1	107.9	0.292	0	8.1648	2
FALSE	High	Master Protein	F1MPJ7	Acidic nuclear phosphoprotein 32 family member E OS=Bos taurus OX=9913 GN=ANP32E PE=1 SV=2	0	6.64571	17.5573	3	7	3	1	262	30.013	3.89	High	High		0.936	1.068	103.3	96.7	0.995	0	2.16027	3
FALSE	High	Master Protein	P04896	Guanine nucleotide-binding protein G(s) subunit alpha isoforms short OS=Bos taurus OX=9913 GN=GNAS PE=1 SV=1	0	6.63964	2.79188	1	3	1	1	394	45.68	5.71	High	High		0.866	1.155	107.2	92.8	0.233	0	8.02162	1
FALSE	High	Master Protein	P17697	Clusterin OS=Bos taurus OX=9913 GN=CLU PE=1 SV=1	0	6.59123	5.01139	2	4	2	1	439	51.081	6.04	High	High		0.6	1.667	125	75	0.369	0	3.06161	2
FALSE	High	Master Protein	A6H768	Galactokinase OS=Bos taurus OX=9913 GN=GALK1 PE=2 SV=2	0	6.57442	7.65306	2	2	2	1	392	42.201	6.15	High	High		0.949	1.054	102.6	97.4	0.245	0	4.74068	2
FALSE	High	Master Protein	F1ML72	Ribosomal protein L34 OS=Bos taurus OX=9913 GN=RPL34 PE=4 SV=1	0	6.54083	18.75	3	8	3	1	128	14.608	11.53	High	High		1.066	0.938	96.8	103.2	2.728	0	15.8609	3
FALSE	High	Master Protein	P12344	Aspartate aminotransferase, mitochondrial OS=Bos taurus OX=9913 GN=GOT2 PE=1 SV=2	0	6.53099	10	3	7	3	1	430	47.483	9.07	High	High		0.894	1.118	105.6	94.4	0.269	0	7.11735	3
FALSE	High	Master Protein	E1BF59	Plectin OS=Bos taurus OX=9913 GN=PLEC PE=1 SV=2	0	6.51791	1.01206	3	4	2	1	4644	527.31	5.97	High	High		0.953	1.05	102.4	97.6	0.02	1	0	3
FALSE	High	Master Protein	Q28009	RNA-binding protein FUS OS=Bos taurus OX=9913 GN=FUS PE=2 SV=2	0	6.5121	4.48343	2	5	2	1	513	52.279	9.36	High	High		0.86	1.163	107.5	92.5	0.292	0	8.42578	2
FALSE	High	Master Protein	G3MX90	Serine/threonine-protein phosphatase OS=Bos taurus OX=9913 PE=3 SV=1	0	6.48798	14.8485	3	4	3	1	330	37.516	6.33	High	High		0.976	1.025	101.2	98.8	0.585	0	0	3
FALSE	High	Master Protein	Q5E970	DEAD (Asp-Glu-Ala-Asp) box polypeptide 39 isoform 1 OS=Bos taurus OX=9913 GN=DDX39A PE=2 SV=1	0	6.44084	9.13349	3	7	2	1	427	49.112	5.68	High	High		1.185	0.844	91.5	108.5	0.28	0	6.65139	3
FALSE	High	Master Protein	G3N361	Non-POU domain containing octamer binding OS=Bos taurus OX=9913 GN=NONO PE=4 SV=1	0	6.30091	8.90152	4	5	3	1	528	60.351	9.5	High	High		0.987	1.013	100.6	99.4	0.322	1	6.70541	4
FALSE	High	Master Protein	Q3SZR8	Serine/arginine-rich splicing factor 3 OS=Bos taurus OX=9913 GN=SRSF3 PE=2 SV=1	0	6.28961	13.4146	2	13	2	1	164	19.318	11.65	High	High		0.983	1.018	100.9	99.1	0.995	0	21.4806	2
FALSE	High	Master Protein	F1N1G7	Kinesin-like protein OS=Bos taurus OX=9913 GN=KIF5B PE=1 SV=2	0	6.25808	4.56906	3	5	3	1	963	109.711	6.44	High	High		0.891	1.122	105.8	94.2	0.114	0	2.5851	3
FALSE	High	Master Protein	A6H767	Nucleosome assembly protein 1-like 1 OS=Bos taurus OX=9913 GN=NAP1L1 PE=2 SV=1	0	6.25039	9.71867	3	6	3	1	391	45.348	4.46	High	High		0.99	1.01	100.5	99.5	0.585	0	6.84449	3
FALSE	High	Master Protein	Q04467	Isocitrate dehydrogenase [NADP], mitochondrial OS=Bos taurus OX=9913 GN=IDH2 PE=1 SV=2	0	6.1191	4.86726	2	6	2	1	452	50.707	8.69	High	High		1.157	0.864	92.7	107.3	0.25	0	0	2
FALSE	High	Master Protein	A6QLZ0	Galectin OS=Bos taurus OX=9913 GN=LGALS3 PE=1 SV=1	0	6.09157	8.30189	2	11	2	1	265	27.629	8.84	High	High		0.875	1.143	106.7	93.3	0.585	0	28.2734	2
FALSE	High	Master Protein	E1BLY1	Uncharacterized protein OS=Bos taurus OX=9913 PE=3 SV=1	0	6.0619	12.3077	2	6	2	1	130	14.834	10.13	High	High		1.018	0.983	99.1	100.9	0.874	0	7.76433	2
FALSE	High	Master Protein	A6QLT9	AARS protein OS=Bos taurus OX=9913 GN=AARS PE=1 SV=1	0	5.99669	2.78926	2	6	2	1	968	106.588	5.49	High	High		1.059	0.944	97.1	102.9	0.086	0	4.78565	2
FALSE	High	Master Protein	E1B844	Mitochondrial import inner membrane translocase subunit TIM44 OS=Bos taurus OX=9913 GN=TIMM44 PE=3 SV=1	0	5.95975	6.1674	2	2	2	1	454	51.414	7.71	High	High		0.996	1.004	100.2	99.8	0.166	0	2.22533	2
FALSE	High	Master Protein	Q3T165	Prohibitin OS=Bos taurus OX=9913 GN=PHB PE=2 SV=1	0	5.92382	11.3971	2	6	2	1	272	29.786	5.76	High	High		1.02	0.981	99	101	0.468	0	4.1097	2
FALSE	High	Master Protein	F1MZN7	Sorting nexin-2 OS=Bos taurus OX=9913 GN=SNX2 PE=4 SV=2	0	5.86235	4.81696	2	2	2	1	519	58.399	5.12	High	High		1.008	0.992	99.6	100.4	0.166	0	2.71667	2
FALSE	High	Master Protein	Q56JX3	60S ribosomal protein L31 OS=Bos taurus OX=9913 GN=RPL31 PE=2 SV=1	0	5.85006	24	3	5	3	1	125	14.454	10.54	High	High		0.994	1.006	100.3	99.7	1.683	0	6.53681	3
FALSE	High	Master Protein	Q17QI3	Acetyl-CoA acetyltransferase 2 OS=Bos taurus OX=9913 GN=ACAT2 PE=1 SV=1	0	5.82072	9.3199	2	6	2	1	397	41.144	6.93	High	High		1.443	0.693	81.9	118.1	0.334	0	8.72588	2
FALSE	High	Master Protein	F1MX04	Eukaryotic translation initiation factor 4 gamma 1 OS=Bos taurus OX=9913 GN=EIF4G1 PE=1 SV=2	0	5.81726	1.72096	2	4	2	1	1627	178.483	5.29	High	High		0.985	1.015	100.7	99.3	0.093	0	0	2
FALSE	High	Master Protein	O46629	Trifunctional enzyme subunit beta, mitochondrial OS=Bos taurus OX=9913 GN=HADHB PE=2 SV=1	0	5.79871	8.63158	3	5	3	1	475	51.312	9.32	High	High		0.927	1.079	103.8	96.2	0.259	0	3.89863	3
FALSE	High	Master Protein	F1MR96	Calpastatin OS=Bos taurus OX=9913 GN=CAST PE=1 SV=2	0	5.78376	4.25532	2	3	2	1	799	85.405	5.74	High	High		1.112	0.899	94.7	105.3	0.099	0	4.05523	2
FALSE	High	Master Protein	Q2HJG5	Vacuolar protein sorting-associated protein 35 OS=Bos taurus OX=9913 GN=VPS35 PE=2 SV=1	0	5.76247	3.39196	2	5	2	1	796	91.693	5.49	High	High		1.112	0.899	94.7	105.3	0.096	0	2.21852	2
FALSE	High	Master Protein	Q6EWQ7	Eukaryotic translation initiation factor 5A-1 OS=Bos taurus OX=9913 GN=EIF5A PE=2 SV=3	0	5.73409	12.987	2	7	2	1	154	16.821	5.24	High	High		0.88	1.137	106.4	93.6	0.778	0	17.3568	2
FALSE	High	Master Protein	F1MBW3	Acyl-CoA synthetase long chain family member 4 OS=Bos taurus OX=9913 GN=ACSL4 PE=4 SV=1	0	5.73132	6.92521	3	6	3	1	722	80.558	8.6	High	High		1.416	0.706	82.8	117.2	0.179	0	6.1562	3
FALSE	High	Master Protein	A0A140T862	Eukaryotic translation initiation factor 2 subunit 2 OS=Bos taurus OX=9913 GN=EIF2S2 PE=4 SV=1	0	5.68609	8.10811	2	7	2	1	333	38.234	5.8	High	High		0.987	1.013	100.7	99.3	0.369	0	2.31655	2
FALSE	High	Master Protein	E1BGB9	Glycerophosphocholine phosphodiesterase 1 OS=Bos taurus OX=9913 GN=GPCPD1 PE=4 SV=2	0	5.68356	6.23145	3	4	3	1	674	76.273	5.53	High	High		0.84	1.191	108.7	91.3	0.189	0	0	3
FALSE	High	Master Protein	G1K1X0	Cytochrome b-c1 complex subunit 1, mitochondrial OS=Bos taurus OX=9913 GN=UQCRC1 PE=4 SV=1	0	5.67643	4.375	1	6	1	1	480	52.716	6.38	High	High		0.907	1.102	104.9	95.1	0.202	0	0	1
FALSE	High	Master Protein	F6QIA5	RNA binding motif protein 39 OS=Bos taurus OX=9913 GN=RBM39 PE=1 SV=1	0	5.67035	4.95238	2	6	2	1	525	58.691	10.13	High	High		0.992	1.008	100.4	99.6	0.172	0	5.51041	2
FALSE	High	Master Protein	Q3MHR5	Serine/arginine-rich splicing factor 2 OS=Bos taurus OX=9913 GN=SRSF2 PE=2 SV=3	0	5.56479	7.69231	1	3	1	1	221	25.461	11.85	High	High		0.911	1.098	104.7	95.3	0.233	0	8.76922	1
FALSE	High	Master Protein	Q3T0V4	40S ribosomal protein S11 OS=Bos taurus OX=9913 GN=RPS11 PE=2 SV=3	0	5.55392	6.32911	1	3	1	1	158	18.419	10.3	High	High		0.891	1.122	105.8	94.2	0.585	0	6.68846	1
FALSE	High	Master Protein	F1MPE5	Importin 5 OS=Bos taurus OX=9913 GN=IPO5 PE=1 SV=2	0	5.54134	3.24324	2	3	2	1	1110	124.939	4.97	High	High		0.945	1.058	102.8	97.2	0.08	0	0	2
FALSE	High	Master Protein	A6QPZ0	CSTB protein OS=Bos taurus OX=9913 GN=CSTB PE=2 SV=1	0	5.49767	11.8812	1	6	1	1	101	11.584	5.83	High	High		0.898	1.114	105.4	94.6	1.154	0	15.5444	1
FALSE	High	Master Protein	F1MU08	Poly [ADP-ribose] polymerase OS=Bos taurus OX=9913 GN=PARP1 PE=4 SV=2	0	5.4699	3.74016	3	5	3	1	1016	113.296	8.84	High	High		0.9	1.112	105.3	94.7	0.124	0	5.12874	3
FALSE	High	Master Protein	F1MN04	Uncharacterized protein OS=Bos taurus OX=9913 GN=PAICS PE=3 SV=2	0	5.43174	2.72331	2	3	2	1	918	102.722	8.56	High	High		1.136	0.88	93.6	106.4	0.094	0	7.38349	2
FALSE	High	Master Protein	Q3T133	Transmembrane emp24 domain-containing protein 9 OS=Bos taurus OX=9913 GN=TMED9 PE=1 SV=1	0	5.38793	11.9149	2	4	2	1	235	27.281	7.93	High	High		0.997	1.003	100.2	99.8	0.334	0	4.77874	2
FALSE	High	Master Protein	F1MDU7	DNA topoisomerase 2 OS=Bos taurus OX=9913 GN=TOP2A PE=3 SV=2	0	5.36895	1.89172	2	6	2	1	1533	174.466	8.59	High	High		0.877	1.141	106.6	93.4	0.051	0	2.06862	2
FALSE	High	Master Protein	Q148H5	Keratin, type II cytoskeletal 71 OS=Bos taurus OX=9913 GN=KRT71 PE=2 SV=1	0	5.3271	3.61905	2	9	1	1	525	57.372	6.61	High	High		1.017	0.983	99.2	100.8	0.068	0	24.536	2
FALSE	High	Master Protein	Q1JPH6	Eukaryotic translation initiation factor 4H OS=Bos taurus OX=9913 GN=EIF4H PE=2 SV=1	0	5.30906	11.8421	2	5	2	1	228	25.204	8.1	High	High		1.02	0.981	99	101	0.292	0	4.57132	2
FALSE	High	Master Protein	Q3MHR7	Actin-related protein 2/3 complex subunit 2 OS=Bos taurus OX=9913 GN=ARPC2 PE=1 SV=1	0	5.2537	9.66667	3	4	3	1	300	34.327	7.36	High	High		0.893	1.12	105.7	94.3	0.35	0	4.17898	3
FALSE	High	Master Protein	Q5EAC6	Hsp90 co-chaperone Cdc37 OS=Bos taurus OX=9913 GN=CDC37 PE=2 SV=1	0	5.25108	7.89474	2	6	2	1	380	44.552	5.17	High	High		0.97	1.031	101.5	98.5	0.292	0	2.35932	2
FALSE	High	Master Protein	Q3T147	Spliceosome RNA helicase DDX39B OS=Bos taurus OX=9913 GN=DDX39B PE=2 SV=1	0	5.24533	9.11215	3	5	2	1	428	48.933	5.67	High	High		0.829	1.206	109.3	90.7	0.28	1	4.39428	3
FALSE	High	Master Protein	Q27970	Calpain-1 catalytic subunit OS=Bos taurus OX=9913 GN=CAPN1 PE=1 SV=3	0	5.22447	4.18994	2	3	2	1	716	82.155	5.59	High	High		1.037	0.964	98.2	101.8	0.116	0	4.74466	2
FALSE	High	Master Protein	F1MFX7	Ubiquitin like with PHD and ring finger domains 2 OS=Bos taurus OX=9913 GN=UHRF2 PE=4 SV=2	0	5.21437	3.32447	2	3	2	1	752	83.829	8.29	High	High		0.743	1.346	114.7	85.3	0.108	0	2.24198	2
FALSE	High	Master Protein	E1BPE9	KH domain containing 3 like, subcortical maternal complex member OS=Bos taurus OX=9913 GN=KHDC3L PE=4 SV=2	0	5.19834	16.8889	3	3	3	1	225	24.919	8.69	High	High		0.761	1.314	113.6	86.4	0.501	0	1.89273	3
FALSE	High	Master Protein	F1N0Q7	Farnesyl pyrophosphate synthase OS=Bos taurus OX=9913 GN=FDPS PE=4 SV=1	0	5.13496	2.07135	1	4	1	1	869	95.622	7.08	High	High		1.208	0.828	90.6	109.4	0.053	0	8.80155	1
FALSE	High	Master Protein	F1MWE0	Proteasome 26S subunit, ATPase 3 OS=Bos taurus OX=9913 GN=PSMC3 PE=1 SV=2	0	5.12977	6.79825	2	3	2	1	456	51.023	5.41	High	High		0.968	1.033	101.6	98.4	0.172	0	2.04089	2
FALSE	High	Master Protein	Q58DS9	Ras-related protein Rab-5C OS=Bos taurus OX=9913 GN=RAB5C PE=2 SV=1	0	5.09782	16.2037	2	2	2	1	216	23.452	8.41	High	High		0.974	1.027	101.3	98.7	0.389	0	2.33156	2
FALSE	High	Master Protein	F1MQN0	Protein phosphatase 2 scaffold subunit Abeta OS=Bos taurus OX=9913 GN=PPP2R1B PE=4 SV=2	0	5.07208	5.03597	2	5	2	1	695	76.704	5.1	High	High		1.132	0.883	93.8	106.2	0.105	0	4.36499	2
FALSE	High	Master Protein	F1MN74	Isocitrate dehydrogenase [NAD] subunit, mitochondrial OS=Bos taurus OX=9913 GN=IDH3A PE=3 SV=1	0	5.01752	10.929	3	3	3	1	366	39.644	6.98	High	High		0.904	1.106	105.1	94.9	0.369	0	0	3
FALSE	High	Master Protein	A6QR46	Ras-related protein Rab-6B OS=Bos taurus OX=9913 GN=RAB6B PE=2 SV=1	0	5.01091	16.3462	3	5	2	1	208	23.447	5.53	High	High		0.819	1.221	109.9	90.1	0.501	0	3.77058	3
FALSE	High	Master Protein	F1MNQ4	Superoxide dismutase [Cu-Zn] OS=Bos taurus OX=9913 PE=3 SV=2	0	4.97388	9.21053	1	3	1	1	152	15.678	6.52	High	High		0.934	1.071	103.4	96.6	0.292	0	3.42967	1
FALSE	High	Master Protein	G3MY01	Uncharacterized protein OS=Bos taurus OX=9913 GN=LOC516355 PE=4 SV=1	0	4.94679	5.45852	2	3	2	1	458	54.312	10.17	High	High		0.973	1.028	101.4	98.6	0.233	0	4.61372	2
FALSE	High	Master Protein	Q56JU9	40S ribosomal protein S24 OS=Bos taurus OX=9913 GN=RPS24 PE=2 SV=2	0	4.92103	19.8473	2	6	2	1	131	15.187	10.9	High	High		1.049	0.953	97.6	102.4	0.931	0	9.62562	2
FALSE	High	Master Protein	E1BJC9	Uncharacterized protein OS=Bos taurus OX=9913 GN=C18H19orf33 PE=1 SV=2	0	4.91471	13.7255	1	2	1	1	102	10.634	9.7	High	High	Acetyl [N-Term]	1.137	0.879	93.6	106.4	0.585	0	3.17039	1
FALSE	High	Master Protein	A6H7E3	PDZ and LIM domain 1 OS=Bos taurus OX=9913 GN=PDLIM1 PE=1 SV=1	0	4.91218	7.92683	2	3	2	1	328	35.798	7.2	High	High		0.859	1.164	107.6	92.4	0.245	0	2.03278	2
FALSE	High	Master Protein	A4FUD9	DNA replication licensing factor MCM3 OS=Bos taurus OX=9913 GN=MCM3 PE=2 SV=1	0	4.88328	2.84653	2	4	2	1	808	90.801	5.76	High	High		0.971	1.03	101.5	98.5	0.083	0	5.38686	2
FALSE	High	Master Protein	E1B9Q4	MutS homolog 6 OS=Bos taurus OX=9913 GN=MSH6 PE=3 SV=2	0	4.83563	2.5	3	3	3	1	1360	152.424	6.32	High	High		0.955	1.047	102.3	97.7	0.091	0	1.70597	3
FALSE	High	Master Protein	E1BQ37	Splicing factor proline and glutamine rich OS=Bos taurus OX=9913 GN=SFPQ PE=1 SV=1	0	4.80244	3.39463	2	6	1	1	707	76.201	9.44	High	High		0.983	1.017	100.9	99.1	0.145	0	4.3699	2
FALSE	High	Master Protein	A3KMV6	HNRNPR protein OS=Bos taurus OX=9913 GN=HNRNPR PE=1 SV=1	0	4.78685	4.10742	2	6	2	1	633	70.912	8.13	High	High		0.884	1.132	106.2	93.8	0.119	0	0	2
FALSE	High	Master Protein	Q5E988	40S ribosomal protein S5 OS=Bos taurus OX=9913 GN=RPS5 PE=2 SV=3	0	4.76346	7.35294	1	4	1	1	204	22.862	9.72	High	High		1.038	0.964	98.1	101.9	0.259	0	7.66294	1
FALSE	High	Master Protein	F1MEP6	Epithelial cell adhesion molecule OS=Bos taurus OX=9913 GN=EPCAM PE=4 SV=1	0	4.76024	5.09554	1	3	1	1	314	34.847	6.67	High	High		1.022	0.979	98.9	101.1	0.334	0	0	1
FALSE	High	Master Protein	Q58DA0	26S proteasome non-ATPase regulatory subunit 4 OS=Bos taurus OX=9913 GN=PSMD4 PE=2 SV=1	0	4.75845	6.5445	1	1	1	1	382	41.358	4.79	High	High		1.06	0.944	97.1	102.9	0.155	0	2.85141	1
FALSE	High	Master Protein	Q1KZG0	Zinc transporter ZIP4 OS=Bos taurus OX=9913 GN=SLC39A4 PE=1 SV=1	0	4.75671	2.60337	1	5	1	1	653	68.576	5.87	High	High		0.92	1.087	104.2	95.8	0.129	0	12.6784	1
FALSE	High	Master Protein	Q3ZBK2	Redox-regulatory protein FAM213A OS=Bos taurus OX=9913 GN=FAM213A PE=2 SV=1	0	4.74334	11.4679	2	5	2	1	218	24.34	8.63	High	High		1.25	0.8	88.9	111.1	0.334	0	0	2
FALSE	High	Master Protein	Q3ZCK9	Proteasome subunit alpha type-4 OS=Bos taurus OX=9913 GN=PSMA4 PE=1 SV=1	0	4.74319	13.0268	2	2	2	1	261	29.465	7.72	High	High		1.044	0.958	97.8	102.2	0.359	0	2.199	2
FALSE	High	Master Protein	O18789	40S ribosomal protein S2 OS=Bos taurus OX=9913 GN=RPS2 PE=2 SV=2	0	4.73376	8.53242	2	4	2	1	293	31.216	10.24	High	High		0.905	1.105	105	95	0.233	0	2.37595	2
FALSE	High	Master Protein	Q3SZQ6	60S ribosomal protein L32 OS=Bos taurus OX=9913 GN=RPL32 PE=2 SV=3	0	4.67773	12.5926	2	5	2	1	135	15.864	11.33	High	High		1.023	0.978	98.9	101.1	0.778	0	7.51341	2
FALSE	High	Master Protein	Q2NL22	Eukaryotic initiation factor 4A-III OS=Bos taurus OX=9913 GN=EIF4A3 PE=2 SV=3	0	4.66641	4.86618	2	4	1	1	411	46.811	6.73	High	High		0.865	1.156	107.2	92.8	0.202	0	3.92101	2
FALSE	High	Master Protein	A5D785	Exportin-2 OS=Bos taurus OX=9913 GN=CSE1L PE=2 SV=1	0	4.6562	1.75077	1	4	1	1	971	110.305	5.77	High	High		0.776	1.289	112.6	87.4	0.04	0	4.75543	1
FALSE	High	Master Protein	F1N0F7	Eukaryotic translation initiation factor 5 OS=Bos taurus OX=9913 GN=EIF5 PE=4 SV=1	0	4.62332	5.82751	2	2	2	1	429	48.941	5.58	High	High		1	1	100	100	0.186	0	2.21491	2
FALSE	High	Master Protein	F1N3I4	Myoferlin OS=Bos taurus OX=9913 GN=MYOF PE=1 SV=2	0	4.60851	1.16448	2	3	2	1	2061	234.511	6.21	High	High		1.013	0.988	99.4	100.6	0.035	0	0	2
FALSE	High	Master Protein	Q9GMB8	Serine--tRNA ligase, cytoplasmic OS=Bos taurus OX=9913 GN=SARS PE=2 SV=3	0	4.60603	8.94942	2	2	2	1	514	58.568	6.19	High	High		1.335	0.749	85.6	114.4	0.16	0	0	2
FALSE	High	Master Protein	C3V9V7	RNP24 OS=Bos taurus OX=9913 GN=TMED2 PE=3 SV=1	0	4.5803	13.9303	2	3	2	1	201	22.718	5.17	High	High		0.896	1.117	105.5	94.5	0.468	0	3.38796	2
FALSE	High	Master Protein	F1MHJ5	Sorting nexin 6 OS=Bos taurus OX=9913 GN=SNX6 PE=4 SV=2	0	4.57569	5.92784	2	4	2	1	388	44.612	7.05	High	High		1.02	0.98	99	101	0.194	0	6.54243	2
FALSE	High	Master Protein	Q148J6	Actin-related protein 2/3 complex subunit 4 OS=Bos taurus OX=9913 GN=ARPC4 PE=1 SV=3	0	4.56517	17.8571	2	2	2	1	168	19.654	8.43	High	High		0.989	1.011	100.5	99.5	0.425	0	1.65291	2
FALSE	High	Master Protein	Q29RT0	RNA-binding motif protein, X chromosome OS=Bos taurus OX=9913 GN=RBMX PE=2 SV=1	0	4.53925	3.28283	1	1	1	1	396	42.344	10.29	High	High		1.039	0.962	98.1	101.9	0.075	0	2.36211	1
FALSE	High	Master Protein	Q0VCQ9	Reticulocalbin 2, EF-hand calcium binding domain OS=Bos taurus OX=9913 GN=RCN2 PE=2 SV=1	0	4.53732	17.9811	3	5	3	1	317	36.887	4.4	High	High		0.898	1.114	105.4	94.6	0.54	0	0	3
FALSE	High	Master Protein	E1BIN5	Cullin 3 OS=Bos taurus OX=9913 GN=CUL3 PE=3 SV=2	0	4.44225	4.94792	3	4	3	1	768	88.902	8.48	High	High		1.15	0.87	93	107	0.145	0	0	3
FALSE	High	Master Protein	Q3T0X8	Na(+)/H(+) exchange regulatory cofactor NHE-RF3 OS=Bos taurus OX=9913 GN=PDZK1 PE=2 SV=1	0	4.41488	5.38462	1	3	1	1	520	57.14	5.45	High	High		1.089	0.918	95.7	104.3	0.068	0	0	1
FALSE	High	Master Protein	Q3T0Y1	Ubiquitin thioesterase OS=Bos taurus OX=9913 GN=OTUB1 PE=1 SV=1	0	4.36795	5.53506	1	1	1	1	271	31.288	5	High	High		0.96	1.042	102	98	0.166	0	2.95703	1
FALSE	High	Master Protein	P62194	26S proteasome regulatory subunit 8 OS=Bos taurus OX=9913 GN=PSMC5 PE=2 SV=1	0	4.36604	7.14286	2	5	2	1	406	45.597	7.55	High	High		1.062	0.942	97	103	0.179	0	2.2671	2
FALSE	High	Master Protein	P25285	Aminomethyltransferase, mitochondrial OS=Bos taurus OX=9913 GN=AMT PE=1 SV=1	0	4.35376	6.04534	2	4	2	1	397	42.841	8.13	High	High		0.943	1.061	103	97	0.274	0	3.96129	2
FALSE	High	Master Protein	Q5E997	F-actin-capping protein subunit alpha-2 OS=Bos taurus OX=9913 GN=CAPZA2 PE=1 SV=3	0	4.35327	9.79021	2	4	1	1	286	32.959	5.85	High	High		0.904	1.107	105.1	94.9	0.359	0	1.92892	2
FALSE	High	Master Protein	Q3SZ20	Serine hydroxymethyltransferase, mitochondrial OS=Bos taurus OX=9913 GN=SHMT2 PE=2 SV=1	0	4.35084	4.7619	2	4	2	1	504	55.57	7.71	High	High		0.918	1.089	104.3	95.7	0.136	0	2.59468	2
FALSE	High	Master Protein	Q3MHM7	60S ribosomal protein L35 OS=Bos taurus OX=9913 GN=RPL35 PE=2 SV=3	0	4.34782	14.6341	2	7	2	1	123	14.557	11.05	High	High		1.018	0.983	99.1	100.9	2.162	0	10.4086	2
FALSE	High	Master Protein	P13621	ATP synthase subunit O, mitochondrial OS=Bos taurus OX=9913 GN=ATP5PO PE=1 SV=2	0	4.34453	10.3286	1	4	1	1	213	23.305	9.89	High	High		0.994	1.006	100.3	99.7	0.425	0	0	1
FALSE	High	Master Protein	Q3SX32	Perilipin OS=Bos taurus OX=9913 GN=PLIN3 PE=2 SV=1	0	4.32809	3.88128	1	1	1	1	438	47.573	6.13	High	High		1.045	0.957	97.8	102.2	0.083	0	2.76564	1
FALSE	High	Master Protein	F1MKH6	Asparagine--tRNA ligase, cytoplasmic OS=Bos taurus OX=9913 GN=NARS PE=4 SV=1	0	4.31483	4.65116	2	2	2	1	559	64.389	6.74	High	High		1.013	0.987	99.3	100.7	0.15	0	4.59221	2
FALSE	High	Master Protein	A7YWC6	SUB1 homolog, transcriptional regulator OS=Bos taurus OX=9913 GN=SUB1 PE=1 SV=1	0	4.30305	17.3228	2	3	2	1	127	14.36	9.6	High	High		1.014	0.986	99.3	100.7	0.585	0	2.0008	2
FALSE	High	Master Protein	Q3SYV6	Importin subunit alpha OS=Bos taurus OX=9913 GN=KPNA2 PE=1 SV=1	0	4.27531	3.40265	1	3	1	1	529	57.89	5.41	Not Found	High		100	0.01		200	0.08	0	2.30201	1
FALSE	High	Master Protein	Q5E949	HMT1 hnRNP methyltransferase-like 2 isoform 3 OS=Bos taurus OX=9913 GN=PRMT1 PE=2 SV=1	0	4.24619	5.94901	2	3	2	1	353	40.522	5.5	High	High		0.963	1.039	101.9	98.1	0.245	0	2.40133	2
FALSE	High	Master Protein	F1MQ65	Myosin IE OS=Bos taurus OX=9913 GN=MYO1E PE=3 SV=2	0	4.22202	2.52708	2	4	2	1	1108	126.897	9.06	High	High		0.813	1.229	110.3	89.7	0.072	0	0	2
FALSE	High	Master Protein	Q3ZCJ2	Alcohol dehydrogenase [NADP(+)] OS=Bos taurus OX=9913 GN=AKR1A1 PE=2 SV=1	0	4.21294	5.53846	2	3	1	1	325	36.594	7.27	High	High		0.924	1.083	104	96	0.318	0	1.72237	2
FALSE	High	Master Protein	Q3ZBV8	Threonine--tRNA ligase, cytoplasmic OS=Bos taurus OX=9913 GN=TARS PE=2 SV=1	0	4.18191	3.45781	2	5	2	1	723	83.439	6.77	High	High		1.142	0.875	93.4	106.6	0.101	0	2.19913	2
FALSE	High	Master Protein	Q3ZBH8	40S ribosomal protein S20 OS=Bos taurus OX=9913 GN=RPS20 PE=3 SV=1	0	4.17438	10.084	1	3	1	1	119	13.364	9.94	High	High		0.802	1.247	111	89	0.468	0	5.67073	1
FALSE	High	Master Protein	A6QLP7	Translocon-associated protein subunit alpha OS=Bos taurus OX=9913 GN=SSR1 PE=2 SV=1	0	4.1504	13.2867	2	4	2	1	286	32.034	4.45	High	High		1.055	0.948	97.3	102.7	0.468	0	2.18424	2
FALSE	High	Master Protein	Q3ZC84	Cytosolic non-specific dipeptidase OS=Bos taurus OX=9913 GN=CNDP2 PE=2 SV=1	0	4.14214	6.94737	2	4	2	1	475	52.622	5.87	High	High		0.994	1.007	100.3	99.7	0.172	0	0	2
FALSE	High	Master Protein	A0A140T846	DNA-(apurinic or apyrimidinic site) lyase OS=Bos taurus OX=9913 GN=APEX1 PE=3 SV=1	0	4.13309	9.43396	2	5	2	1	318	35.561	8.1	High	High		0.991	1.009	100.5	99.5	0.292	0	2.68847	2
FALSE	High	Master Protein	F1MLU7	Kinectin 1 OS=Bos taurus OX=9913 GN=KTN1 PE=1 SV=2	0	4.11718	2.15054	2	2	2	1	1302	150.567	5.82	High	High		1.092	0.915	95.6	104.4	0.052	0	0	2
FALSE	High	Master Protein	Q5E9D3	MICOS complex subunit MIC19 OS=Bos taurus OX=9913 GN=CHCHD3 PE=2 SV=1	0	4.07857	11.4537	2	2	2	1	227	26.084	8.34	High	High		0.901	1.11	105.2	94.8	0.292	0	2.38708	2
FALSE	High	Master Protein	P80724	Brain acid soluble protein 1 OS=Bos taurus OX=9913 GN=BASP1 PE=1 SV=3	0	4.03555	4.84581	1	3	1	1	227	22.997	4.6	High	High		0.712	1.404	116.8	83.2	0.179	0	2.44008	1
FALSE	High	Master Protein	F2Z4F5	Dipeptidyl peptidase 3 OS=Bos taurus OX=9913 GN=DPP3 PE=1 SV=1	0	4.0284	2.73973	1	1	1	1	730	81.98	5.19	High	High		1.006	0.994	99.7	100.3	0.049	0	2.35758	1
FALSE	High	Master Protein	A4IFC3	Polyadenylate-binding protein OS=Bos taurus OX=9913 GN=PABPC4 PE=2 SV=1	0	4.01504	1.70543	1	6	1	1	645	70.793	9.26	High	High		0.961	1.04	102	98	0.122	0	8.01819	1
FALSE	High	Master Protein	Q2NKU1	Deoxyuridine triphosphatase OS=Bos taurus OX=9913 GN=DUT PE=2 SV=1	0	4.01481	17.2973	2	3	2	1	185	20.005	8.98	High	High		0.882	1.133	106.3	93.7	0.468	0	0	2
FALSE	High	Master Protein	F1MLV1	26S proteasome regulatory subunit 10B OS=Bos taurus OX=9913 GN=PSMC6 PE=3 SV=2	0	4.00502	7.45501	2	3	2	1	389	44.145	7.49	High	High		1.245	0.803	89.1	110.9	0.186	0	0	2
FALSE	High	Master Protein	F1N2W0	Prostaglandin reductase 1 OS=Bos taurus OX=9913 GN=PTGR1 PE=4 SV=1	0	4.00222	6.99088	1	2	1	1	329	35.664	7.81	High	High		0.535	1.868	130.3	69.7	0.136	0	2.69087	1
FALSE	High	Master Protein	F1N2T0	Heterogeneous nuclear ribonucleoprotein D like OS=Bos taurus OX=9913 GN=HNRNPDL PE=1 SV=1	0	3.98271	6.19048	2	3	1	1	420	46.403	9.57	High	High		0.959	1.043	102.1	97.9	0.212	0	2.03332	2
FALSE	High	Master Protein	Q3MHG1	Serine palmitoyltransferase 1 OS=Bos taurus OX=9913 GN=SPTLC1 PE=2 SV=1	0	3.97011	5.91966	2	2	2	1	473	52.755	5.88	High	High		0.966	1.035	101.7	98.3	0.194	0	0	2
FALSE	High	Master Protein	A2VE99	Septin-11 OS=Bos taurus OX=9913 GN=SEPT11 PE=2 SV=1	0	3.95492	6.11765	2	2	2	1	425	48.961	6.81	High	High		0.734	1.362	115.3	84.7	0.202	0	2.15419	2
FALSE	High	Master Protein	Q07130	UTP--glucose-1-phosphate uridylyltransferase OS=Bos taurus OX=9913 GN=UGP2 PE=1 SV=2	0	3.93554	3.93701	1	2	1	1	508	56.868	7.88	High	High		0.875	1.143	106.7	93.3	0.077	0	2.20488	1
FALSE	High	Master Protein	G3X7A8	Uncharacterized protein OS=Bos taurus OX=9913 GN=LOC404103 PE=4 SV=1	0	3.93431	20	2	4	1	1	100	10.821	8.66	High	High		0.646	1.548	121.5	78.5	1.154	1	8.58142	2
FALSE	High	Master Protein	A6QPY0	Dolichyl-diphosphooligosaccharide--protein glycosyltransferase 48 kDa subunit OS=Bos taurus OX=9913 GN=DDOST PE=2 SV=2	0	3.91475	5.69476	2	2	2	1	439	48.761	5.83	High	High		1.001	0.999	100	100	0.222	0	0	2
FALSE	High	Master Protein	Q3ZCD0	CD81 antigen OS=Bos taurus OX=9913 GN=CD81 PE=2 SV=1	0	3.89859	15.2542	2	2	2	1	236	25.836	5.52	High	High		0.774	1.292	112.7	87.3	0.778	0	0	2
FALSE	High	Master Protein	Q3T0U1	LRP chaperone MESD OS=Bos taurus OX=9913 GN=MESD PE=2 SV=1	0.00200803	3.88178	14.6552	2	3	2	1	232	25.96	6.34	High	High		0.945	1.058	102.8	97.2	0.389	0	0	2
FALSE	High	Master Protein	Q32LC7	Ras GTPase-activating protein-binding protein 1 OS=Bos taurus OX=9913 GN=G3BP1 PE=2 SV=1	0.00200803	3.86048	6.88172	2	5	2	1	465	52.09	5.52	High	High		1.262	0.792	88.4	111.6	0.202	0	2.01363	2
FALSE	High	Master Protein	Q2HJ94	DnaJ homolog subfamily A member 2 OS=Bos taurus OX=9913 GN=DNAJA2 PE=2 SV=1	0.00200803	3.85459	5.58252	2	4	2	1	412	45.733	6.48	High	High		0.934	1.07	103.4	96.6	0.212	0	4.48059	2
FALSE	High	Master Protein	G3N0U1	Glycylpeptide N-tetradecanoyltransferase OS=Bos taurus OX=9913 GN=NMT2 PE=3 SV=1	0.00200803	3.83033	2.6465	1	2	1	1	529	60.351	7.61	High	High		0.942	1.062	103	97	0.07	0	0	1
FALSE	High	Master Protein	E1BGE5	Importin 7 OS=Bos taurus OX=9913 GN=IPO7 PE=4 SV=1	0.00200803	3.82487	2.50482	2	4	2	1	1038	119.454	4.82	High	High		0.909	1.1	104.8	95.2	0.099	0	2.12139	2
FALSE	High	Master Protein	P37980	Inorganic pyrophosphatase OS=Bos taurus OX=9913 GN=PPA1 PE=1 SV=2	0.00200803	3.80883	7.26644	1	1	1	1	289	32.793	5.47	High	High		0.843	1.186	108.5	91.5	0.145	0	2.25021	1
FALSE	High	Master Protein	Q3T0L7	60S ribosomal protein L28 OS=Bos taurus OX=9913 GN=RPL28 PE=2 SV=3	0.00200803	3.7986	8.0292	1	2	1	1	137	15.683	11.97	High	High		1.04	0.962	98	102	0.212	0	3.07659	1
FALSE	High	Master Protein	Q3ZC41	Acetyl-CoA acyltransferase 1 OS=Bos taurus OX=9913 GN=ACAA1 PE=1 SV=1	0.00200803	3.79719	2.35849	1	5	1	1	424	44.306	8.05	High	High		0.953	1.05	102.4	97.6	0.245	0	2.15117	1
FALSE	High	Master Protein	F2Z4E7	Interleukin enhancer binding factor 2 OS=Bos taurus OX=9913 GN=ILF2 PE=4 SV=1	0.00200803	3.78755	3.58974	1	3	1	1	390	43.035	5.26	High	High		0.726	1.377	115.9	84.1	0.116	0	7.56803	1
FALSE	High	Master Protein	F1N091	Coiled-coil domain containing 6 OS=Bos taurus OX=9913 GN=CCDC6 PE=4 SV=1	0.00200803	3.77958	8.31099	2	2	2	1	373	43.079	7.72	High	High		1.05	0.952	97.5	102.5	0.292	0	2.1364	2
FALSE	High	Master Protein	F1N3P2	Ubiquitin carboxyl-terminal hydrolase OS=Bos taurus OX=9913 GN=USP5 PE=1 SV=2	0.00200803	3.76828	1.8648	1	3	1	1	858	95.754	5.01	High	High		1.028	0.973	98.6	101.4	0.054	0	4.77129	1
FALSE	High	Master Protein	E1B8G4	Uncharacterized protein OS=Bos taurus OX=9913 PE=3 SV=2	0.00200803	3.7406	14.5695	2	2	2	1	151	16.616	10.35	High	High		0.993	1.007	100.4	99.6	0.585	0	4.14135	2
FALSE	High	Master Protein	Q2KJD2	Vesicle-associated membrane protein 3 OS=Bos taurus OX=9913 GN=VAMP3 PE=3 SV=1	0.00200803	3.72862	15.3846	1	1	1	1	104	11.528	8.79	High	High		0.914	1.095	104.5	95.5	0.585	0	2.67474	1
FALSE	High	Master Protein	Q3T076	Ribosomal protein S14 OS=Bos taurus OX=9913 GN=RPS14 PE=1 SV=1	0.00200803	3.72677	6.36943	1	3	1	1	157	16.766	10.01	High	High		1.034	0.968	98.4	101.6	0.334	0	7.0857	1
FALSE	High	Master Protein	F1N605	Phosphatidylinositol binding clathrin assembly protein OS=Bos taurus OX=9913 GN=PICALM PE=1 SV=1	0.00200803	3.72308	3.24675	1	4	1	1	616	66.909	7.02	High	High		1.096	0.913	95.4	104.6	0.096	0	2.03563	1
FALSE	High	Master Protein	F1MW68	Cathepsin Z OS=Bos taurus OX=9913 GN=CTSZ PE=3 SV=1	0.00200803	3.71482	8.88158	2	3	2	1	304	33.864	7.01	High	High		0.893	1.12	105.7	94.3	0.259	0	1.75737	2
FALSE	High	Master Protein	Q0VCH9	GLI pathogenesis-related 2 OS=Bos taurus OX=9913 GN=GLIPR2 PE=2 SV=1	0.00200803	3.64666	11.039	1	1	1	1	154	17.199	9.5	High	High		0.862	1.16	107.4	92.6	0.259	0	2.74762	1
FALSE	High	Master Protein	F1MZY2	Glutamine--fructose-6-phosphate transaminase 1 OS=Bos taurus OX=9913 GN=GFPT1 PE=4 SV=1	0.00200803	3.63808	2.83186	1	2	1	1	565	63.462	6.77	High	High		0.861	1.161	107.5	92.5	0.059	0	2.75584	1
FALSE	High	Master Protein	Q2NKY7	Septin-2 OS=Bos taurus OX=9913 GN=SEPT2 PE=2 SV=1	0.00200803	3.63714	3.04709	1	3	1	1	361	41.545	6.6	High	High		0.989	1.011	100.6	99.4	0.116	0	2.91812	1
FALSE	High	Master Protein	Q2T9P4	Nuclear autoantigenic sperm protein OS=Bos taurus OX=9913 GN=NASP PE=2 SV=2	0.00200803	3.62712	3.2175	2	2	2	1	777	83.637	4.34	High	High		0.946	1.057	102.8	97.2	0.116	0	4.52905	2
FALSE	High	Master Protein	P61356	60S ribosomal protein L27 OS=Bos taurus OX=9913 GN=RPL27 PE=2 SV=2	0.00200803	3.59809	6.61765	1	3	1	1	136	15.788	10.56	High	High		1.09	0.918	95.7	104.3	1.154	0	5.86025	1
FALSE	High	Master Protein	F1MZ00	Small nuclear ribonucleoprotein Sm D3 OS=Bos taurus OX=9913 GN=SNRPD3 PE=3 SV=2	0.00200803	3.59587	7.14286	1	2	1	1	126	13.907	10.32	High	High		0.954	1.048	102.3	97.7	0.668	0	1.83978	1
FALSE	High	Master Protein	P79136	F-actin-capping protein subunit beta OS=Bos taurus OX=9913 GN=CAPZB PE=1 SV=1	0.00200803	3.57074	5.31561	2	2	2	1	301	33.72	6.43	High	High		0.902	1.108	105.1	94.9	0.259	0	4.48491	2
FALSE	High	Master Protein	P56701	26S proteasome non-ATPase regulatory subunit 2 OS=Bos taurus OX=9913 GN=PSMD2 PE=1 SV=2	0.00200803	3.56687	1.65198	1	2	1	1	908	100.194	5.2	High	High		0.838	1.194	108.8	91.2	0.04	0	4.8446	1
FALSE	High	Master Protein	E1B7K5	Cytoskeleton associated protein 5 OS=Bos taurus OX=9913 GN=CKAP5 PE=4 SV=2	0.00200803	3.54898	0.688976	1	3	1	1	2032	224.979	7.85	High	High		1.073	0.932	96.5	103.5	0.018	0	0	1
FALSE	High	Master Protein	P13619	ATP synthase F(0) complex subunit B1, mitochondrial OS=Bos taurus OX=9913 GN=ATP5PB PE=1 SV=2	0.00200803	3.54699	7.42188	2	3	2	1	256	28.803	9.41	High	High		0.982	1.018	100.9	99.1	0.311	0	4.72768	2
FALSE	High	Master Protein	P26884	Peptidyl-prolyl cis-trans isomerase FKBP3 OS=Bos taurus OX=9913 GN=FKBP3 PE=1 SV=2	0.00200803	3.53735	4.91071	1	3	1	1	224	25.175	9.28	High	High		0.906	1.103	104.9	95.1	0.311	0	0	1
FALSE	High	Master Protein	Q32S38	Glutamate-cysteine ligase catalytic subunit OS=Bos taurus OX=9913 GN=GCLC PE=1 SV=1	0.00200803	3.53165	2.80992	1	1	1	1	605	68.979	6.34	High	High		0.775	1.29	112.7	87.3	0.07	0	0	1
FALSE	High	Master Protein	F1MV74	Non-specific lipid-transfer protein OS=Bos taurus OX=9913 GN=SCP2 PE=3 SV=1	0.00200803	3.50892	3.49908	1	2	1	1	543	58.556	8.21	High	High		1.118	0.894	94.4	105.6	0.066	0	0	1
FALSE	High	Master Protein	E1BQ11	Catenin delta 1 OS=Bos taurus OX=9913 GN=CTNND1 PE=1 SV=2	0.00200803	3.4961	3.54167	2	3	2	1	960	106.797	6.23	High	High		1.013	0.987	99.3	100.7	0.086	0	2.18706	2
FALSE	High	Master Protein	F1MGE7	Calcium-transporting ATPase OS=Bos taurus OX=9913 GN=ATP2A1 PE=3 SV=2	0.00200803	3.48373	1.51057	1	3	1	1	993	109.187	5.27	High	High		0.964	1.037	101.8	98.2	0.044	0	6.4308	1
FALSE	High	Master Protein	F2Z4J5	Eukaryotic translation initiation factor 3 subunit G OS=Bos taurus OX=9913 GN=EIF3G PE=3 SV=1	0.00200803	3.47392	4.0625	1	2	1	1	320	35.589	6.13	High	High		0.922	1.084	104	96	0.122	0	3.2932	1
FALSE	High	Master Protein	G3N2Y0	60S ribosomal protein L36a OS=Bos taurus OX=9913 GN=RPL36A PE=3 SV=1	0.00200803	3.47267	12.4031	2	3	2	1	129	15.031	10.36	High	High		0.991	1.009	100.4	99.6	0.931	0	6.65734	2
FALSE	High	Master Protein	A4FUZ3	Proteasome (Prosome, macropain) 26S subunit, ATPase, 1 OS=Bos taurus OX=9913 GN=PSMC1 PE=1 SV=1	0.00200803	3.46734	7.95455	2	2	2	1	440	49.154	6.21	High	High		1.036	0.965	98.2	101.8	0.179	0	0	2
FALSE	High	Master Protein	P10790	Fatty acid-binding protein, heart OS=Bos taurus OX=9913 GN=FABP3 PE=1 SV=2	0.00200803	3.46201	12.0301	2	2	2	1	133	14.77	7.34	High	High		0.881	1.136	106.3	93.7	0.468	0	2.59169	2
FALSE	High	Master Protein	F1MT25	Uncharacterized protein OS=Bos taurus OX=9913 GN=HDLBP PE=1 SV=2	0.00200803	3.45469	3.02307	2	2	2	1	1257	139.5	8.27	High	High		1.209	0.827	90.5	109.5	0.06	0	0	2
FALSE	High	Master Protein	P25975	Cathepsin L1 OS=Bos taurus OX=9913 GN=CTSL PE=1 SV=3	0.00200803	3.45284	4.19162	1	3	1	1	334	37.323	7.02	High	High		0.902	1.109	105.2	94.8	0.292	0	0	1
FALSE	High	Master Protein	Q3ZBA6	DnaJ homolog subfamily B member 11 OS=Bos taurus OX=9913 GN=DNAJB11 PE=2 SV=1	0.00200803	3.44721	4.46927	1	2	1	1	358	40.479	6.32	High	High		1.134	0.882	93.7	106.3	0.11	0	2.56623	1
FALSE	High	Master Protein	F1N7T1	NADH-cytochrome b5 reductase OS=Bos taurus OX=9913 GN=CYB5R3 PE=3 SV=2	0.00200803	3.40077	3.97351	1	2	1	1	302	34.215	7.28	High	High		0.86	1.163	107.6	92.4	0.129	0	5.36295	1
FALSE	High	Master Protein	Q1LZA3	Asparagine synthetase [glutamine-hydrolyzing] OS=Bos taurus OX=9913 GN=ASNS PE=2 SV=3	0.00200803	3.39686	3.56506	2	3	2	1	561	64.179	6.77	High	High		1.543	0.648	78.6	121.4	0.129	0	2.19433	2
FALSE	High	Master Protein	P26882	Peptidyl-prolyl cis-trans isomerase D OS=Bos taurus OX=9913 GN=PPID PE=1 SV=6	0.00200803	3.34942	5.40541	2	3	2	1	370	40.595	6.55	High	High		0.869	1.151	107	93	0.179	0	1.67162	2
FALSE	High	Master Protein	Q0P570	Diphosphomevalonate decarboxylase OS=Bos taurus OX=9913 GN=MVD PE=2 SV=1	0.00200803	3.34746	3.5	1	2	1	1	400	43.704	6.9	High	High		1.257	0.796	88.6	111.4	0.093	0	5.02413	1
FALSE	High	Master Protein	A4FUD0	MTHFD1 protein OS=Bos taurus OX=9913 GN=MTHFD1 PE=1 SV=1	0.00200803	3.32468	1.92513	1	4	1	1	935	101.113	7.31	High	High		0.871	1.148	106.9	93.1	0.04	0	4.60161	1
FALSE	High	Master Protein	A0JBZ9	p97Bucentaur-2 OS=Bos taurus OX=9913 GN=p97bcnt2 PE=1 SV=1	0.00381316	3.24688	1.89274	1	2	1	1	634	70.79	5.85	High	High		0.96	1.042	102.1	97.9	0.054	0	4.46848	1
FALSE	High	Master Protein	A5PK61	Histone H3.3C OS=Bos taurus OX=9913 GN=H3F3C PE=2 SV=1	0.00381316	3.2467	11.7647	2	5	2	1	136	15.366	11.49	High	High		0.974	1.027	101.3	98.7	0.931	0	12.8589	2
FALSE	High	Master Protein	Q56JY8	Transcription factor BTF3 OS=Bos taurus OX=9913 GN=BTF3 PE=2 SV=1	0.00381316	3.23359	15.4321	1	2	1	1	162	17.702	7.5	High	High		0.821	1.219	109.9	90.1	0.259	0	0	1
FALSE	High	Master Protein	Q3T168	Calcyclin-binding protein OS=Bos taurus OX=9913 GN=CACYBP PE=2 SV=1	0.00381316	3.22673	10	1	1	1	1	230	26.316	8.25	High	High		0.946	1.057	102.8	97.2	0.179	0	0	1
FALSE	High	Master Protein	P67774	Serine/threonine-protein phosphatase 2A catalytic subunit alpha isoform OS=Bos taurus OX=9913 GN=PPP2CA PE=1 SV=1	0.00381316	3.21654	11.0032	2	2	2	1	309	35.571	5.54	High	High		0.987	1.013	100.6	99.4	0.274	0	0	2
FALSE	High	Master Protein	A6H7D7	BZW2 protein OS=Bos taurus OX=9913 GN=BZW2 PE=2 SV=1	0.00381316	3.20957	4.53461	1	1	1	1	419	48.094	6.68	High	High		1.048	0.954	97.7	102.3	0.077	0	0	1
FALSE	High	Master Protein	A6H7H3	LOC789567 protein OS=Bos taurus OX=9913 GN=HSD17B12 PE=1 SV=1	0.00381316	3.18529	5.12821	1	5	1	1	312	34.906	9.47	High	High		1.196	0.836	91.1	108.9	0.136	0	4.63088	1
FALSE	High	Master Protein	P81623	Endoplasmic reticulum resident protein 29 OS=Bos taurus OX=9913 GN=ERP29 PE=1 SV=2	0.00381316	3.16387	4.65116	1	2	1	1	258	28.788	5.82	High	High		0.872	1.147	106.9	93.1	0.179	0	2.41326	1
FALSE	High	Master Protein	Q9BGI1	Peroxiredoxin-5, mitochondrial OS=Bos taurus OX=9913 GN=PRDX5 PE=2 SV=2	0.00381316	3.12949	9.58904	2	6	2	1	219	23.238	8.07	High	High		0.813	1.23	110.3	89.7	0.425	0	3.90449	2
FALSE	High	Master Protein	Q08DQ6	Zyxin OS=Bos taurus OX=9913 GN=ZYX PE=1 SV=1	0.00381316	3.12854	1.9678	1	1	1	1	559	60.063	6.76	High	High		0.931	1.074	103.6	96.4	0.089	0	2.61568	1
FALSE	High	Master Protein	Q3T171	60S ribosomal protein L36 OS=Bos taurus OX=9913 GN=RPL36 PE=3 SV=3	0.00381316	3.11646	20	2	3	2	1	105	12.216	11.59	High	High		0.931	1.074	103.6	96.4	1.154	0	3.97502	2
FALSE	High	Master Protein	A0A140T8A4	Thimet oligopeptidase OS=Bos taurus OX=9913 GN=THOP1 PE=3 SV=1	0.00381316	3.10831	4.51237	2	3	2	1	687	78.143	6.27	High	High		0.706	1.416	117.2	82.8	0.113	0	0	2
FALSE	High	Master Protein	Q3MHR3	Dynein light chain 2, cytoplasmic OS=Bos taurus OX=9913 GN=DYNLL2 PE=3 SV=1	0.00381316	3.10818	24.7191	1	1	1	1	89	10.343	7.37	High	High		0.978	1.022	101.1	98.9	0.585	0	2.4113	1
FALSE	High	Master Protein	F1MLW0	Non-muscle caldesmon OS=Bos taurus OX=9913 GN=CALD1 PE=1 SV=2	0.00381316	3.08927	2.99065	1	1	1	1	535	62.039	6.48	High	High		1.012	0.989	99.4	100.6	0.077	0	2.57327	1
FALSE	High	Master Protein	A6H797	MLEC protein OS=Bos taurus OX=9913 GN=MLEC PE=1 SV=1	0.00381316	3.08276	4.59364	1	1	1	1	283	31.546	5.54	High	High		0.768	1.302	113.1	86.9	0.122	0	2.36807	1
FALSE	High	Master Protein	A0A140T872	Dihydrofolate reductase OS=Bos taurus OX=9913 GN=DHFR PE=3 SV=1	0.00381316	3.075	9.09091	1	3	1	1	187	21.589	7.33	High	High		0.837	1.195	108.9	91.1	0.179	0	0	1
FALSE	High	Master Protein	A4FV97	Ribosomal L1 domain-containing protein 1 OS=Bos taurus OX=9913 GN=RSL1D1 PE=2 SV=1	0.00381316	3.03839	3.11203	1	1	1	1	482	53.044	10.1	High	High		0.952	1.05	102.4	97.6	0.101	0	2.33688	1
FALSE	High	Master Protein	Q3T0I4	THO complex subunit 4 OS=Bos taurus OX=9913 GN=ALYREF PE=2 SV=1	0.00381316	3.0364	7.00389	1	1	1	1	257	26.937	11.15	High	High		0.852	1.174	108	92	0.166	0	2.47602	1
FALSE	High	Master Protein	A5D9A8	Squalene epoxidase OS=Bos taurus OX=9913 GN=SQLE PE=2 SV=1	0.00381316	3.03082	2.62238	1	2	1	1	572	63.52	9.04	High	High		1.248	0.801	89	111	0.072	0	0	1
FALSE	High	Master Protein	P12763	Alpha-2-HS-glycoprotein OS=Bos taurus OX=9913 GN=AHSG PE=1 SV=2	0.00381316	3.01673	6.12813	1	2	1	1	359	38.394	5.5	High	High		0.952	1.051	102.5	97.5	0.136	0	2.03462	1
FALSE	High	Master Protein	A5PJA6	Stomatin (EPB72)-like 2 OS=Bos taurus OX=9913 GN=STOML2 PE=2 SV=1	0.00381316	3.01664	4.77528	1	1	1	1	356	38.709	7.94	High	High		0.966	1.035	101.7	98.3	0.122	0	2.70857	1
FALSE	High	Master Protein	E3W9A2	CAP-Gly domain containing linker protein 1 OS=Bos taurus OX=9913 GN=CLIP1 PE=1 SV=2	0.00381316	3.00268	2.03224	2	2	2	1	1427	160.526	5.31	High	High		0.877	1.14	106.6	93.4	0.044	0	0	2
FALSE	High	Master Protein	G3MY67	Succinate dehydrogenase [ubiquinone] flavoprotein subunit, mitochondrial OS=Bos taurus OX=9913 GN=SDHA PE=3 SV=1	0.00381316	2.99827	2.51108	1	2	1	1	677	74.234	7.62	High	High		1.257	0.795	88.6	111.4	0.061	0	4.36788	1
FALSE	High	Master Protein	A7Z064	3-hydroxy-3-methylglutaryl-coenzyme A reductase OS=Bos taurus OX=9913 GN=HMGCR PE=2 SV=2	0.00381316	2.96377	1.57658	1	3	1	1	888	97.664	6.68	High	High		1.787	0.56	71.8	128.2	0.053	0	2.10406	1
FALSE	High	Master Protein	Q2KJA1	Endophilin-A2 OS=Bos taurus OX=9913 GN=SH3GL1 PE=2 SV=1	0.00381316	2.94654	3.26087	1	1	1	1	368	41.429	5.5	High	High		1.097	0.911	95.4	104.6	0.105	0	0	1
FALSE	High	Master Protein	Q3ZC10	Small nuclear ribonucleoprotein Sm D1 OS=Bos taurus OX=9913 GN=SNRPD1 PE=3 SV=1	0.00456204	2.90095	26.0504	2	2	2	1	119	13.273	11.56	High	High		1.011	0.989	99.4	100.6	1.512	0	1.71468	2
FALSE	High	Master Protein	G3MWU5	Uncharacterized protein OS=Bos taurus OX=9913 PE=4 SV=1	0.00456204	2.89963	2.95983	1	4	1	1	473	50.963	8.07	High	High		1.042	0.959	97.9	102.1	0.096	0	4.25102	1
FALSE	High	Master Protein	A4IFC8	DNA ligase OS=Bos taurus OX=9913 GN=LIG1 PE=2 SV=1	0.00456204	2.87877	1.52838	1	1	1	1	916	101.254	6.39	High	High		0.926	1.08	103.8	96.2	0.043	0	0	1
FALSE	High	Master Protein	Q2TBG8	Ubiquitin carboxyl-terminal hydrolase isozyme L3 OS=Bos taurus OX=9913 GN=UCHL3 PE=2 SV=1	0.00456204	2.8687	6.95652	1	1	1	1	230	26.165	4.92	High	High		0.747	1.339	114.5	85.5	0.194	0	0	1
FALSE	High	Master Protein	P11179	Dihydrolipoyllysine-residue succinyltransferase component of 2-oxoglutarate dehydrogenase complex, mitochondrial OS=Bos taurus OX=9913 GN=DLST PE=1 SV=2	0.00456204	2.86272	6.37363	2	3	2	1	455	48.942	8.95	High	High		0.837	1.195	108.9	91.1	0.202	0	2.19084	2
FALSE	High	Master Protein	G3MYJ5	Olfactory receptor OS=Bos taurus OX=9913 GN=LOC615009 PE=3 SV=1	0.00456204	2.85574	11.5756	1	1	1	1	311	34.023	7.28	High	High		0.907	1.103	104.9	95.1	0.468	0	0	1
FALSE	High	Master Protein	G3X7P7	Serine/threonine-protein kinase 25 OS=Bos taurus OX=9913 GN=STK25 PE=4 SV=1	0.00456204	2.83298	3.75587	1	1	1	1	426	48.035	6.84	High	High		0.948	1.055	102.7	97.3	0.093	0	0	1
FALSE	High	Master Protein	F6RYN2	RNA binding motif protein 47 OS=Bos taurus OX=9913 GN=RBM47 PE=1 SV=1	0.00456204	2.82507	3.38409	1	2	1	1	591	63.984	7.68	High	High		1.004	0.996	99.8	100.2	0.089	0	0	1
FALSE	High	Master Protein	E1BP91	Aminopeptidase OS=Bos taurus OX=9913 GN=NPEPPS PE=1 SV=2	0.00456204	2.80493	0.868621	1	1	1	1	921	103.534	5.83	High	High		1.088	0.919	95.8	104.2	0.041	0	2.23634	1
FALSE	High	Master Protein	G3N0D8	Claudin OS=Bos taurus OX=9913 GN=CLDN6 PE=3 SV=1	0.00456204	2.80272	7.23982	1	1	1	1	221	23.529	8	High	High		1.16	0.862	92.6	107.4	0.259	0	2.06522	1
FALSE	High	Master Protein	F1MG07	Coiled-coil domain-containing protein 47 OS=Bos taurus OX=9913 GN=CCDC47 PE=4 SV=2	0.00456204	2.7948	3.48361	1	1	1	1	488	55.993	5.12	High	High		0.942	1.062	103	97	0.11	0	2.08421	1
FALSE	High	Master Protein	G3N0T0	Hypoxanthine phosphoribosyltransferase OS=Bos taurus OX=9913 GN=LOC510369 PE=3 SV=1	0.00456204	2.7948	5.9633	1	4	1	1	218	24.56	6.95	High	High		1.086	0.92	95.9	104.1	0.194	0	0	1
FALSE	High	Master Protein	E1BJA2	Apoptosis inducing factor mitochondria associated 1 OS=Bos taurus OX=9913 GN=AIFM1 PE=1 SV=1	0.00456204	2.77664	5.38336	2	3	2	1	613	66.83	9.19	High	High		0.859	1.165	107.6	92.4	0.145	0	0	2
FALSE	High	Master Protein	E1B731	Transmembrane protein 165 OS=Bos taurus OX=9913 GN=TMEM165 PE=4 SV=1	0.00456204	2.76371	5.55556	1	1	1	1	324	34.662	7.46	High	High		1.818	0.55	71	129	0.155	0	0	1
FALSE	High	Master Protein	Q0IIH5	Nucleobindin 2 OS=Bos taurus OX=9913 GN=NUCB2 PE=1 SV=1	0.00456204	2.72079	3.13253	1	1	1	1	415	49.158	5.25	High	High		0.864	1.158	107.3	92.7	0.101	0	0	1
FALSE	High	Master Protein	P61157	Actin-related protein 3 OS=Bos taurus OX=9913 GN=ACTR3 PE=1 SV=3	0.00456204	2.71965	5.26316	1	1	1	1	418	47.341	5.88	High	High		0.828	1.208	109.4	90.6	0.105	0	0	1
FALSE	High	Master Protein	F6RBQ9	RNA binding motif protein 3 OS=Bos taurus OX=9913 GN=RBM3 PE=1 SV=1	0.00456204	2.71686	8.125	1	2	1	1	160	17.485	8.88	High	High		0.996	1.005	100.2	99.8	0.52	0	0	1
FALSE	High	Master Protein	F1N4V5	N(alpha)-acetyltransferase 15, NatA auxiliary subunit OS=Bos taurus OX=9913 GN=NAA15 PE=4 SV=2	0.00456204	2.70137	1.7321	1	1	1	1	866	101.09	7.4	High	High		0.982	1.018	100.9	99.1	0.038	0	2.1481	1
FALSE	High	Master Protein	F2Z4J7	Chromobox 5 OS=Bos taurus OX=9913 GN=CBX5 PE=4 SV=1	0.00504626	2.69789	6.80628	1	3	1	1	191	22.211	5.86	High	High		1.072	0.933	96.5	103.5	0.212	0	4.30331	1
FALSE	High	Master Protein	G3MWX5	Uncharacterized protein OS=Bos taurus OX=9913 PE=3 SV=1	0.00504626	2.68867	6.75676	1	3	1	1	148	16.616	10.99	High	High		0.996	1.004	100.2	99.8	0.334	0	6.35684	1
FALSE	High	Master Protein	A1A4K3	DNA damage-binding protein 1 OS=Bos taurus OX=9913 GN=DDB1 PE=1 SV=1	0.00504626	2.68825	0.877193	1	1	1	1	1140	126.849	5.26	High	High		0.9	1.112	105.3	94.7	0.038	0	2.35655	1
FALSE	High	Master Protein	E1BNQ9	Uncharacterized protein OS=Bos taurus OX=9913 GN=HNRNPUL2 PE=1 SV=1	0.00504626	2.67778	1.60214	1	1	1	1	749	85.139	4.91	High	High		1.019	0.981	99.1	100.9	0.055	0	0	1
FALSE	High	Master Protein	Q5E9F9	26S proteasome regulatory subunit 7 OS=Bos taurus OX=9913 GN=PSMC2 PE=2 SV=3	0.00504626	2.6704	4.15704	1	1	1	1	433	48.603	5.95	High	High		1.109	0.902	94.8	105.2	0.077	0	0	1
FALSE	High	Master Protein	Q2KI42	26S proteasome non-ATPase regulatory subunit 11 OS=Bos taurus OX=9913 GN=PSMD11 PE=2 SV=3	0.00504626	2.66999	3.08057	1	2	1	1	422	47.434	6.48	High	High		1.201	0.833	90.9	109.1	0.075	0	2.22899	1
FALSE	High	Master Protein	Q3T0D7	GTP-binding protein SAR1a OS=Bos taurus OX=9913 GN=SAR1A PE=2 SV=1	0.00504626	2.6517	5.55556	1	3	1	1	198	22.395	6.68	High	High		0.899	1.112	105.3	94.7	0.212	0	2.00258	1
FALSE	High	Master Protein	Q1RMM9	Alpha-galactosidase OS=Bos taurus OX=9913 GN=NAGA PE=2 SV=1	0.00504626	2.6515	2.91971	1	3	1	1	411	46.53	5.59	High	High		0.785	1.274	112	88	0.101	0	2.25689	1
FALSE	High	Master Protein	E1BH82	Casein kinase II subunit alpha OS=Bos taurus OX=9913 GN=CSNK2A1 PE=4 SV=2	0.00504626	2.65111	3.83632	1	1	1	1	391	45.193	6.67	High	High		0.96	1.042	102	98	0.136	0	2.08679	1
FALSE	High	Master Protein	G3MWI5	Coronin OS=Bos taurus OX=9913 GN=CORO1C PE=3 SV=1	0.00504626	2.63932	3.05344	2	2	2	1	524	58.228	6.79	High	High		1.076	0.929	96.3	103.7	0.179	0	1.97571	2
FALSE	High	Master Protein	Q24JZ8	U2 snRNP auxiliary factor large subunit OS=Bos taurus OX=9913 GN=U2AF2 PE=2 SV=1	0.00504626	2.63302	4.42105	1	2	1	1	475	53.453	9.09	High	High		0.973	1.027	101.4	98.6	0.116	0	0	1
FALSE	High	Master Protein	F1MKS3	Uncharacterized protein OS=Bos taurus OX=9913 GN=TXNDC5 PE=1 SV=2	0.00504626	2.62269	7.393	1	2	1	1	257	28.655	5.11	High	High		1.184	0.845	91.6	108.4	0.179	0	2.20132	1
FALSE	High	Master Protein	Q28034	Glucosidase 2 subunit beta OS=Bos taurus OX=9913 GN=PRKCSH PE=2 SV=1	0.00504626	2.60161	1.87617	1	2	1	1	533	60.113	4.45	High	High		0.823	1.215	109.7	90.3	0.212	0	0	1
FALSE	High	Master Protein	P31408	V-type proton ATPase subunit B, brain isoform OS=Bos taurus OX=9913 GN=ATP6V1B2 PE=1 SV=3	0.00504626	2.58704	2.93542	1	3	1	1	511	56.541	5.81	High	High		0.884	1.131	106.1	93.9	0.08	0	2.12006	1
FALSE	High	Master Protein	Q3T0U3	Es1 protein OS=Bos taurus OX=9913 GN=ES1 PE=1 SV=1	0.00504626	2.56527	5.47445	1	1	1	1	274	28.681	8.48	High	High		0.931	1.074	103.6	96.4	0.155	0	0	1
FALSE	High	Master Protein	Q58DA3	Ly1 antibody reactive OS=Bos taurus OX=9913 GN=LYAR PE=2 SV=1	0.00504626	2.55471	3.66492	1	2	1	1	382	43.009	9.42	High	High		1.15	0.869	93	107	0.11	0	2.04523	1
FALSE	High	Master Protein	Q3T0V3	Eukaryotic translation initiation factor 3 subunit K OS=Bos taurus OX=9913 GN=EIF3K PE=2 SV=1	0.00504626	2.55207	6.42202	1	1	1	1	218	25.057	4.93	High	High		1.059	0.945	97.2	102.8	0.212	0	2.00924	1
FALSE	High	Master Protein	P13696	Phosphatidylethanolamine-binding protein 1 OS=Bos taurus OX=9913 GN=PEBP1 PE=1 SV=2	0.00504626	2.50141	7.48663	1	1	1	1	187	20.973	7.49	High	High		0.919	1.088	104.2	95.8	0.194	0	2.78736	1
FALSE	High	Master Protein	Q3MHP5	Developmentally-regulated GTP-binding protein 1 OS=Bos taurus OX=9913 GN=DRG1 PE=2 SV=1	0.00504626	2.47444	3.81471	1	3	1	1	367	40.517	8.9	High	High		1.002	0.998	99.9	100.1	0.093	0	2.24337	1
FALSE	High	Master Protein	Q1LZF9	Myosin regulatory light polypeptide 9 OS=Bos taurus OX=9913 GN=MYL9 PE=1 SV=1	0.00504626	2.47418	6.39535	1	1	1	1	172	19.832	4.92	High	High		0.816	1.225	110.1	89.9	0.233	0	2.9909	1
FALSE	High	Master Protein	Q5E959	Serine-threonine kinase receptor-associated protein OS=Bos taurus OX=9913 GN=STRAP PE=2 SV=1	0.00504626	2.46344	5.14286	1	1	1	1	350	38.461	5.12	High	High		0.92	1.087	104.2	95.8	0.105	0	0	1
FALSE	High	Master Protein	F1MX61	Splicing factor 3b subunit 1 OS=Bos taurus OX=9913 GN=SF3B1 PE=4 SV=2	0.00504626	2.45892	1.22699	1	1	1	1	1304	145.765	7.09	High	High		0.902	1.109	105.2	94.8	0.032	0	2.09893	1
FALSE	High	Master Protein	Q2TBV3	Electron transfer flavoprotein subunit beta OS=Bos taurus OX=9913 GN=ETFB PE=1 SV=3	0.00504626	2.45407	8.23529	1	1	1	1	255	27.682	8.12	High	High		1.108	0.903	94.9	105.1	0.166	0	0	1
FALSE	High	Master Protein	A7MBC5	IARS protein OS=Bos taurus OX=9913 GN=IARS PE=2 SV=1	0.00504626	2.42899	1.26783	1	1	1	1	1262	144.55	6.06	High	High		1.188	0.841	91.4	108.6	0.033	0	0	1
FALSE	High	Master Protein	Q3MHE4	DNA mismatch repair protein Msh2 OS=Bos taurus OX=9913 GN=MSH2 PE=2 SV=1	0.00504626	2.42632	1.49893	1	1	1	1	934	104.856	5.78	High	High		1.271	0.787	88.1	111.9	0.044	0	0	1
FALSE	High	Master Protein	E1BEJ3	Elongation factor G, mitochondrial OS=Bos taurus OX=9913 GN=GFM1 PE=3 SV=1	0.00504626	2.35793	1.98413	1	1	1	1	756	83.79	6.92	High	High		1.045	0.957	97.8	102.2	0.049	0	0	1
FALSE	High	Master Protein	E1BHM9	Uncharacterized protein OS=Bos taurus OX=9913 PE=3 SV=1	0.00504626	2.33753	8.18182	1	3	1	1	110	12.553	10.36	High	High		0.967	1.034	101.7	98.3	0.259	0	5.28044	1
FALSE	High	Master Protein	E1BPK6	Myosin VI OS=Bos taurus OX=9913 GN=MYO6 PE=3 SV=2	0.00504626	2.33264	1.1583	1	2	1	1	1295	149.521	8.5	High	High		1.01	0.99	99.5	100.5	0.028	0	0	1
FALSE	High	Master Protein	Q3SZ87	Translocon-associated protein subunit gamma OS=Bos taurus OX=9913 GN=SSR3 PE=2 SV=1	0.00504626	2.32901	7.56757	1	2	1	1	185	21.061	9.61	High	High		0.965	1.036	101.8	98.2	0.389	0	0	1
FALSE	High	Master Protein	A5D788	SGPL1 protein OS=Bos taurus OX=9913 GN=SGPL1 PE=2 SV=1	0.00504626	2.32175	2.64085	1	1	1	1	568	63.526	9.16	High	High		1.05	0.952	97.5	102.5	0.072	0	2.9308	1
FALSE	High	Master Protein	Q3SWY3	Inosine-5'-monophosphate dehydrogenase 2 OS=Bos taurus OX=9913 GN=IMPDH2 PE=2 SV=1	0.00504626	2.29482	3.11284	1	1	1	1	514	55.728	7.31	High	High		0.933	1.072	103.5	96.5	0.086	0	0	1
FALSE	High	Master Protein	Q9TU47	Eukaryotic translation initiation factor 6 OS=Bos taurus OX=9913 GN=EIF6 PE=2 SV=2	0.00504626	2.29081	4.4898	1	1	1	1	245	26.496	4.72	High	High		0.837	1.195	108.9	91.1	0.212	0	0	1
FALSE	High	Master Protein	Q2HJ33	Obg-like ATPase 1 OS=Bos taurus OX=9913 GN=OLA1 PE=2 SV=1	0.00504626	2.2898	3.78788	1	1	1	1	396	44.715	7.81	High	High		0.764	1.31	113.4	86.6	0.093	0	0	1
FALSE	High	Master Protein	Q08E20	S-formylglutathione hydrolase OS=Bos taurus OX=9913 GN=ESD PE=2 SV=1	0.00504626	2.2568	5.67376	1	1	1	1	282	31.528	6.96	High	High		1.028	0.972	98.6	101.4	0.145	0	0	1
FALSE	High	Master Protein	A6H7G2	Drebrin-like protein OS=Bos taurus OX=9913 GN=DBNL PE=2 SV=1	0.00504626	2.24811	4.72813	1	3	1	1	423	47.693	4.98	High	High		0.879	1.138	106.5	93.5	0.101	0	0	1
FALSE	High	Master Protein	Q3SZC1	GrpE protein homolog 1, mitochondrial OS=Bos taurus OX=9913 GN=GRPEL1 PE=1 SV=1	0.00504626	2.23136	5.06912	1	3	1	1	217	24.291	8.13	High	High		0.738	1.355	115.1	84.9	0.145	0	0	1
FALSE	High	Master Protein	P30932	CD9 antigen OS=Bos taurus OX=9913 GN=CD9 PE=2 SV=2	0.00504626	2.21007	3.53982	1	1	1	1	226	25.241	6.73	High	High		1.07	0.935	96.6	103.4	0.389	0	2.81889	1
FALSE	High	Master Protein	Q3SZA5	Spermine synthase OS=Bos taurus OX=9913 GN=SMS PE=2 SV=1	0.00504626	2.2008	4.93151	1	1	1	1	365	41.198	5.11	High	High		0.825	1.212	109.6	90.4	0.101	0	0	1
FALSE	High	Master Protein	H7BWV9	40S ribosomal protein S30 OS=Bos taurus OX=9913 PE=3 SV=1	0.00504626	2.19983	7.5188	1	2	1	1	133	14.387	10.58	High	High		1.068	0.937	96.7	103.3	0.389	0	3.92873	1
FALSE	High	Master Protein	A6QLU1	Glycerol-3-phosphate dehydrogenase, mitochondrial OS=Bos taurus OX=9913 GN=GPD2 PE=2 SV=1	0.00504626	2.1988	1.78817	1	3	1	1	727	80.712	7.05	High	High		1.246	0.802	89	111	0.048	0	2.12892	1
FALSE	High	Master Protein	F1MXZ0	N-acetylglucosamine-6-sulfatase OS=Bos taurus OX=9913 GN=GNS PE=3 SV=1	0.00504626	2.17115	2.32143	1	4	1	1	560	62.759	8.43	High	High		0.577	1.734	126.9	73.1	0.083	0	0	1
FALSE	High	Master Protein	Q3T0T9	20-beta-hydroxysteroid dehydrogenase-like OS=Bos taurus OX=9913 GN=MGC127133 PE=2 SV=1	0.00504626	2.15996	5.24476	1	1	1	1	286	31.687	8.06	High	High		0.883	1.133	106.2	93.8	0.122	0	0	1
FALSE	High	Master Protein	F1MPH9	Caprin-1 OS=Bos taurus OX=9913 GN=CAPRIN1 PE=4 SV=2	0.00504626	2.15695	1.55367	1	1	1	1	708	78.379	5.29	High	High		1.163	0.86	92.4	107.6	0.093	0	0	1
FALSE	High	Master Protein	A1A4J1	ATP-dependent 6-phosphofructokinase, liver type OS=Bos taurus OX=9913 GN=PFKL PE=2 SV=1	0.00504626	2.15558	1.92308	1	1	1	1	780	85.237	7.36	High	High		1.958	0.511	67.6	132.4	0.053	0	0	1
FALSE	High	Master Protein	Q0IIM3	Heat shock protein 105 kDa OS=Bos taurus OX=9913 GN=HSPH1 PE=2 SV=1	0.00504626	2.14509	1.51339	1	2	1	1	859	96.664	5.35	High	High		0.886	1.129	106	94	0.042	0	0	1
FALSE	High	Master Protein	E1BE76	Uncharacterized protein OS=Bos taurus OX=9913 GN=TPD52 PE=4 SV=2	0.00750626	2.11805	6.07287	1	1	1	1	247	26.968	5.11	High	High		1.356	0.737	84.9	115.1	0.194	0	0	1
FALSE	High	Master Protein	A4FV12	UBA2 protein OS=Bos taurus OX=9913 GN=UBA2 PE=1 SV=1	0.00750626	2.1164	2.34375	1	1	1	1	640	70.987	5.25	High	High		0.969	1.032	101.6	98.4	0.064	0	0	1
FALSE	High	Master Protein	Q865S1	AP-3 complex subunit delta-1 OS=Bos taurus OX=9913 GN=AP3D1 PE=1 SV=2	0.00750626	2.11577	1.24275	1	1	1	1	1207	136.304	7.08	High	High		1.091	0.917	95.7	104.3	0.035	0	2.15626	1
FALSE	High	Master Protein	E1BJQ1	Glycine cleavage system P protein OS=Bos taurus OX=9913 GN=GLDC PE=3 SV=2	0.00750626	2.10375	1.66667	1	1	1	1	1020	112.816	7.2	High	High		1.078	0.927	96.2	103.8	0.045	0	0	1
FALSE	High	Master Protein	A0A140T842	Lon protease homolog, mitochondrial OS=Bos taurus OX=9913 GN=LONP1 PE=3 SV=1	0.00750626	2.09958	1.35276	1	1	1	1	961	106.623	6.7	High	High		1.062	0.942	97	103	0.042	0	0	1
FALSE	High	Master Protein	E1BMW2	AP-2 complex subunit alpha OS=Bos taurus OX=9913 GN=AP2A1 PE=1 SV=2	0.008285	2.07155	1.13636	1	1	1	1	968	106.842	8.28	High	High		1.158	0.864	92.7	107.3	0.038	0	0	1
FALSE	High	Master Protein	A4FUC8	CARS protein OS=Bos taurus OX=9913 GN=CARS PE=1 SV=1	0.008285	2.04735	1.68269	1	1	1	1	832	94.074	6.61	High	High		1.175	0.851	92	108	0.047	0	0	1
FALSE	High	Master Protein	Q2TBV6	Coiled-coil domain-containing protein 124 OS=Bos taurus OX=9913 GN=CCDC124 PE=2 SV=1	0.008285	2.04211	8.07175	1	2	1	1	223	25.99	9.52	High	High		1.205	0.83	90.7	109.3	0.166	0	0	1
FALSE	High	Master Protein	F1MUP9	Vesicle amine transport 1 OS=Bos taurus OX=9913 GN=VAT1 PE=1 SV=2	0.008285	2.02576	3.9801	1	1	1	1	402	42.813	6.44	High	High		0.701	1.427	117.6	82.4	0.122	0	2.607	1
FALSE	High	Master Protein	G8JKY2	7-dehydrocholesterol reductase OS=Bos taurus OX=9913 GN=DHCR7 PE=4 SV=1	0.008285	2.02342	4.63158	1	1	1	1	475	54.232	8.46	High	High		1.323	0.756	86.1	113.9	0.145	0	0	1
FALSE	High	Master Protein	A0A140T8D2	Integrin beta OS=Bos taurus OX=9913 GN=ITGB1 PE=1 SV=1	0.008285	2.02269	1.24844	1	1	1	1	801	88.504	5.52	High	High		0.652	1.534	121.1	78.9	0.058	0	0	1
FALSE	High	Master Protein	P07926	ATP synthase F(0) complex subunit C2, mitochondrial OS=Bos taurus OX=9913 GN=ATP5MC2 PE=1 SV=1	0.00984413	2.00445	4.8951	1	2	1	1	143	15.019	9.99	High	High		0.915	1.093	104.5	95.5	0.292	0	4.21621	1
FALSE	High	Master Protein	P80513	Mesencephalic astrocyte-derived neurotrophic factor OS=Bos taurus OX=9913 GN=MANF PE=1 SV=2	0.00984413	1.9987	5.58659	1	1	1	1	179	20.344	8.54	High	High		0.815	1.227	110.2	89.8	0.259	0	0	1
FALSE	High	Master Protein	F1N0W1	Uncharacterized protein OS=Bos taurus OX=9913 GN=FCHSD1 PE=1 SV=2	0.00984413	1.9914	1.33333	1	2	1	1	1275	142.942	6.04	High	High		1.241	0.806	89.3	110.7	0.032	0	0	1
FALSE	High	Master Protein	Q1RMR2	U1 small nuclear ribonucleoprotein 70 kDa OS=Bos taurus OX=9913 GN=SNRNP70 PE=2 SV=1	0.00984413	1.9838	2.50569	1	1	1	1	439	51.395	9.94	High	High		0.868	1.152	107	93	0.122	0	2.01643	1
FALSE	High	Master Protein	O97725	NADH dehydrogenase [ubiquinone] 1 alpha subcomplex subunit 12 OS=Bos taurus OX=9913 GN=NDUFA12 PE=1 SV=1	0.00984413	1.97634	5.51724	1	2	1	1	145	17.079	9.67	High	High	Acetyl [N-Term]	0.585	1.71	126.2	73.8	0.259	0	0	1
FALSE	High	Master Protein	Q3SZ52	Ubiquitin-conjugating enzyme E2 variant 1 OS=Bos taurus OX=9913 GN=UBE2V1 PE=2 SV=1	0.00984413	1.97224	6.80272	1	1	1	1	147	16.484	7.93	High	High		0.993	1.007	100.4	99.6	0.212	0	0	1
FALSE	Medium	Master Protein	F1MLX7	Kelch repeat and BTB domain containing 12 OS=Bos taurus OX=9913 GN=KBTBD12 PE=4 SV=2	0.0104586	1.93667	1.44462	1	2	1	1	623	70.459	6.42	High	High		1.282	0.78	87.6	112.4	0.068	0	4.5418	1
FALSE	Medium	Master Protein	E1BCB7	40S ribosomal protein S12 OS=Bos taurus OX=9913 GN=LOC511302 PE=3 SV=2	0.0104586	1.93554	6.06061	1	2	1	1	132	13.977	6.27	High	High		0.824	1.214	109.6	90.4	0.334	0	0	1
FALSE	Medium	Master Protein	A5D7N6	Kinesin-like protein OS=Bos taurus OX=9913 GN=KIF23 PE=2 SV=1	0.0104586	1.92445	1.36555	1	2	1	1	952	109.018	8.35	High	High		1.068	0.936	96.7	103.3	0.04	0	0	1
FALSE	Medium	Master Protein	F1MXS1	E3 SUMO-protein ligase RanBP2 OS=Bos taurus OX=9913 GN=RANBP2 PE=4 SV=1	0.0104586	1.92227	0.461285	1	1	1	1	3035	336.569	5.78	High	High		1.024	0.976	98.8	101.2	0.011	0	0	1
FALSE	Medium	Master Protein	P01096	ATPase inhibitor, mitochondrial OS=Bos taurus OX=9913 GN=ATP5IF1 PE=1 SV=2	0.0104586	1.89825	6.42202	1	3	1	1	109	12.293	9.35	High	High		0.725	1.378	115.9	84.1	0.292	0	5.2223	1
FALSE	Medium	Master Protein	Q4PJW3	Lanosterol 14-alpha demethylase OS=Bos taurus OX=9913 GN=CYP51A1 PE=2 SV=1	0.0104586	1.88041	2.39044	1	3	1	1	502	56.56	8.12	High	High		1.854	0.539	70.1	129.9	0.083	0	0	1
FALSE	Medium	Master Protein	F1MHC2	Syntaxin binding protein 2 OS=Bos taurus OX=9913 GN=STXBP2 PE=1 SV=1	0.0104586	1.88008	2.69815	1	1	1	1	593	66.314	6.87	High	High		1.052	0.95	97.5	102.5	0.058	0	0	1
FALSE	Medium	Master Protein	Q3T0L2	Endoplasmic reticulum resident protein 44 OS=Bos taurus OX=9913 GN=ERP44 PE=2 SV=1	0.0104586	1.87943	3.69458	1	1	1	1	406	46.806	5.31	High	High		1.014	0.987	99.3	100.7	0.105	0	0	1
FALSE	Medium	Master Protein	Q2NL29	Inositol-3-phosphate synthase 1 OS=Bos taurus OX=9913 GN=ISYNA1 PE=2 SV=1	0.0104586	1.87322	3.05206	1	2	1	1	557	60.723	6	High	High		1.223	0.818	90	110	0.086	0	0	1
FALSE	Medium	Master Protein	E1BAJ4	Starch binding domain 1 OS=Bos taurus OX=9913 GN=STBD1 PE=1 SV=1	0.0104586	1.87095	3.83481	1	1	1	1	339	36.534	5.8	High	High		0.961	1.04	102	98	0.11	0	2.15324	1
FALSE	Medium	Master Protein	G3MX54	Dynein light chain OS=Bos taurus OX=9913 PE=3 SV=1	0.0104586	1.8671	24.7191	1	6	1	1	89	10.371	7.4	High	High		0.642	1.558	121.8	78.2	0.585	0	0	1
FALSE	Medium	Master Protein	Q2KJJ8	Phospholipase D3 OS=Bos taurus OX=9913 GN=PLD3 PE=2 SV=1	0.0104586	1.86201	2.44898	1	1	1	1	490	54.585	6.65	High	High		0.882	1.133	106.3	93.7	0.11	0	1.80682	1
FALSE	Medium	Master Protein	Q0VCF1	Sorbin and SH3 domain containing 1 OS=Bos taurus OX=9913 GN=SORBS1 PE=2 SV=1	0.0104586	1.86107	3.9627	1	1	1	1	429	46.433	8.07	High	High		1.124	0.89	94.2	105.8	0.105	0	0	1
FALSE	Medium	Master Protein	Q1JPJ2	Xaa-Pro aminopeptidase 1 OS=Bos taurus OX=9913 GN=XPNPEP1 PE=2 SV=1	0.0104586	1.85699	2.56822	1	2	1	1	623	69.745	5.68	High	High		1.594	0.627	77.1	122.9	0.061	0	0	1
FALSE	Medium	Master Protein	Q3MHL8	Small acidic protein OS=Bos taurus OX=9913 GN=SMAP PE=2 SV=1	0.0104586	1.85636	3.8674	1	1	1	1	181	20.096	4.77	High	High		0.882	1.134	106.3	93.7	0.292	0	2.13151	1
FALSE	Medium	Master Protein	F1MBN2	Tight junction protein 2 OS=Bos taurus OX=9913 GN=TJP2 PE=1 SV=2	0.0104586	1.84375	1.07794	1	3	1	1	1206	135.118	7.27	High	High		1.023	0.977	98.9	101.1	0.028	0	0	1
FALSE	Medium	Master Protein	F1MSZ6	Antithrombin-III OS=Bos taurus OX=9913 GN=SERPINC1 PE=3 SV=1	0.0111376	1.83446	2.7957	1	1	1	1	465	52.407	6.8	High	High		0.794	1.259	111.5	88.5	0.072	0	0	1
FALSE	Medium	Master Protein	E1BDU8	LIM domain and actin binding 1 OS=Bos taurus OX=9913 GN=LIMA1 PE=1 SV=2	0.0111376	1.82333	2.75591	1	3	1	1	762	84.912	7.83	High	High		0.957	1.045	102.2	97.8	0.041	0	0	1
FALSE	Medium	Master Protein	A5PKD6	G protein subunit beta 4 OS=Bos taurus OX=9913 GN=GNB4 PE=2 SV=1	0.0111376	1.82016	3.23529	1	1	1	1	340	37.513	6	High	High		0.837	1.195	108.9	91.1	0.155	0	0	1
FALSE	Medium	Master Protein	E1BK63	Ribosomal protein L15 OS=Bos taurus OX=9913 PE=3 SV=1	0.0111376	1.81474	4.41176	1	2	1	1	204	24.112	11.58	High	High		0.943	1.061	103	97	0.179	0	2.04394	1
FALSE	Medium	Master Protein	Q0VCY1	Vesicle-associated membrane protein-associated protein A OS=Bos taurus OX=9913 GN=VAPA PE=2 SV=1	0.0111376	1.79833	4.81928	1	1	1	1	249	27.838	8.6	High	High		0.926	1.08	103.8	96.2	0.166	0	0	1
FALSE	Medium	Master Protein	Q0VCM0	Protein S100-A16 OS=Bos taurus OX=9913 GN=S100A16 PE=3 SV=1	0.0111376	1.79452	10.6796	1	2	1	1	103	11.769	8.94	High	High		0.907	1.102	104.9	95.1	0.468	0	0	1
FALSE	Medium	Master Protein	F1MIL2	Transducin like enhancer of split 6 OS=Bos taurus OX=9913 GN=TLE6 PE=4 SV=2	0.012549	1.78808	4.17582	1	1	1	1	455	50.468	7.05	High	High		0.786	1.273	112	88	0.101	0	0	1
FALSE	Medium	Master Protein	E1BFZ9	Uncharacterized protein OS=Bos taurus OX=9913 PE=4 SV=2	0.012549	1.77573	1.55317	1	3	1	1	837	94.04	8.62	High	High		0.909	1.1	104.8	95.2	0.044	0	0	1
FALSE	Medium	Master Protein	F1N506	DNA helicase OS=Bos taurus OX=9913 GN=MCM2 PE=1 SV=2	0.012549	1.76523	1.67224	1	1	1	1	897	100.591	5.74	High	High		0.816	1.225	110.1	89.9	0.042	0	0	1
FALSE	Medium	Master Protein	F1MDH3	Talin 1 OS=Bos taurus OX=9913 GN=TLN1 PE=1 SV=2	0.012549	1.76321	0.627451	1	1	1	1	2550	270.647	6.13	High	High		0.69	1.449	118.3	81.7	0.015	0	0	1
FALSE	Medium	Master Protein	A6H7I5	Dynamin-2 OS=Bos taurus OX=9913 GN=DNM2 PE=2 SV=1	0.012549	1.7469	1.27021	1	1	1	1	866	97.775	7.62	High	High		1.068	0.936	96.7	103.3	0.041	0	0	1
FALSE	Medium	Master Protein	Q0IIK5	ATP-dependent RNA helicase DDX1 OS=Bos taurus OX=9913 GN=DDX1 PE=2 SV=1	0.012549	1.73945	1.48649	1	1	1	1	740	82.362	7.23	High	High		0.917	1.09	104.3	95.7	0.05	0	1.97165	1
FALSE	Medium	Master Protein	E1BH78	Small nuclear ribonucleoprotein U5 subunit 200 OS=Bos taurus OX=9913 GN=SNRNP200 PE=4 SV=1	0.012549	1.73306	0.889513	1	1	1	1	2136	244.123	6.06	High	High		0.932	1.073	103.5	96.5	0.018	0	0	1
FALSE	Medium	Master Protein	A5D7A0	EF-hand domain-containing protein D2 OS=Bos taurus OX=9913 GN=EFHD2 PE=2 SV=1	0.012549	1.73259	4.95868	1	1	1	1	242	26.902	5.15	High	High		0.877	1.14	106.5	93.5	0.145	0	0	1
FALSE	Medium	Master Protein	Q2KIL9	Estradiol 17-beta-dehydrogenase 12-like (Fragment) OS=Bos taurus OX=9913 GN=LOC508455 PE=2 SV=1	0.012549	1.73189	3.66972	1	2	1	1	327	35.883	9.22	High	High		0.795	1.258	111.4	88.6	0.129	0	1.96164	1
FALSE	Medium	Master Protein	A7MB35	Pyruvate dehydrogenase E1 component subunit alpha, somatic form, mitochondrial OS=Bos taurus OX=9913 GN=PDHA1 PE=2 SV=1	0.012549	1.72746	2.30769	1	3	1	1	390	43.36	8.03	High	High		0.873	1.145	106.8	93.2	0.089	0	3.88408	1
FALSE	Medium	Master Protein	Q2KJ46	26S proteasome non-ATPase regulatory subunit 3 OS=Bos taurus OX=9913 GN=PSMD3 PE=2 SV=1	0.012549	1.72011	2.80899	1	2	1	1	534	60.919	8.6	High	High		0.973	1.028	101.4	98.6	0.061	0	2.15939	1
FALSE	Medium	Master Protein	E1BB17	Heterogeneous nuclear ribonucleoprotein H3 OS=Bos taurus OX=9913 GN=HNRNPH3 PE=1 SV=1	0.012549	1.72011	4.91329	1	1	1	1	346	36.903	6.87	High	High		1.051	0.952	97.5	102.5	0.116	0	0	1
FALSE	Medium	Master Protein	Q3SZI6	Dolichyl-diphosphooligosaccharide--protein glycosyltransferase subunit 2 OS=Bos taurus OX=9913 GN=RPN2 PE=2 SV=1	0.0127916	1.71354	1.90174	1	2	1	1	631	69.171	5.73	High	High		0.913	1.096	104.6	95.4	0.072	0	0	1
FALSE	Medium	Master Protein	Q5E954	DnaJ homolog subfamily A member 1 OS=Bos taurus OX=9913 GN=DNAJA1 PE=2 SV=2	0.0127916	1.7062	2.01511	1	3	1	1	397	44.853	7.08	High	High		1.077	0.928	96.3	103.7	0.11	0	4.55957	1
FALSE	Medium	Master Protein	Q3T0G3	AHA1, activator of heat shock 90kDa protein ATPase homolog 1 (Yeast) OS=Bos taurus OX=9913 GN=AHSA1 PE=2 SV=1	0.0127916	1.70553	3.5503	1	1	1	1	338	38.217	5.53	High	High		0.889	1.124	105.9	94.1	0.101	0	0	1
FALSE	Medium	Master Protein	Q28107	Coagulation factor V OS=Bos taurus OX=9913 GN=F5 PE=1 SV=1	0.0127916	1.70443	0.768883	1	1	1	1	2211	248.828	5.83	High	High		0.669	1.494	119.8	80.2	0.024	0	2.19263	1
FALSE	Medium	Master Protein	F1MF76	Uncharacterized protein OS=Bos taurus OX=9913 GN=LOC515570 PE=4 SV=2	0.0127916	1.69919	1.2275	1	1	1	1	1222	133.984	5.87	High	High		0.942	1.061	103	97	0.032	0	0	1
FALSE	Medium	Master Protein	Q3SX41	Luc7-like protein 3 OS=Bos taurus OX=9913 GN=LUC7L3 PE=2 SV=1	0.0127916	1.69379	3.7037	1	1	1	1	432	51.465	9.79	High	High		1.25	0.8	88.9	111.1	0.116	0	0	1
FALSE	Medium	Master Protein	F1MBI1	Proteasome subunit beta type OS=Bos taurus OX=9913 GN=PSMB7 PE=3 SV=2	0.0127916	1.68445	3.61011	1	1	1	1	277	29.977	7.68	High	High		0.986	1.014	100.7	99.3	0.179	0	0	1
FALSE	Medium	Master Protein	A7MBG8	RuvB-like helicase OS=Bos taurus OX=9913 GN=RUVBL1 PE=1 SV=1	0.0127916	1.6834	3.72807	1	1	1	1	456	50.122	6.42	High	High		0.919	1.088	104.2	95.8	0.101	0	0	1
FALSE	Medium	Master Protein	Q1LZD9	Paraspeckle component 1 OS=Bos taurus OX=9913 GN=PSPC1 PE=2 SV=1	0.0127916	1.68006	3.07692	1	1	1	1	520	58.238	6.99	High	High		0.846	1.182	108.4	91.6	0.086	0	0	1
FALSE	Medium	Master Protein	Q2KJI2	Dolichyl-diphosphooligosaccharide--protein glycosyltransferase subunit STT3A OS=Bos taurus OX=9913 GN=STT3A PE=2 SV=1	0.0127916	1.67448	0.992908	1	1	1	1	705	80.603	8.1	High	High		0.791	1.265	111.7	88.3	0.061	0	1.62006	1
FALSE	Medium	Master Protein	F1MBU5	Acyl-coenzyme A oxidase OS=Bos taurus OX=9913 GN=ACOX1 PE=3 SV=2	0.0127916	1.67121	1.06061	1	1	1	1	660	74.574	7.85	High	High		0.805	1.243	110.8	89.2	0.061	0	1.80247	1
FALSE	Medium	Master Protein	E1BM12	Spermidine synthase OS=Bos taurus OX=9913 GN=SRM PE=3 SV=1	0.0127916	1.66736	4.30464	1	2	1	1	302	33.882	5.99	High	High		0.937	1.067	103.2	96.8	0.129	0	1.70834	1
FALSE	Medium	Master Protein	E1BLZ8	Eukaryotic translation initiation factor 3 subunit F OS=Bos taurus OX=9913 GN=EIF3F PE=1 SV=2	0.0127916	1.66474	3.90625	1	1	1	1	384	40.163	5.47	High	High		0.833	1.201	109.1	90.9	0.129	0	0	1
FALSE	Medium	Master Protein	A7MBD4	FARSA protein OS=Bos taurus OX=9913 GN=FARSA PE=2 SV=1	0.0127916	1.65033	2.75591	1	2	1	1	508	57.458	8.4	High	High		1.037	0.965	98.2	101.8	0.086	0	0	1
FALSE	Medium	Master Protein	Q1LZB5	Mitochondrial import receptor subunit TOM40 homolog OS=Bos taurus OX=9913 GN=TOMM40 PE=2 SV=1	0.0127916	1.63582	4.15512	1	2	1	1	361	37.701	7.25	High	High		0.721	1.388	116.2	83.8	0.155	0	2.20262	1
FALSE	Medium	Master Protein	E1BIG6	Transferrin receptor OS=Bos taurus OX=9913 GN=TFRC PE=4 SV=2	0.0127916	1.62654	0.935829	1	2	1	1	748	83.114	6.77	High	High		1.11	0.901	94.8	105.2	0.05	0	3.77627	1
FALSE	Medium	Master Protein	G3X6L4	Hepatoma-derived growth factor OS=Bos taurus OX=9913 GN=HDGF PE=4 SV=1	0.0127916	1.62269	6.69456	1	1	1	1	239	26.657	4.75	High	High		0.789	1.267	111.8	88.2	0.145	0	0	1
FALSE	Medium	Master Protein	Q27971	Calpain-2 catalytic subunit OS=Bos taurus OX=9913 GN=CAPN2 PE=2 SV=2	0.0127916	1.61493	3.42857	1	1	1	1	700	79.885	4.97	High	High		1.046	0.956	97.7	102.3	0.064	0	0	1
FALSE	Medium	Master Protein	A5D977	RALB protein OS=Bos taurus OX=9913 GN=RALB PE=2 SV=1	0.0127916	1.60906	6.79612	1	1	1	1	206	23.424	6.62	High	High		0.806	1.241	110.8	89.2	0.259	0	0	1
FALSE	Medium	Master Protein	P83939	Secernin-1 OS=Bos taurus OX=9913 GN=SCRN1 PE=1 SV=2	0.0127916	1.60537	3.86473	1	1	1	1	414	46.173	4.75	High	High		0.867	1.153	107.1	92.9	0.105	0	0	1
FALSE	Medium	Master Protein	F1MMA0	Interleukin enhancer binding factor 3 OS=Bos taurus OX=9913 GN=ILF3 PE=4 SV=2	0.0127916	1.5938	1.45414	1	2	1	1	894	95.334	8.87	High	High		1.111	0.9	94.7	105.3	0.054	0	0	1
FALSE	Medium	Master Protein	F1N290	Uncharacterized protein OS=Bos taurus OX=9913 PE=4 SV=1	0.0127916	1.57856	3.3543	1	2	1	1	477	52.196	7.96	High	High		1.086	0.921	95.9	104.1	0.083	0	2.24023	1
FALSE	Medium	Master Protein	Q0VCL3	Ubiquitin-like-conjugating enzyme ATG3 OS=Bos taurus OX=9913 GN=ATG3 PE=2 SV=1	0.0127916	1.56495	4.14013	1	1	1	1	314	35.729	4.74	High	High		0.813	1.231	110.3	89.7	0.129	0	0	1
FALSE	Medium	Master Protein	Q6R8F2	Cadherin-1 OS=Bos taurus OX=9913 GN=CDH1 PE=2 SV=1	0.0127916	1.55564	2.04082	1	1	1	1	882	97.877	4.89	High	High		0.894	1.119	105.6	94.4	0.059	0	0	1
FALSE	Medium	Master Protein	Q08DZ2	Serine/threonine-protein kinase PRP4 homolog OS=Bos taurus OX=9913 GN=PRPF4B PE=2 SV=1	0.0127916	1.55284	1.19048	1	2	1	1	1008	116.575	10.24	High	High		0.88	1.137	106.4	93.6	0.043	0	0	1
FALSE	Medium	Master Protein	F1MS94	Cold shock domain containing E1 OS=Bos taurus OX=9913 GN=CSDE1 PE=4 SV=1	0.013463	1.52827	2.21643	1	2	1	1	767	85.75	6.2	High	High		0.953	1.05	102.4	97.6	0.044	0	0	1
FALSE	Medium	Master Protein	Q5E966	Eukaryotic translation initiation factor 3 subunit I OS=Bos taurus OX=9913 GN=EIF3I PE=2 SV=1	0.013463	1.51456	3.07692	1	1	1	1	325	36.45	5.64	High	High		0.96	1.041	102	98	0.105	0	0	1
FALSE	Medium	Master Protein	F1MXY9	Serine/arginine-rich-splicing factor 6 OS=Bos taurus OX=9913 GN=SRSF6 PE=4 SV=2	0.013463	1.50976	2.02899	1	3	1	1	345	39.695	11.47	High	High		0.966	1.036	101.7	98.3	0.122	0	5.49702	1
FALSE	Medium	Master Protein	F1N4Q2	Methionine aminopeptidase 2 OS=Bos taurus OX=9913 GN=METAP2 PE=3 SV=1	0.013463	1.50962	2.93501	1	1	1	1	477	52.76	5.92	High	High		1.503	0.665	79.9	120.1	0.077	0	0	1
FALSE	Medium	Master Protein	Q2TBX0	Zinc finger protein ZPR1 OS=Bos taurus OX=9913 GN=ZNF259 PE=2 SV=1	0.0139296	1.50349	3.05011	1	1	1	1	459	50.983	4.73	High	High		1.136	0.88	93.6	106.4	0.086	0	0	1
FALSE	Medium	Master Protein	P01252	Prothymosin alpha OS=Bos taurus OX=9913 GN=PTMA PE=1 SV=2	0.0139296	1.50059	11.8182	1	1	1	1	110	12.065	3.79	High	High		0.934	1.071	103.4	96.6	1.154	0	0	1
FALSE	Medium	Master Protein	A8E651	EWS RNA binding protein 1 OS=Bos taurus OX=9913 GN=EWSR1 PE=2 SV=1	0.0139296	1.49309	1.37405	1	1	1	1	655	68.251	9.33	High	High		0.942	1.062	103	97	0.105	0	1.98996	1
FALSE	Medium	Master Protein	E1BE98	Exportin 1 OS=Bos taurus OX=9913 GN=XPO1 PE=4 SV=2	0.0139296	1.4769	1.68067	1	1	1	1	1071	123.062	6.11	High	High		1.177	0.849	91.8	108.2	0.04	0	0	1
FALSE	Medium	Master Protein	P23004	Cytochrome b-c1 complex subunit 2, mitochondrial OS=Bos taurus OX=9913 GN=UQCRC2 PE=1 SV=2	0.0139296	1.47599	3.97351	1	1	1	1	453	48.119	8.73	High	High		1.146	0.873	93.2	106.8	0.096	0	0	1
FALSE	Medium	Master Protein	F2Z4H2	Non-histone chromosomal protein HMG-17 OS=Bos taurus OX=9913 GN=HMGN2 PE=4 SV=1	0.0139296	1.47586	8.88889	1	2	1	1	90	9.373	9.99	High	High		0.928	1.077	103.7	96.3	0.585	0	3.44592	1
FALSE	Medium	Master Protein	Q17QC5	AP-2 complex subunit sigma OS=Bos taurus OX=9913 GN=AP2S1 PE=2 SV=1	0.0139296	1.46433	6.33803	1	1	1	1	142	17.007	6.18	High	High		1.024	0.976	98.8	101.2	0.389	0	0	1
FALSE	Medium	Master Protein	Q1LZC3	Nicalin OS=Bos taurus OX=9913 GN=NCLN PE=2 SV=1	0.0145879	1.44843	1.9573	1	1	1	1	562	63.068	6.54	High	High		0.872	1.147	106.9	93.1	0.083	0	0	1
FALSE	Medium	Master Protein	F1N5S9	FUN14 domain-containing protein 1 OS=Bos taurus OX=9913 GN=FUNDC1 PE=2 SV=1	0.0145879	1.44794	10.9677	1	1	1	1	155	17.162	8.63	High	High		0.775	1.291	112.7	87.3	0.389	0	0	1
FALSE	Medium	Master Protein	Q0V8H6	Putative helicase MOV-10 OS=Bos taurus OX=9913 GN=MOV10 PE=2 SV=1	0.0145879	1.44782	0.997009	1	2	1	1	1003	113.814	9.01	High	High		1.021	0.979	98.9	101.1	0.034	0	1.97246	1
FALSE	Medium	Master Protein	F1MUF4	Beta-galactosidase OS=Bos taurus OX=9913 GN=GLB1 PE=3 SV=2	0.0160233	1.43842	2.14395	1	1	1	1	653	73.429	7.46	High	High		0.879	1.138	106.4	93.6	0.08	0	0	1
FALSE	Medium	Master Protein	P23709	NADH dehydrogenase [ubiquinone] iron-sulfur protein 3, mitochondrial OS=Bos taurus OX=9913 GN=NDUFS3 PE=1 SV=1	0.0181291	1.42516	4.88722	1	1	1	1	266	30.266	7.03	High	High		1.025	0.975	98.7	101.3	0.122	0	0	1
FALSE	Medium	Master Protein	F1MLV3	Thioredoxin like 1 OS=Bos taurus OX=9913 GN=TXNL1 PE=1 SV=1	0.0188133	1.40716	5.19031	1	1	1	1	289	32.261	4.96	High	High		1.199	0.834	90.9	109.1	0.155	0	0	1
FALSE	Medium	Master Protein	F1MGC0	Succinate--CoA ligase [ADP-forming] subunit beta, mitochondrial OS=Bos taurus OX=9913 GN=SUCLA2 PE=3 SV=2	0.0188133	1.40583	2.15983	1	1	1	1	463	50.114	7.18	High	High		1.027	0.973	98.6	101.4	0.086	0	0	1
FALSE	Medium	Master Protein	Q0VC27	High mobility group AT-hook 1 OS=Bos taurus OX=9913 GN=HMGA1 PE=2 SV=1	0.0194946	1.40351	8.33333	1	2	1	1	96	10.643	10.32	High	High		0.913	1.095	104.5	95.5	0.585	0	4.09556	1
FALSE	Medium	Master Protein	F1N2X7	Afadin, adherens junction formation factor OS=Bos taurus OX=9913 GN=AFDN PE=4 SV=2	0.0194946	1.39859	1.13572	1	1	1	1	1761	197.856	6.27	High	High		0.839	1.193	108.8	91.2	0.021	0	0	1
FALSE	Medium	Master Protein	G3X702	Caspase-6 OS=Bos taurus OX=9913 GN=CASP6 PE=3 SV=1	0.0201875	1.38977	3.75427	1	1	1	1	293	33.357	7.25	High	High		0.8	1.25	111.1	88.9	0.129	0	0	1
FALSE	Medium	Master Protein	F1MK44	Integrin alpha-5 OS=Bos taurus OX=9913 GN=ITGA5 PE=3 SV=2	0.025198	1.37253	1.89573	1	1	1	1	1055	114.861	6	High	High		1.111	0.9	94.8	105.2	0.051	0	0	1
FALSE	Medium	Master Protein	Q3T122	Eukaryotic translation initiation factor 3 subunit D OS=Bos taurus OX=9913 GN=EIF3D PE=2 SV=1	0.025198	1.37151	3.83212	1	1	1	1	548	63.89	6.05	High	High		0.723	1.383	116.1	83.9	0	0	0	1
FALSE	Medium	Master Protein	A2VE52	Oligoribonuclease, mitochondrial OS=Bos taurus OX=9913 GN=REXO2 PE=2 SV=1	0.0262598	1.36988	5.90717	1	1	1	1	237	26.868	7.46	High	High		0.965	1.037	101.8	98.2	0.179	0	0	1
FALSE	Medium	Master Protein	A6H7G3	Methylsterol monooxygenase 1 OS=Bos taurus OX=9913 GN=MSMO1 PE=2 SV=1	0.0262598	1.36694	4.77816	1	1	1	1	293	35.037	6.95	High	High		0.958	1.044	102.2	97.8	0.259	0	0	1
FALSE	Medium	Master Protein	F1N7H1	Plakophilin 2 OS=Bos taurus OX=9913 GN=PKP2 PE=4 SV=2	0.0262598	1.36151	2.77778	1	1	1	1	828	91.996	9.2	High	High		0.894	1.119	105.6	94.4	0.044	0	0	1
FALSE	Medium	Master Protein	F1MZL8	V-type proton ATPase subunit H OS=Bos taurus OX=9913 GN=ATP6V1H PE=3 SV=1	0.0262598	1.35744	3.93375	1	1	1	1	483	55.788	6.61	High	High		1.089	0.919	95.8	104.2	0.086	0	0	1
FALSE	Medium	Master Protein	A0A140T853	Isopentenyl-diphosphate Delta-isomerase 1 OS=Bos taurus OX=9913 GN=IDI1 PE=4 SV=1	0.0262598	1.35566	3.13589	1	1	1	1	287	32.457	6.73	High	High		1.55	0.645	78.4	121.6	0.122	0	0	1
FALSE	Medium	Master Protein	F1MC86	Guanine monophosphate synthase OS=Bos taurus OX=9913 GN=GMPS PE=4 SV=2	0.0262598	1.34467	2.88184	1	1	1	1	694	76.806	6.77	High	High		0.936	1.068	103.3	96.7	0.053	0	0	1
FALSE	Medium	Master Protein	A6QR07	AGK protein OS=Bos taurus OX=9913 GN=AGK PE=2 SV=1	0.0262598	1.33734	2.85714	1	1	1	1	420	46.716	8.53	High	High		0.872	1.147	106.8	93.2	0.093	0	0	1
FALSE	Medium	Master Protein	P05630	ATP synthase subunit delta, mitochondrial OS=Bos taurus OX=9913 GN=ATP5F1D PE=1 SV=2	0.0262598	1.33068	5.35714	1	1	1	1	168	17.601	5.25	High	High		1.015	0.985	99.3	100.7	0.334	0	1.95534	1
FALSE	Medium	Master Protein	Q58DS6	Bifunctional arginine demethylase and lysyl-hydroxylase JMJD6 OS=Bos taurus OX=9913 GN=JMJD6 PE=2 SV=1	0.0262598	1.33003	3.47395	1	1	1	1	403	46.498	8.7	High	High		0.608	1.646	124.4	75.6	0.166	0	0	1
FALSE	Medium	Master Protein	Q56JX6	40S ribosomal protein S28 OS=Bos taurus OX=9913 GN=RPS28 PE=3 SV=1	0.0276596	1.3165	17.3913	1	1	1	1	69	7.836	10.7	High	High		0.894	1.119	105.6	94.4	1.154	0	0	1
FALSE	Medium	Master Protein	E1BDZ4	NLR family pyrin domain containing 14 OS=Bos taurus OX=9913 GN=NLRP14 PE=4 SV=2	0.0308772	1.28845	2.28311	1	1	1	1	1095	124.916	5.97	High	High		0.803	1.246	110.9	89.1	0.037	0	0	1
FALSE	Medium	Master Protein	Q58DW3	60S ribosomal protein L29 OS=Bos taurus OX=9913 GN=RPL29 PE=2 SV=3	0.0308772	1.28508	4.60526	1	1	1	1	152	16.761	11.81	High	High		1.014	0.986	99.3	100.7	0.389	0	2.05482	1
FALSE	Medium	Master Protein	P68102	Eukaryotic translation initiation factor 2 subunit 1 OS=Bos taurus OX=9913 GN=EIF2S1 PE=2 SV=2	0.0308772	1.2835	4.12698	1	1	1	1	315	36.085	5.08	High	High		1.258	0.795	88.6	111.4	0.11	0	0	1
FALSE	Medium	Master Protein	F1MXX0	MICOS complex subunit MIC60 OS=Bos taurus OX=9913 GN=IMMT PE=1 SV=1	0.0308772	1.27116	1.2016	1	1	1	1	749	82.993	6.79	High	High		0.849	1.178	108.2	91.8	0.046	0	0	1
FALSE	Medium	Master Protein	Q2KJ84	Transmembrane emp24 domain-containing protein 5 OS=Bos taurus OX=9913 GN=TMED5 PE=2 SV=1	0.0308772	1.26777	5.30973	1	1	1	1	226	25.858	4.86	High	High		1.143	0.875	93.3	106.7	0.194	0	0	1
FALSE	Medium	Master Protein	G5E600	Transmembrane emp24 domain-containing protein 5 OS=Bos taurus OX=9913 GN=TMED5 PE=2 SV=1	0.0308772	1.266	0.511073	1	2	1	1	1174	136.416	7.36	High	High		1.465	0.682	81.1	118.9	0.032	0	3.59275	1
FALSE	Medium	Master Protein	F2Z4H6	Tripartite motif containing 23 OS=Bos taurus OX=9913 GN=TRIM23 PE=4 SV=1	0.0320781	1.26241	1.72117	1	2	1	1	581	64.666	6.46	High	High		0.921	1.086	104.1	95.9	0.07	0	0	1
FALSE	Medium	Master Protein	Q08DS7	AP-1 complex subunit beta-1 OS=Bos taurus OX=9913 GN=AP2B1 PE=2 SV=1	0.0320781	1.25399	2.2082	1	1	1	1	951	105.639	5.34	Not Found	High		100	0.01		200	0.047	0	0	1
FALSE	Medium	Master Protein	F1N1S3	Chromobox 3 OS=Bos taurus OX=9913 GN=CBX3 PE=4 SV=2	0.0320781	1.24711	6.07735	1	1	1	1	181	20.464	5.3	High	High		0.926	1.08	103.9	96.1	0.259	0	0	1
FALSE	Medium	Master Protein	F1MXF2	Uncharacterized protein OS=Bos taurus OX=9913 GN=MDP1 PE=4 SV=2	0.0326616	1.2439	15.8537	1	1	1	1	164	18.639	7.14	High	High		1.012	0.988	99.4	100.6	0.259	0	0	1
FALSE	Medium	Master Protein	A7YWH5	DKC1 protein OS=Bos taurus OX=9913 GN=DKC1 PE=1 SV=1	0.03465	1.23188	4.54545	1	1	1	1	506	56.817	9.61	High	High		1.012	0.988	99.4	100.6	0.075	0	0	1
FALSE	Medium	Master Protein	Q3ZCE8	RNA-binding protein 8A OS=Bos taurus OX=9913 GN=RBM8A PE=2 SV=2	0.03465	1.23166	4.5977	1	1	1	1	174	19.877	5.72	High	High		1.062	0.942	97	103	0.334	0	1.82491	1
FALSE	Medium	Master Protein	E1BDE7	Scaffold attachment factor B2 OS=Bos taurus OX=9913 GN=SAFB2 PE=4 SV=2	0.0352453	1.22417	1.04822	1	1	1	1	954	108.459	5.62	High	High		1.034	0.967	98.3	101.7	0.043	0	0	1
FALSE	Medium	Master Protein	F1MC29	Ras association domain family member 1 OS=Bos taurus OX=9913 GN=RASSF1 PE=4 SV=2	0.0352453	1.2233	2.96296	1	1	1	1	270	31.19	8.24	High	High		0.751	1.331	114.2	85.8	0.136	0	0	1
FALSE	Medium	Master Protein	P11019	V-type proton ATPase subunit E 1 OS=Bos taurus OX=9913 GN=ATP6V1E1 PE=2 SV=1	0.0358868	1.21681	5.30973	1	2	1	1	226	26.123	8.44	High	High		0.925	1.081	103.9	96.1	0.155	0	0	1
FALSE	Medium	Master Protein	F1N5F7	Eukaryotic translation initiation factor 3 subunit M OS=Bos taurus OX=9913 GN=EIF3M PE=3 SV=1	0.0365265	1.20817	2.6738	1	2	1	1	374	42.485	5.73	High	High		0.812	1.231	110.3	89.7	0.105	0	0	1
