# Supplementary material for: Proteomics Analysis Reveals that Warburg Effect along with Modification in Lipid Metabolism Improves In Vitro Embryo Development under Low Oxygen
Source: Int J Mol Sci. 2020 Mar 14;21(6):1996. doi: 10.3390/ijms21061996 (PMC7139666; doi:10.3390/ijms21061996)
Supplement: Supplementary file 1 [file ijms-21-01996-s001.zip › Table S2.xlsx]

## Sheet: Proteins
Checked	Protein FDR Confidence	Master	Accession	Description	Exp. q-value	Sum PEP Score	Coverage	# Peptides	# PSMs	# Unique Peptides	# Protein Groups	# AAs	MW [kDa]	calc. pI	Found in Sample: [S1] F1: 126, Control	Found in Sample: [S2] F1: 127, Sample	Modifications	Abundance Ratio: (F1, 127) / (F1, 126)	Abundance Ratio: (F1, 126) / (F1, 127)	Abundances (Scaled): F1: 126, Control	Abundances (Scaled): F1: 127, Sample	emPAI	# Razor Peptides	Score Sequest HT	# Peptides Sequest HT
FALSE	High	Master Protein	A0A140T897	Serum albumin OS=Bos taurus OX=9913 GN=ALB PE=4 SV=1	0	403.455	73.1466	50	390	50	1	607	69.278	6.18	High	High		2.721	0.368	53.7	146.3	478.569	0	1019.19	50
FALSE	High	Master Protein	F1MNN6	Major vault protein OS=Bos taurus OX=9913 GN=MVP PE=4 SV=1	0	271.532	48.6517	40	239	40	1	890	98.893	5.6	High	High		0.876	1.142	106.6	93.4	22.843	0	594.212	40
FALSE	High	Master Protein	F1MQ37	Myosin heavy chain 9 OS=Bos taurus OX=9913 GN=MYH9 PE=1 SV=2	0	238.38	33.4521	54	123	44	1	1964	226.962	5.6	High	High		0.966	1.035	101.7	98.3	2.68	11	318.353	54
FALSE	High	Master Protein	F1MU12	Keratin, type II cytoskeletal 8 OS=Bos taurus OX=9913 GN=KRT8 PE=3 SV=1	0	213.045	56.4854	29	215	8	1	478	53.494	5.99	High	High		0.704	1.421	117.4	82.6	67.129	26	572.715	29
FALSE	High	Master Protein	E1BKX7	Filamin B OS=Bos taurus OX=9913 GN=FLNB PE=1 SV=2	0	210.287	29.624	58	119	55	1	2633	281.439	5.85	High	High		0.95	1.053	102.6	97.4	1.985	3	251.15	58
FALSE	High	Master Protein	F1MCK2	AHNAK nucleoprotein OS=Bos taurus OX=9913 GN=AHNAK PE=1 SV=2	0	163.935	30.8055	50	124	50	1	5512	586.594	5.96	High	High		0.919	1.089	104.2	95.8	0.372	0	235.924	50
FALSE	High	Master Protein	F6S1Q0	Keratin 18 OS=Bos taurus OX=9913 GN=KRT18 PE=1 SV=1	0	155.41	58.2751	22	136	19	1	429	47.935	5.38	High	High		0.815	1.226	110.2	89.8	29.392	3	393.134	22
FALSE	High	Master Protein	G3X8G9	Uncharacterized protein OS=Bos taurus OX=9913 PE=3 SV=1	0	124.848	40.812	22	134	1	1	468	52.394	5.27	High	High		0.702	1.424	117.5	82.5	19.092	1	352.961	22
FALSE	High	Master Protein	P60712	Actin, cytoplasmic 1 OS=Bos taurus OX=9913 GN=ACTB PE=1 SV=1	0	115.839	43.4667	12	102	5	1	375	41.71	5.48	High	High		0.93	1.075	103.6	96.4	26.213	13	267.741	12
FALSE	High	Master Protein	Q76LV2	Heat shock protein HSP 90-alpha OS=Bos taurus OX=9913 GN=HSP90AA1 PE=1 SV=3	0	113.426	33.2879	23	74	15	1	733	84.678	5.01	High	High		0.962	1.04	102	98	6.197	9	199.452	23
FALSE	High	Master Protein	Q76LV1	Heat shock protein HSP 90-beta OS=Bos taurus OX=9913 GN=HSP90AB1 PE=2 SV=3	0	107.559	36.4641	22	70	13	1	724	83.201	5.03	High	High		0.94	1.064	103.1	96.9	5.874	0	178.823	22
FALSE	High	Master Protein	P19120	Heat shock cognate 71 kDa protein OS=Bos taurus OX=9913 GN=HSPA8 PE=1 SV=2	0	106.304	38	23	82	17	1	650	71.196	5.52	High	High		0.948	1.055	102.7	97.3	6.897	3	215.714	23
FALSE	High	Master Protein	Q3B7N2	Alpha-actinin-1 OS=Bos taurus OX=9913 GN=ACTN1 PE=2 SV=1	0	101.032	33.7444	24	64	14	1	892	102.916	5.41	High	High		0.906	1.103	104.9	95.1	2.346	0	171.814	24
FALSE	High	Master Protein	F1MI32	Sodium/potassium-transporting ATPase subunit alpha OS=Bos taurus OX=9913 GN=ATP1A1 PE=3 SV=2	0	99.7446	26.6405	20	48	20	1	1021	112.643	5.49	High	High		0.95	1.053	102.6	97.4	2.3	0	125.693	20
FALSE	High	Master Protein	A5D984	Pyruvate kinase OS=Bos taurus OX=9913 GN=PKM PE=1 SV=1	0	99.7279	44.8211	18	56	18	1	531	57.912	7.85	High	High		1.124	0.89	94.2	105.8	5.469	0	134.327	18
FALSE	High	Master Protein	Q95M18	Endoplasmin OS=Bos taurus OX=9913 GN=HSP90B1 PE=2 SV=1	0	99.5022	33.5821	25	51	24	1	804	92.369	4.84	High	High		0.888	1.126	105.9	94.1	3.571	1	115.395	25
FALSE	High	Master Protein	A5D7D1	Alpha-actinin-4 OS=Bos taurus OX=9913 GN=ACTN4 PE=2 SV=1	0	95.8953	36.4435	27	59	17	1	911	104.862	5.44	High	High		0.902	1.108	105.1	94.9	2.594	10	133.919	27
FALSE	High	Master Protein	P81947	Tubulin alpha-1B chain OS=Bos taurus OX=9913 PE=1 SV=2	0	93.8182	51.663	16	65	4	1	451	50.12	5.06	High	High		0.937	1.068	103.3	96.7	12.335	13	165.099	16
FALSE	High	Master Protein	P31976	Ezrin OS=Bos taurus OX=9913 GN=EZR PE=1 SV=2	0	90.2221	45.4389	24	82	17	1	581	68.717	6.42	High	High		0.935	1.07	103.4	96.6	7.859	7	195.726	24
FALSE	High	Master Protein	E1BJE3	Uncharacterized protein OS=Bos taurus OX=9913 GN=LOC516378 PE=3 SV=1	0	83.2755	26.5537	12	49	5	1	531	57.456	6.57	High	High		0.797	1.254	111.3	88.7	9.965	7	120.849	12
FALSE	High	Master Protein	F1N6H1	LDL receptor related protein 2 OS=Bos taurus OX=9913 GN=LRP2 PE=1 SV=2	0	83.1673	9.20882	31	41	31	1	4626	517.294	5.26	High	High		0.971	1.03	101.5	98.5	0.369	0	58.1857	31
FALSE	High	Master Protein	P49951	Clathrin heavy chain 1 OS=Bos taurus OX=9913 GN=CLTC PE=1 SV=1	0	83.1033	24.0597	28	43	28	1	1675	191.467	5.69	High	High		0.951	1.051	102.5	97.5	0.971	0	75.1921	28
FALSE	High	Master Protein	Q3ZCJ7	Tubulin alpha-1C chain OS=Bos taurus OX=9913 GN=TUBA1C PE=1 SV=1	0	79.8923	43.4298	14	51	2	1	449	49.825	5.1	High	High		0.945	1.058	102.8	97.2	7.254	0	140.079	14
FALSE	High	Master Protein	Q0VCX2	Endoplasmic reticulum chaperone BiP OS=Bos taurus OX=9913 GN=HSPA5 PE=2 SV=1	0	78.5358	47.0229	24	50	21	1	655	72.356	5.16	High	High		0.923	1.084	104	96	4.703	3	107.572	24
FALSE	High	Master Protein	P08728	Keratin, type I cytoskeletal 19 OS=Bos taurus OX=9913 GN=KRT19 PE=2 SV=1	0	75.9456	50.1253	18	65	13	1	399	43.858	5.01	High	High		0.966	1.036	101.7	98.3	4.337	2	175.987	18
FALSE	High	Master Protein	A5D7E8	Protein disulfide-isomerase OS=Bos taurus OX=9913 GN=PDIA3 PE=2 SV=1	0	72.8639	39.802	16	41	16	1	505	56.894	6.81	High	High		0.941	1.063	103.1	96.9	3.85	0	99.4131	16
FALSE	High	Master Protein	G8JKX4	Actin, aortic smooth muscle OS=Bos taurus OX=9913 GN=ACTA2 PE=3 SV=1	0	72.6977	27.5862	9	77	2	1	406	45.403	6.1	High	High		1.035	0.966	98.3	101.7	10.007	0	181.528	9
FALSE	High	Master Protein	P79134	Annexin A6 OS=Bos taurus OX=9913 GN=ANXA6 PE=1 SV=2	0	72.6076	34.9183	22	54	22	1	673	75.86	5.9	High	High		0.884	1.132	106.2	93.8	2.237	0	112.932	22
FALSE	High	Master Protein	Q5EA61	Creatine kinase B-type OS=Bos taurus OX=9913 GN=CKB PE=1 SV=1	0	71.7915	40.1575	10	47	10	1	381	42.692	5.78	High	High		0.84	1.19	108.7	91.3	5.7	0	117.787	10
FALSE	High	Master Protein	F1MUZ9	60 kDa heat shock protein, mitochondrial OS=Bos taurus OX=9913 GN=HSPD1 PE=1 SV=1	0	70.9795	38.7435	16	39	16	1	573	60.939	5.87	High	High		0.886	1.129	106.1	93.9	2.831	0	92.2499	16
FALSE	High	Master Protein	Q3ZCH0	Stress-70 protein, mitochondrial OS=Bos taurus OX=9913 GN=HSPA9 PE=2 SV=1	0	69.8871	37.1134	20	40	20	1	679	73.696	6.3	High	High		0.935	1.07	103.4	96.6	2.511	0	99.7682	20
FALSE	High	Master Protein	F1N404	Peptidyl arginine deiminase 6 OS=Bos taurus OX=9913 GN=PADI6 PE=4 SV=2	0	67.6129	24.1279	16	46	16	1	688	76.944	5.59	High	High		0.877	1.141	106.6	93.4	3.125	0	112.458	16
FALSE	High	Master Protein	P10096	Glyceraldehyde-3-phosphate dehydrogenase OS=Bos taurus OX=9913 GN=GAPDH PE=1 SV=4	0	63.1948	44.4444	12	39	11	1	333	35.845	8.35	High	High		1.143	0.875	93.3	106.7	5.7	1	97.7189	12
FALSE	High	Master Protein	Q3SYU2	Elongation factor 2 OS=Bos taurus OX=9913 GN=EEF2 PE=2 SV=3	0	61.6342	23.31	17	36	17	1	858	95.307	6.83	High	High		0.995	1.005	100.3	99.7	1.346	0	77.9833	17
FALSE	High	Master Protein	P00829	ATP synthase subunit beta, mitochondrial OS=Bos taurus OX=9913 GN=ATP5F1B PE=1 SV=2	0	60.4971	29.9242	11	37	11	1	528	56.249	5.27	High	High		0.928	1.077	103.7	96.3	3.758	0	57.1711	11
FALSE	High	Master Protein	G3X757	Transitional endoplasmic reticulum ATPase OS=Bos taurus OX=9913 GN=VCP PE=3 SV=1	0	59.9138	30.6452	17	34	17	1	806	89.247	5.26	High	High		0.97	1.031	101.5	98.5	1.61	0	57.2631	17
FALSE	High	Master Protein	E1BKT9	Desmoplakin OS=Bos taurus OX=9913 GN=DSP PE=1 SV=1	0	58.4736	9.76116	23	32	23	1	2889	332.177	6.84	High	High		0.9	1.111	105.3	94.7	0.317	0	54.6576	23
FALSE	High	Master Protein	F1MB08	Alpha-enolase OS=Bos taurus OX=9913 GN=ENO1 PE=3 SV=1	0	58.2498	38.2488	13	51	13	1	434	47.254	6.8	High	High		1.188	0.842	91.4	108.6	3.894	0	123.127	13
FALSE	High	Master Protein	F1MLB8	ATP synthase subunit alpha OS=Bos taurus OX=9913 GN=ATP5F1A PE=1 SV=1	0	56.6596	32.9114	14	38	14	1	553	59.653	9.19	High	High		0.919	1.088	104.2	95.8	2.695	0	87.7427	14
FALSE	High	Master Protein	Q2HJ49	Moesin OS=Bos taurus OX=9913 GN=MSN PE=2 SV=3	0	56.2382	27.7296	16	47	10	1	577	67.933	6.16	High	High		0.927	1.079	103.8	96.2	2.252	0	108.379	16
FALSE	High	Master Protein	E1B9F6	Elongation factor 1-alpha OS=Bos taurus OX=9913 PE=3 SV=2	0	55.0665	25.3247	11	40	7	1	462	50.138	9.07	High	High		1.004	0.996	99.8	100.2	5.31	4	85.2512	11
FALSE	High	Master Protein	Q2KJD0	Tubulin beta-5 chain OS=Bos taurus OX=9913 GN=TUBB5 PE=2 SV=1	0	54.8355	34.4595	12	38	2	1	444	49.639	4.89	High	High		1.029	0.971	98.5	101.5	4.484	2	78.8281	12
FALSE	High	Master Protein	P62261	14-3-3 protein epsilon OS=Bos taurus OX=9913 GN=YWHAE PE=2 SV=1	0	53.8171	69.0196	15	29	13	1	255	29.155	4.74	High	High		0.962	1.04	101.9	98.1	9	2	56.7416	15
FALSE	High	Master Protein	A6H7J6	Protein disulfide-isomerase OS=Bos taurus OX=9913 GN=P4HB PE=1 SV=1	0	52.8556	25.2941	12	32	12	1	510	57.168	4.91	High	High		0.989	1.011	100.6	99.4	1.661	0	77.1355	12
FALSE	High	Master Protein	Q3MHM5	Tubulin beta-4B chain OS=Bos taurus OX=9913 GN=TUBB4B PE=2 SV=1	0	52.3488	38.2022	13	38	1	1	445	49.799	4.89	High	High		0.962	1.04	101.9	98.1	5.062	14	75.9819	13
FALSE	High	Master Protein	Q27991	Myosin-10 OS=Bos taurus OX=9913 GN=MYH10 PE=2 SV=2	0	50.8776	10.7794	17	31	7	1	1976	228.958	5.54	High	High		0.9	1.111	105.2	94.8	0.437	0	59.5724	17
FALSE	High	Master Protein	A6QLL8	Fructose-bisphosphate aldolase OS=Bos taurus OX=9913 GN=ALDOA PE=1 SV=1	0	48.2373	36.8132	12	25	9	1	364	39.411	8.19	High	High		0.971	1.03	101.5	98.5	3.217	3	65.4194	12
FALSE	High	Master Protein	P04272	Annexin A2 OS=Bos taurus OX=9913 GN=ANXA2 PE=1 SV=2	0	47.5047	38.3481	12	33	12	1	339	38.588	7.31	High	High		0.872	1.147	106.8	93.2	3.642	0	92.7704	12
FALSE	High	Master Protein	F1MPH8	Uncharacterized protein OS=Bos taurus OX=9913 GN=LOC528262 PE=3 SV=2	0	44.4602	28.6364	10	35	3	1	440	47.917	5.52	High	High		1.016	0.984	99.2	100.8	2.981	0	90.37	10
FALSE	High	Master Protein	Q5E9B7	Chloride intracellular channel protein 1 OS=Bos taurus OX=9913 GN=CLIC1 PE=2 SV=3	0	43.9962	53.9419	8	30	8	1	241	26.975	5.27	High	High		0.969	1.032	101.6	98.4	7.66	0	50.1372	8
FALSE	High	Master Protein	E1BJB1	Tubulin beta chain OS=Bos taurus OX=9913 GN=TUBB2A PE=1 SV=1	0	43.8698	30.7865	10	29	1	1	445	49.875	4.89	High	High		0.999	1.001	100.1	99.9	3.062	0	53.0063	10
FALSE	High	Master Protein	A5D7J6	CALR protein OS=Bos taurus OX=9913 GN=CALR PE=2 SV=1	0	43.5308	28.0576	10	25	10	1	417	48.068	4.48	High	High		0.923	1.083	104	96	2.433	0	53.5198	10
FALSE	High	Master Protein	A0A140T8A5	Isocitrate dehydrogenase [NADP] OS=Bos taurus OX=9913 GN=IDH1 PE=1 SV=1	0	43.1231	35.7488	14	32	14	1	414	46.729	6.55	High	High		1.015	0.985	99.3	100.7	3.299	0	66.1395	14
FALSE	High	Master Protein	Q5E947	Peroxiredoxin-1 OS=Bos taurus OX=9913 GN=PRDX1 PE=2 SV=1	0	42.1219	52.2613	9	31	9	1	199	22.195	8.4	High	High		1.004	0.996	99.8	100.2	13.251	0	72.0482	9
FALSE	High	Master Protein	F1MUX6	Glutathione S-transferase OS=Bos taurus OX=9913 GN=GSTM3 PE=1 SV=2	0	40.9235	57.4163	11	28	11	1	209	25.05	6.77	High	High		0.891	1.123	105.8	94.2	10.365	0	42.1853	11
FALSE	High	Master Protein	A7Z066	Calnexin OS=Bos taurus OX=9913 GN=CANX PE=1 SV=1	0	40.2223	23.7774	12	29	12	1	593	67.733	4.63	High	High		0.879	1.138	106.5	93.5	1.829	0	64.7121	12
FALSE	High	Master Protein	F1N647	Fatty acid synthase OS=Bos taurus OX=9913 GN=FASN PE=1 SV=2	0	39.4801	5.93153	11	19	11	1	2512	274.092	6.46	High	High	Acetyl [N-Term]	1.068	0.936	96.7	103.3	0.241	0	43.221	11
FALSE	High	Master Protein	Q3SZI4	14-3-3 protein theta OS=Bos taurus OX=9913 GN=YWHAQ PE=2 SV=1	0	39.0502	45.7143	9	22	6	1	245	27.747	4.78	High	High		1.024	0.977	98.8	101.2	3.084	1	38.8143	9
FALSE	High	Master Protein	F1MT67	NACHT, LRR and PYD domains-containing protein 5 OS=Bos taurus OX=9913 GN=NLRP5 PE=4 SV=2	0	37.6444	11.2022	10	17	10	1	1098	120.939	6.93	High	High		0.896	1.116	105.5	94.5	0.453	0	39.6666	10
FALSE	High	Master Protein	Q3ZBU7	Tubulin beta-4A chain OS=Bos taurus OX=9913 GN=TUBB4A PE=2 SV=1	0	37.6414	31.7568	11	30	1	1	444	49.554	4.88	High	High		0.961	1.04	102	98	3.062	0	58.01	11
FALSE	High	Master Protein	E1B8K6	Uncharacterized protein OS=Bos taurus OX=9913 GN=NCL PE=1 SV=1	0	36.5453	19.5833	13	27	13	1	720	77.806	4.68	High	High		1.019	0.982	99.1	100.9	1.19	0	50.3781	13
FALSE	High	Master Protein	A7Z014	TKT protein OS=Bos taurus OX=9913 GN=TKT PE=1 SV=1	0	35.98	18.138	9	23	9	1	623	67.755	7.47	High	High		1.103	0.907	95.1	104.9	1.246	0	41.4855	9
FALSE	High	Master Protein	F1MMR6	Cathepsin D OS=Bos taurus OX=9913 GN=CTSD PE=3 SV=1	0	34.6816	22.3301	6	19	6	1	412	44.676	7.65	High	High		0.858	1.165	107.6	92.4	1.721	0	50.7352	6
FALSE	High	Master Protein	F1MTV9	Nucleophosmin OS=Bos taurus OX=9913 GN=NPM1 PE=4 SV=2	0	33.6912	33.6735	8	17	8	1	294	32.655	4.77	High	High		0.817	1.225	110.1	89.9	2.162	0	54.5963	8
FALSE	High	Master Protein	Q27965	Heat shock 70 kDa protein 1B OS=Bos taurus OX=9913 GN=HSPA1B PE=2 SV=1	0	33.6596	26.6771	14	24	9	1	641	70.185	5.92	High	High		0.952	1.05	102.5	97.5	1.424	0	55.2723	14
FALSE	High	Master Protein	Q3ZCI9	T-complex protein 1 subunit theta OS=Bos taurus OX=9913 GN=CCT8 PE=1 SV=3	0	33.1767	24.8175	11	14	11	1	548	59.571	5.59	High	High		0.965	1.036	101.8	98.2	0.995	0	31.4123	11
FALSE	High	Master Protein	E1BBP7	Histone H4 OS=Bos taurus OX=9913 PE=3 SV=2	0	32.9536	50	5	32	5	1	104	11.512	11.5	High	High		0.918	1.089	104.3	95.7	67.129	0	74.2868	5
FALSE	High	Master Protein	G3N3W3	ADP/ATP translocase 2 OS=Bos taurus OX=9913 GN=SLC25A5 PE=3 SV=1	0	32.6957	19.5652	6	18	2	1	322	35.429	9.8	High	High		1.027	0.973	98.6	101.4	1.462	4	40.2838	6
FALSE	High	Master Protein	P02584	Profilin-1 OS=Bos taurus OX=9913 GN=PFN1 PE=1 SV=2	0	32.5192	52.8571	6	18	6	1	140	15.048	8.28	High	High		1.199	0.834	91	109	11.915	0	43.5641	6
FALSE	High	Master Protein	F1MEN8	Protein disulfide-isomerase A4 OS=Bos taurus OX=9913 GN=PDIA4 PE=3 SV=1	0	31.8933	20.6843	9	17	9	1	643	72.453	5.1	High	High		0.992	1.008	100.4	99.6	0.65	0	29.2375	9
FALSE	High	Master Protein	Q3T0D0	Heterogeneous nuclear ribonucleoprotein K OS=Bos taurus OX=9913 GN=HNRNPK PE=2 SV=1	0	31.7034	30.3879	12	20	12	1	464	50.987	5.26	High	High	Acetyl [N-Term]	0.963	1.039	101.9	98.1	1.929	0	39.7839	12
FALSE	High	Master Protein	Q2T9S0	Tubulin beta-3 chain OS=Bos taurus OX=9913 GN=TUBB3 PE=1 SV=1	0	31.6894	21.5556	8	26	1	1	450	50.4	4.93	High	High		0.93	1.075	103.6	96.4	1.721	0	54.8376	8
FALSE	High	Master Protein	Q3T0P6	Phosphoglycerate kinase 1 OS=Bos taurus OX=9913 GN=PGK1 PE=2 SV=3	0	31.345	36.6906	11	18	11	1	417	44.509	8.27	High	High		1.131	0.884	93.8	106.2	1.512	0	32.8653	11
FALSE	High	Master Protein	F1MIN1	Voltage-dependent anion-selective channel protein 1 OS=Bos taurus OX=9913 GN=VDAC1 PE=1 SV=2	0	30.9044	43.7288	9	19	8	1	295	32.056	8.51	High	High		1.031	0.97	98.5	101.5	2.36	1	40.2374	9
FALSE	High	Master Protein	P00727	Cytosol aminopeptidase OS=Bos taurus OX=9913 GN=LAP3 PE=1 SV=3	0	30.5084	24.4701	9	12	9	1	519	56.254	6.48	High	High		1.005	0.995	99.7	100.3	0.896	0	16.1406	9
FALSE	High	Master Protein	Q5KR47	Tropomyosin alpha-3 chain OS=Bos taurus OX=9913 GN=TPM3 PE=2 SV=1	0	30.0765	27.8169	9	24	1	1	284	32.799	4.72	High	High		0.872	1.147	106.9	93.1	2.008	2	62.9059	9
FALSE	High	Master Protein	P63103	14-3-3 protein zeta/delta OS=Bos taurus OX=9913 GN=YWHAZ PE=1 SV=1	0	30.0142	40.8163	8	16	6	1	245	27.728	4.79	High	High		1.086	0.921	95.9	104.1	2.36	0	30.3266	8
FALSE	High	Master Protein	F1MFT4	Heterogeneous nuclear ribonucleoprotein U OS=Bos taurus OX=9913 GN=HNRNPU PE=1 SV=2	0	29.9516	16.5478	9	16	9	1	701	77.503	8.51	High	High		0.963	1.039	101.9	98.1	0.931	0	36.3396	9
FALSE	High	Master Protein	G3MWV5	Uncharacterized protein OS=Bos taurus OX=9913 GN=HIST1H1E PE=3 SV=1	0	29.6191	29.6804	7	25	1	1	219	21.876	11.03	High	High		0.869	1.151	107	93	4.878	0	67.5344	7
FALSE	High	Master Protein	E1BBY7	Heat shock protein family A (Hsp70) member 4 OS=Bos taurus OX=9913 GN=HSPA4 PE=1 SV=2	0	29.5369	17.9762	11	16	11	1	840	94.449	5.21	High	High		0.985	1.015	100.8	99.2	0.675	0	18.8268	11
FALSE	High	Master Protein	Q3MHL4	Adenosylhomocysteinase OS=Bos taurus OX=9913 GN=AHCY PE=2 SV=3	0	29.1541	26.3889	10	21	10	1	432	47.607	6.29	High	High		0.971	1.03	101.5	98.5	2.02	0	47.0592	10
FALSE	High	Master Protein	G3N0V2	Keratin 1 OS=Bos taurus OX=9913 GN=KRT1 PE=1 SV=1	0	29.112	11.7162	8	21	4	1	606	63.113	8.28	High	High		0.748	1.336	114.4	85.6	1.11	3	44.5464	8
FALSE	High	Master Protein	Q1RMT6	Drebrin 1 OS=Bos taurus OX=9913 GN=DBN1 PE=1 SV=1	0	28.9858	15.4545	9	10	9	1	660	72.117	4.42	High	High		0.967	1.034	101.7	98.3	1.276	0	20.9674	9
FALSE	High	Master Protein	F1MWD3	T-complex protein 1 subunit epsilon OS=Bos taurus OX=9913 GN=CCT5 PE=1 SV=2	0	28.9399	20.1479	9	12	9	1	541	59.577	5.91	High	High		0.956	1.046	102.3	97.7	0.778	0	22.2166	9
FALSE	High	Master Protein	Q3ZBZ8	Stress-induced-phosphoprotein 1 OS=Bos taurus OX=9913 GN=STIP1 PE=2 SV=1	0	28.8966	22.6519	11	15	11	1	543	62.442	6.43	High	High		0.979	1.021	101.1	98.9	0.756	0	25.0284	11
FALSE	High	Master Protein	A7MAZ5	Histone H1.3 OS=Bos taurus OX=9913 GN=HIST1H1D PE=1 SV=1	0	28.8072	29.4118	7	24	1	1	221	22.14	10.96	High	High		1.059	0.944	97.1	102.9	4.878	6	64.8727	7
FALSE	High	Master Protein	Q32PF2	ATP-citrate synthase OS=Bos taurus OX=9913 GN=ACLY PE=2 SV=1	0	28.747	10.3575	9	15	9	1	1091	119.712	7.24	High	High		1.242	0.805	89.2	110.8	0.444	0	29.6838	9
FALSE	High	Master Protein	Q3SZ54	Eukaryotic initiation factor 4A-I OS=Bos taurus OX=9913 GN=EIF4A1 PE=2 SV=1	0	28.3886	24.1379	9	25	4	1	406	46.125	5.48	High	High		0.944	1.059	102.9	97.1	2.162	5	42.0257	9
FALSE	High	Master Protein	Q32LG3	Malate dehydrogenase, mitochondrial OS=Bos taurus OX=9913 GN=MDH2 PE=1 SV=1	0	28.1862	33.7278	9	15	9	1	338	35.646	8.54	High	High		0.962	1.04	101.9	98.1	1.512	0	22.2725	9
FALSE	High	Master Protein	F1MDC1	Uncharacterized protein OS=Bos taurus OX=9913 PE=1 SV=2	0	28.0829	24.453	12	17	12	1	1554	166.809	9.33	High	High		0.964	1.037	101.8	98.2	0.297	0	29.0145	12
FALSE	High	Master Protein	Q3T169	40S ribosomal protein S3 OS=Bos taurus OX=9913 GN=RPS3 PE=2 SV=1	0	27.9834	42.7984	10	18	10	1	243	26.671	9.66	High	High		1.037	0.964	98.2	101.8	2.793	0	42.5382	10
FALSE	High	Master Protein	F1MUY2	Uncharacterized protein OS=Bos taurus OX=9913 GN=KRT6B PE=1 SV=1	0	27.82	9.63222	6	29	1	1	571	60.819	8.35	High	High		0.805	1.242	110.8	89.2	1.106	0	71.7345	6
FALSE	High	Master Protein	A6QR15	LOC535277 protein OS=Bos taurus OX=9913 GN=TPM4 PE=1 SV=1	0	27.7747	32.0423	11	24	5	1	284	32.804	4.73	High	High		0.862	1.161	107.4	92.6	2.325	6	58.8705	11
FALSE	High	Master Protein	Q3ZBH0	T-complex protein 1 subunit beta OS=Bos taurus OX=9913 GN=CCT2 PE=1 SV=3	0	27.5819	25.0467	9	14	9	1	535	57.439	6.64	High	High		0.922	1.084	104	96	0.863	0	26.8355	9
FALSE	High	Master Protein	Q2HJ60	Heterogeneous nuclear ribonucleoproteins A2/B1 OS=Bos taurus OX=9913 GN=HNRNPA2B1 PE=2 SV=1	0	27.1063	29.6188	9	19	8	1	341	35.984	8.65	High	High		0.96	1.042	102.1	97.9	2.594	1	48.2032	9
FALSE	High	Master Protein	A6QLD6	MYO1B protein OS=Bos taurus OX=9913 GN=MYO1B PE=2 SV=1	0	26.918	9.33099	9	14	9	1	1136	131.747	9.31	High	High		0.894	1.119	105.6	94.4	0.389	0	21.5338	9
FALSE	High	Master Protein	F1N6D4	Sodium-dependent phosphate transport protein 2B OS=Bos taurus OX=9913 GN=SLC34A2 PE=4 SV=1	0	26.8237	12.4098	10	17	10	1	693	75.799	7.46	High	High		0.746	1.341	114.6	85.4	1.264	0	35.6122	10
FALSE	High	Master Protein	P32007	ADP/ATP translocase 3 OS=Bos taurus OX=9913 GN=SLC25A6 PE=1 SV=3	0	26.3904	16.443	5	19	1	1	298	32.856	9.8	High	High		1.155	0.866	92.8	107.2	1.31	0	39.0247	5
FALSE	High	Master Protein	F6RJG0	3-hydroxy-3-methylglutaryl coenzyme A synthase OS=Bos taurus OX=9913 GN=HMGCS1 PE=1 SV=1	0	26.1235	14.1593	6	13	6	1	565	62.478	6.42	High	High		1.161	0.862	92.6	107.4	0.951	0	27.4798	6
FALSE	High	Master Protein	A3KMV5	Ubiquitin-like modifier-activating enzyme 1 OS=Bos taurus OX=9913 GN=UBA1 PE=2 SV=1	0	26.01	13.7051	9	14	9	1	1058	117.755	5.77	High	High		0.959	1.042	102.1	97.9	0.468	0	17.018	9
FALSE	High	Master Protein	F1MUD2	Histone H2B OS=Bos taurus OX=9913 GN=HIST1H2BM PE=3 SV=1	0	25.9193	46.8254	6	24	6	1	126	13.926	10.32	High	High		1.054	0.948	97.3	102.7	7.111	0	56.2889	6
FALSE	High	Master Protein	P68002	Voltage-dependent anion-selective channel protein 2 OS=Bos taurus OX=9913 GN=VDAC2 PE=2 SV=2	0	25.6954	47.2789	9	14	9	1	294	31.6	7.55	High	High		0.973	1.027	101.3	98.7	3.437	0	26.337	9
FALSE	High	Master Protein	G3MXL3	Keratin 3 OS=Bos taurus OX=9913 GN=KRT3 PE=1 SV=1	0	25.5271	8.92857	6	17	1	1	616	62.854	5.96	High	High		0.638	1.568	122.1	77.9	0.808	1	45.4625	6
FALSE	High	Master Protein	Q1RMR9	Protein kinase C and casein kinase substrate in neurons 2 OS=Bos taurus OX=9913 GN=PACSIN2 PE=2 SV=1	0	25.3893	19.5473	9	15	9	1	486	55.856	5.17	High	High		0.978	1.023	101.1	98.9	1.683	0	33.036	9
FALSE	High	Master Protein	F1MJJ8	Radixin OS=Bos taurus OX=9913 GN=RDX PE=4 SV=1	0	25.3389	13.036	8	30	1	1	583	68.541	6.16	High	High		1.016	0.984	99.2	100.8	0.884	0	69.3131	8
FALSE	High	Master Protein	Q3SZK8	Na(+)/H(+) exchange regulatory cofactor NHE-RF1 OS=Bos taurus OX=9913 GN=SLC9A3R1 PE=2 SV=1	0	24.8796	28.2609	9	17	9	1	368	39.579	5.39	High	High		0.84	1.191	108.7	91.3	1.346	0	41.1054	9
FALSE	High	Master Protein	P23356	Ubiquitin carboxyl-terminal hydrolase isozyme L1 OS=Bos taurus OX=9913 GN=UCHL1 PE=1 SV=2	0	24.0834	29.3651	7	15	7	1	252	28.317	5.81	High	High		0.947	1.055	102.7	97.3	2.652	0	37.7858	7
FALSE	High	Master Protein	A6QNZ7	Keratin 10 (Epidermolytic hyperkeratosis; keratosis palmaris et plantaris) OS=Bos taurus OX=9913 GN=KRT10 PE=2 SV=1	0	24.0566	12.3574	7	20	5	1	526	54.816	5.07	High	High		0.858	1.166	107.7	92.3	1.346	1	42.3679	7
FALSE	High	Master Protein	Q95140	60S acidic ribosomal protein P0 OS=Bos taurus OX=9913 GN=RPLP0 PE=2 SV=3	0	23.9877	29.8742	6	14	6	1	318	34.349	5.97	High	High		0.915	1.093	104.4	95.6	1.637	0	17.1442	6
FALSE	High	Master Protein	F1MYG0	Ornithine aminotransferase OS=Bos taurus OX=9913 GN=OAT PE=3 SV=1	0	23.7775	17.0843	5	10	5	1	439	48.088	6.7	High	High		0.892	1.121	105.7	94.3	0.701	0	18.1696	5
FALSE	High	Master Protein	Q58DW0	60S ribosomal protein L4 OS=Bos taurus OX=9913 GN=RPL4 PE=2 SV=3	0	23.7404	19.9052	8	22	8	1	422	47.382	10.96	High	High		0.952	1.05	102.5	97.5	1.276	0	53.221	8
FALSE	High	Master Protein	Q2TBQ5	60S ribosomal protein L7a OS=Bos taurus OX=9913 GN=RPL7A PE=2 SV=3	0	23.5163	29.3233	7	23	7	1	266	30.007	10.61	High	High		0.96	1.042	102	98	2.981	0	49.0149	7
FALSE	High	Master Protein	P84080	ADP-ribosylation factor 1 OS=Bos taurus OX=9913 GN=ARF1 PE=1 SV=2	0	23.5026	43.6464	6	12	6	1	181	20.684	6.8	High	High		0.983	1.017	100.9	99.1	3.642	0	24.9095	6
FALSE	High	Master Protein	P10881	Lupus La protein homolog OS=Bos taurus OX=9913 GN=SSB PE=2 SV=2	0	23.4788	26.2376	9	12	9	1	404	46.505	8.46	High	High		0.977	1.023	101.1	98.9	1.043	0	26.1675	9
FALSE	High	Master Protein	F1MV90	Uncharacterized protein OS=Bos taurus OX=9913 GN=LOC101904481 PE=3 SV=2	0	23.0946	25.4032	7	19	2	1	248	28.966	5.05	High	High		0.859	1.164	107.6	92.4	1.683	0	45.2664	7
FALSE	High	Master Protein	E1B748	Hypoxia up-regulated 1 OS=Bos taurus OX=9913 GN=HYOU1 PE=1 SV=1	0	23.0885	13.1737	9	10	9	1	1002	111.614	5.34	High	High		0.968	1.033	101.6	98.4	0.405	0	18.7316	9
FALSE	High	Master Protein	A0A140T871	Glutamate dehydrogenase 1, mitochondrial OS=Bos taurus OX=9913 GN=GLUD1 PE=1 SV=1	0	22.9912	20.3209	9	11	9	1	561	61.592	7.96	High	High		0.993	1.007	100.3	99.7	0.778	0	20.641	9
FALSE	High	Master Protein	Q5E9F7	Cofilin-1 OS=Bos taurus OX=9913 GN=CFL1 PE=2 SV=3	0	22.9898	46.988	7	16	6	1	166	18.507	8	High	High		0.904	1.106	105	95	4.623	1	39.4073	7
FALSE	High	Master Protein	F1N371	DAB2, clathrin adaptor protein OS=Bos taurus OX=9913 GN=DAB2 PE=4 SV=1	0	22.5472	13.8021	6	9	6	1	768	82.415	5.86	High	High		0.842	1.187	108.6	91.4	0.607	0	19.6512	6
FALSE	High	Master Protein	Q3ZCI4	6-phosphogluconate dehydrogenase, decarboxylating OS=Bos taurus OX=9913 GN=PGD PE=1 SV=2	0	22.5353	17.8054	6	10	6	1	483	53.043	7.09	High	High		1.043	0.959	97.9	102.1	0.812	0	16.7798	6
FALSE	High	Master Protein	Q3T145	Malate dehydrogenase, cytoplasmic OS=Bos taurus OX=9913 GN=MDH1 PE=2 SV=3	0	22.4826	25.1497	7	14	7	1	334	36.415	6.58	High	High		1.005	0.995	99.8	100.2	1.154	0	29.6479	7
FALSE	High	Master Protein	E1BFV0	Karyopherin subunit beta 1 OS=Bos taurus OX=9913 GN=KPNB1 PE=1 SV=2	0	22.4683	14.2694	10	15	10	1	876	97.165	4.78	High	High	Acetyl [N-Term]	0.952	1.051	102.5	97.5	0.778	0	22.1186	10
FALSE	High	Master Protein	Q3SYV4	Adenylyl cyclase-associated protein 1 OS=Bos taurus OX=9913 GN=CAP1 PE=2 SV=3	0	22.2192	21.1864	8	12	8	1	472	51.24	7.52	High	High		0.923	1.084	104	96	1.154	0	20.6415	8
FALSE	High	Master Protein	E1BL33	NLR family pyrin domain containing 8 OS=Bos taurus OX=9913 GN=NLRP8 PE=4 SV=2	0	22.2165	9.88258	7	10	7	1	1022	115.426	7.69	High	High		0.994	1.006	100.3	99.7	0.32	0	21.8088	7
FALSE	High	Master Protein	H9GW43	Uncharacterized protein OS=Bos taurus OX=9913 GN=RNH1 PE=1 SV=1	0	22.0907	31.1203	5	13	5	1	241	25.818	4.83	High	High		1.065	0.939	96.9	103.1	2.162	0	20.878	5
FALSE	High	Master Protein	Q3B7M5	LIM and SH3 domain protein 1 OS=Bos taurus OX=9913 GN=LASP1 PE=2 SV=1	0	21.9978	28.4615	7	10	7	1	260	29.658	7.03	High	High		0.891	1.123	105.8	94.2	1.783	0	23.5442	7
FALSE	High	Master Protein	Q5XQN5	Keratin, type II cytoskeletal 5 OS=Bos taurus OX=9913 GN=KRT5 PE=1 SV=1	0	21.9288	7.32113	5	17	1	1	601	62.898	7.81	High	High		0.633	1.581	122.5	77.5	0.693	0	44.5322	5
FALSE	High	Master Protein	P09867	Heterogeneous nuclear ribonucleoprotein A1 OS=Bos taurus OX=9913 GN=HNRNPA1 PE=1 SV=2	0	21.3544	15.3125	4	12	3	1	320	34.175	9.23	High	High		1.061	0.942	97	103	1.239	0	30.6254	4
FALSE	High	Master Protein	P62992	Ubiquitin-40S ribosomal protein S27a OS=Bos taurus OX=9913 GN=RPS27A PE=1 SV=2	0	21.1282	31.4103	5	21	5	1	156	17.953	9.64	High	High		0.938	1.066	103.2	96.8	7.111	0	45.4945	5
FALSE	High	Master Protein	F1N3E9	Uncharacterized protein OS=Bos taurus OX=9913 GN=FAM151A PE=4 SV=1	0	20.4822	15.3584	7	17	7	1	586	64.086	6.77	High	High		0.889	1.125	105.9	94.1	1.219	0	39.1184	7
FALSE	High	Master Protein	Q148D3	Fumarate hydratase OS=Bos taurus OX=9913 GN=FH PE=1 SV=1	0	20.397	16.4706	6	8	6	1	510	54.656	9	High	High		0.979	1.022	101.1	98.9	0.54	0	18.8119	6
FALSE	High	Master Protein	A6QQR7	Glycerol-3-phosphate dehydrogenase [NAD(+)] OS=Bos taurus OX=9913 GN=GPD1L PE=2 SV=1	0	20.3239	24.7863	7	9	7	1	351	38.214	6.54	High	High		0.975	1.026	101.3	98.7	0.905	0	22.3126	7
FALSE	High	Master Protein	Q3MHP2	Ras-related protein Rab-11B OS=Bos taurus OX=9913 GN=RAB11B PE=2 SV=3	0	20.2772	35.3211	8	9	8	1	218	24.473	5.94	High	High		0.965	1.037	101.8	98.2	2.652	0	19.321	8
FALSE	High	Master Protein	Q5E9F1	B-cell receptor-associated protein 31 OS=Bos taurus OX=9913 GN=BCAP31 PE=2 SV=1	0	20.1607	26.5306	5	11	5	1	245	27.884	9.19	High	High		0.923	1.084	104	96	1.683	0	25.1186	5
FALSE	High	Master Protein	A1L5B7	SERPINE1 mRNA binding protein 1 OS=Bos taurus OX=9913 GN=SERBP1 PE=1 SV=1	0	19.856	23.3161	6	9	6	1	386	42.304	8.44	High	High		1.042	0.96	97.9	102.1	1.31	0	13.9922	6
FALSE	High	Master Protein	Q3T0K2	T-complex protein 1 subunit gamma OS=Bos taurus OX=9913 GN=CCT3 PE=1 SV=1	0	19.8235	14.8624	7	13	7	1	545	60.547	6.8	High	High		0.964	1.038	101.8	98.2	0.701	0	22.1532	7
FALSE	High	Master Protein	A6QNL5	PDIA6 protein (Fragment) OS=Bos taurus OX=9913 GN=PDIA6 PE=1 SV=1	0	19.7521	22.7373	7	11	7	1	453	49.593	5.25	High	High		0.895	1.118	105.6	94.4	0.887	0	25.4081	7
FALSE	High	Master Protein	F1MG05	Elongation factor 1-gamma OS=Bos taurus OX=9913 GN=EEF1G PE=4 SV=1	0	19.7494	19.7727	7	9	7	1	440	50.33	6.74	High	High		1.003	0.997	99.8	100.2	0.931	0	13.432	7
FALSE	High	Master Protein	A5D989	Elongation factor 1-delta OS=Bos taurus OX=9913 GN=EEF1D PE=2 SV=2	0	19.5483	21.4286	5	7	4	1	280	31.123	5.06	High	High		1.012	0.988	99.4	100.6	1.069	1	15.588	5
FALSE	High	Master Protein	Q5E958	40S ribosomal protein S8 OS=Bos taurus OX=9913 GN=RPS8 PE=2 SV=3	0	19.5177	30.2885	5	15	5	1	208	24.19	10.32	High	High		1.042	0.959	97.9	102.1	5.31	0	30.5921	5
FALSE	High	Master Protein	A0A0A0MP90	Histone H2A OS=Bos taurus OX=9913 GN=HIST1H2AC PE=3 SV=1	0	19.4397	47.6923	4	11	3	1	130	14.157	11.05	High	High		0.711	1.406	116.9	83.1	6.197	1	19.5318	4
FALSE	High	Master Protein	Q9BGI3	Peroxiredoxin-2 OS=Bos taurus OX=9913 GN=PRDX2 PE=2 SV=1	0	19.3472	26.6332	5	11	5	1	199	21.932	5.6	High	High		0.978	1.023	101.1	98.9	2.162	0	29.771	5
FALSE	High	Master Protein	A1L528	RAB1A, member RAS oncogene family OS=Bos taurus OX=9913 GN=RAB1A PE=1 SV=1	0	19.2028	30.2439	6	13	1	1	205	22.663	6.21	High	High		0.979	1.022	101.1	98.9	1.448	5	25.3878	6
FALSE	High	Master Protein	Q2HJH2	Ras-related protein Rab-1B OS=Bos taurus OX=9913 GN=RAB1B PE=2 SV=1	0	19.1861	35.3234	6	14	1	1	201	22.188	5.73	High	High		1.133	0.883	93.8	106.2	1.448	0	23.3927	6
FALSE	High	Master Protein	P80724	Brain acid soluble protein 1 OS=Bos taurus OX=9913 GN=BASP1 PE=1 SV=3	0	19.0854	35.2423	5	6	5	1	227	22.997	4.6	High	High		0.651	1.536	121.1	78.9	1.276	0	15.2918	5
FALSE	High	Master Protein	G3N288	Uncharacterized protein OS=Bos taurus OX=9913 PE=3 SV=1	0	18.9969	29.9465	5	9	5	1	187	21.776	10.15	High	High		0.996	1.004	100.2	99.8	2.981	0	23.8498	5
FALSE	High	Master Protein	Q5E9J1	Heterogeneous nuclear ribonucleoprotein F OS=Bos taurus OX=9913 GN=HNRNPF PE=2 SV=3	0	18.934	21.4976	6	10	4	1	414	45.66	5.49	High	High		0.958	1.044	102.2	97.8	0.823	2	16.2125	6
FALSE	High	Master Protein	P19858	L-lactate dehydrogenase A chain OS=Bos taurus OX=9913 GN=LDHA PE=2 SV=2	0	18.8393	14.1566	5	7	3	1	332	36.574	8	High	High		1.177	0.85	91.9	108.1	0.738	0	17.423	5
FALSE	High	Master Protein	F1N169	Filamin A OS=Bos taurus OX=9913 GN=FLNA PE=1 SV=2	0	18.7409	5.70242	9	10	6	1	2648	280.989	6.19	High	High		1.039	0.963	98.1	101.9	0.144	0	14.3299	9
FALSE	High	Master Protein	Q3ZBD7	Glucose-6-phosphate isomerase OS=Bos taurus OX=9913 GN=GPI PE=2 SV=4	0	18.6396	13.1059	6	9	6	1	557	62.815	7.71	High	High		1.068	0.936	96.7	103.3	0.607	0	21.297	6
FALSE	High	Master Protein	F1MCT8	Synaptotagmin binding cytoplasmic RNA interacting protein OS=Bos taurus OX=9913 GN=SYNCRIP PE=1 SV=2	0	18.4905	11.9122	6	7	5	1	638	71.131	8.48	High	High		1.122	0.892	94.3	105.7	0.425	1	17.6492	6
FALSE	High	Master Protein	Q3T0B6	Complement component 1 Q subcomponent-binding protein, mitochondrial OS=Bos taurus OX=9913 GN=C1QBP PE=2 SV=1	0	18.2864	22.3022	5	9	5	1	278	30.587	4.86	High	High		0.961	1.041	102	98	2.162	0	13.0876	5
FALSE	High	Master Protein	P62935	Peptidyl-prolyl cis-trans isomerase A OS=Bos taurus OX=9913 GN=PPIA PE=1 SV=2	0	18.2077	30.4878	5	18	5	1	164	17.858	8.16	High	High		0.984	1.016	100.8	99.2	2.162	0	35.9531	5
FALSE	High	Master Protein	Q5E9B1	L-lactate dehydrogenase B chain OS=Bos taurus OX=9913 GN=LDHB PE=2 SV=4	0	18.129	19.7605	7	11	5	1	334	36.7	6.44	High	High		0.994	1.006	100.3	99.7	1.683	2	24.2656	7
FALSE	High	Master Protein	E1BJG5	Tripartite motif containing 28 OS=Bos taurus OX=9913 GN=TRIM28 PE=4 SV=2	0	18.0773	12.8993	6	10	6	1	814	86.789	6.15	High	High		0.9	1.111	105.2	94.8	0.379	0	13.9237	6
FALSE	High	Master Protein	G8JKV5	60S ribosomal protein L14 OS=Bos taurus OX=9913 GN=RPL14 PE=4 SV=1	0	17.9596	15.9624	3	14	3	1	213	23.35	10.78	High	High		0.999	1.001	100	100	1.154	0	34.8567	3
FALSE	High	Master Protein	Q29RK1	Citrate synthase, mitochondrial OS=Bos taurus OX=9913 GN=CS PE=1 SV=1	0	17.9238	15.2361	7	13	7	1	466	51.739	8.12	High	High		0.917	1.09	104.3	95.7	1.371	0	18.853	7
FALSE	High	Master Protein	Q58DQ3	60S ribosomal protein L6 OS=Bos taurus OX=9913 GN=RPL6 PE=2 SV=3	0	17.8637	30.662	8	15	8	1	287	32.67	10.68	High	High		0.943	1.061	103	97	1.955	0	31.2002	8
FALSE	High	Master Protein	Q863B3	Staphylococcal nuclease domain-containing protein 1 OS=Bos taurus OX=9913 GN=SND1 PE=1 SV=1	0	17.8029	9.01099	7	8	7	1	910	101.926	7.17	High	High		0.984	1.016	100.8	99.2	0.308	0	18.7959	7
FALSE	High	Master Protein	E1B8N6	Lamin B1 OS=Bos taurus OX=9913 GN=LMNB1 PE=1 SV=2	0	17.7016	12.6496	6	9	6	1	585	66.085	5.16	High	High		0.952	1.05	102.5	97.5	0.512	0	14.0016	6
FALSE	High	Master Protein	P11966	Pyruvate dehydrogenase E1 component subunit beta, mitochondrial OS=Bos taurus OX=9913 GN=PDHB PE=1 SV=2	0	17.6209	22.8412	7	10	7	1	359	39.101	6.65	High	High		1.005	0.995	99.8	100.2	1.783	0	20.1116	7
FALSE	High	Master Protein	Q5E9F5	Transgelin-2 OS=Bos taurus OX=9913 GN=TAGLN2 PE=2 SV=3	0	17.5833	39.196	5	9	5	1	199	22.412	8.24	High	High		1.032	0.969	98.4	101.6	2.728	0	11.6477	5
FALSE	High	Master Protein	F1MEM5	Aminopeptidase OS=Bos taurus OX=9913 GN=ENPEP PE=3 SV=1	0	17.4514	8.57741	7	10	7	1	956	109.751	5.27	High	High		0.837	1.195	108.9	91.1	0.498	0	8.36589	7
FALSE	High	Master Protein	F1N650	Annexin OS=Bos taurus OX=9913 GN=ANXA1 PE=3 SV=1	0	17.2787	16.474	5	10	5	1	346	38.955	6.81	High	High		0.732	1.367	115.5	84.5	1.081	0	19.9573	5
FALSE	High	Master Protein	F1N0E5	T-complex protein 1 subunit delta OS=Bos taurus OX=9913 GN=CCT4 PE=3 SV=2	0	16.9671	15.3137	6	8	6	1	542	58.125	7.61	High	High		1.033	0.968	98.4	101.6	0.438	0	12.3137	6
FALSE	High	Master Protein	F1MCF1	Uncharacterized protein OS=Bos taurus OX=9913 GN=SET PE=1 SV=1	0	16.7309	20.8661	4	7	4	1	254	29.701	4.17	High	High		1.018	0.982	99.1	100.9	2.162	0	14.4491	4
FALSE	High	Master Protein	G3N262	40S ribosomal protein S3a OS=Bos taurus OX=9913 GN=RPS3A PE=3 SV=1	0	16.6343	25.7576	6	14	6	1	264	29.911	9.66	High	High		1.058	0.945	97.2	102.8	1.336	0	25.9547	6
FALSE	High	Master Protein	Q5E9D5	Destrin OS=Bos taurus OX=9913 GN=DSTN PE=2 SV=3	0	16.6023	38.7879	6	8	5	1	165	18.493	7.85	High	High		0.878	1.139	106.5	93.5	1.894	0	18.7305	6
FALSE	High	Master Protein	Q8WN55	Polypyrimidine tract-binding protein 1 OS=Bos taurus OX=9913 GN=PTBP1 PE=2 SV=1	0	16.5779	12.2411	4	6	4	1	531	57.07	9.17	High	High	Acetyl [N-Term]	0.917	1.091	104.3	95.7	0.585	0	11.0922	4
FALSE	High	Master Protein	A0A140T832	40S ribosomal protein S17 OS=Bos taurus OX=9913 GN=RPS17 PE=3 SV=1	0	16.5165	47.4074	4	9	4	1	135	15.514	9.85	High	High		0.998	1.002	100.1	99.9	13.678	0	16.1916	4
FALSE	High	Master Protein	P63243	Receptor of activated protein C kinase 1 OS=Bos taurus OX=9913 GN=RACK1 PE=2 SV=3	0	16.4339	18.2965	6	14	6	1	317	35.055	7.69	High	High		1.008	0.992	99.6	100.4	1.31	0	30.4754	6
FALSE	High	Master Protein	Q5E9A1	Nascent polypeptide-associated complex subunit alpha OS=Bos taurus OX=9913 GN=NACA PE=1 SV=1	0	16.2808	19.5349	3	6	3	1	215	23.356	4.56	High	High		0.914	1.094	104.5	95.5	2.728	0	18.1835	3
FALSE	High	Master Protein	F1MM34	Catenin alpha-1 OS=Bos taurus OX=9913 GN=CTNNA1 PE=4 SV=2	0	16.2507	9.8234	6	8	6	1	906	100.039	6.29	High	High		0.926	1.079	103.8	96.2	0.274	0	12.0222	6
FALSE	High	Master Protein	A7Z057	14-3-3 protein gamma OS=Bos taurus OX=9913 GN=YWHAG PE=2 SV=1	0	16.188	25.5061	6	11	2	1	247	28.285	4.89	High	High		0.974	1.027	101.3	98.7	1.154	1	20.9258	6
FALSE	High	Master Protein	Q3MHL7	T-complex protein 1 subunit zeta OS=Bos taurus OX=9913 GN=CCT6A PE=1 SV=3	0	16.1232	16.0075	5	9	5	1	531	57.92	6.76	High	High		0.918	1.089	104.3	95.7	0.682	0	12.5083	5
FALSE	High	Master Protein	P79103	40S ribosomal protein S4 OS=Bos taurus OX=9913 GN=RPS4 PE=2 SV=3	0	16.1009	24.7148	6	11	6	1	263	29.579	10.15	High	High		0.977	1.024	101.2	98.8	1.239	0	21.4503	6
FALSE	High	Master Protein	Q5KR49	Tropomyosin alpha-1 chain OS=Bos taurus OX=9913 GN=TPM1 PE=2 SV=1	0	15.9846	17.9577	6	13	1	1	284	32.675	4.74	High	High		0.811	1.234	110.5	89.5	1.015	0	31.7835	6
FALSE	High	Master Protein	P50397	Rab GDP dissociation inhibitor beta OS=Bos taurus OX=9913 GN=GDI2 PE=2 SV=3	0	15.8637	20.2247	7	8	7	1	445	50.456	6.25	High	High		0.956	1.047	102.3	97.7	0.743	0	11.6169	7
FALSE	High	Master Protein	Q3T0Q4	Nucleoside diphosphate kinase B OS=Bos taurus OX=9913 GN=NME2 PE=1 SV=1	0	15.8495	38.1579	5	10	2	1	152	17.305	7.97	High	High		1.029	0.972	98.6	101.4	2.511	3	22.1305	5
FALSE	High	Master Protein	F1N690	Acetyltransferase component of pyruvate dehydrogenase complex OS=Bos taurus OX=9913 GN=DLAT PE=1 SV=1	0	15.7995	13.1376	5	8	5	1	647	69.023	8.12	High	High		0.93	1.075	103.6	96.4	0.417	0	14.1871	5
FALSE	High	Master Protein	F1MKZ5	40S ribosomal protein S6 OS=Bos taurus OX=9913 PE=3 SV=1	0	15.5787	18.8755	4	13	4	1	249	28.603	10.84	High	High		0.974	1.026	101.3	98.7	1.424	0	38.3967	4
FALSE	High	Master Protein	Q5E962	Aldo-keto reductase family 1, member B1 (Aldose reductase) OS=Bos taurus OX=9913 GN=AKR1B1 PE=2 SV=1	0	15.5172	21.2025	7	9	7	1	316	36.028	6.3	High	High		0.978	1.023	101.1	98.9	1.228	0	15.0039	7
FALSE	High	Master Protein	Q5E946	Protein/nucleic acid deglycase DJ-1 OS=Bos taurus OX=9913 GN=PARK7 PE=2 SV=1	0	15.4911	23.2804	4	7	4	1	189	20.023	7.33	High	High		0.986	1.014	100.7	99.3	1.276	0	16.0762	4
FALSE	High	Master Protein	Q5E983	Elongation factor 1-beta OS=Bos taurus OX=9913 GN=EEF1B PE=2 SV=3	0	15.4179	28.4444	5	13	4	1	225	24.789	4.67	High	High		0.936	1.069	103.3	96.7	1.154	0	33.7955	5
FALSE	High	Master Protein	Q3SZ65	Eukaryotic initiation factor 4A-II OS=Bos taurus OX=9913 GN=EIF4A2 PE=2 SV=1	0	15.1221	14.4963	6	17	1	1	407	46.373	5.48	High	High		0.899	1.112	105.3	94.7	0.957	0	28.4062	6
FALSE	High	Master Protein	Q9BH11	Zona pellucida sperm-binding protein 4 OS=Bos taurus OX=9913 GN=ZP4 PE=1 SV=2	0	15.0946	13.1086	5	11	5	1	534	59.163	7.18	High	High		0.918	1.089	104.3	95.7	1.154	0	24.9866	5
FALSE	High	Master Protein	Q2TBI4	Heat shock protein 75 kDa, mitochondrial OS=Bos taurus OX=9913 GN=TRAP1 PE=2 SV=1	0	14.9886	7.68137	4	9	3	1	703	79.331	7.14	High	High		1.009	0.991	99.6	100.4	0.284	0	23.0977	4
FALSE	High	Master Protein	Q3T054	GTP-binding nuclear protein Ran OS=Bos taurus OX=9913 GN=RAN PE=2 SV=3	0	14.964	20.8333	4	8	4	1	216	24.408	7.49	High	High		0.92	1.087	104.2	95.8	2.511	0	21.6431	4
FALSE	High	Master Protein	G5E5C8	Transaldolase OS=Bos taurus OX=9913 GN=TALDO1 PE=1 SV=1	0	14.9423	16.0237	5	6	5	1	337	37.658	7.47	High	High		0.909	1.1	104.8	95.2	0.616	0	17.0482	5
FALSE	High	Master Protein	E1BB71	Uncharacterized protein OS=Bos taurus OX=9913 PE=3 SV=1	0	14.8973	26.9231	4	11	4	1	156	17.714	10.39	High	High		0.962	1.04	101.9	98.1	2.594	0	25.1551	4
FALSE	High	Master Protein	P42899	60S acidic ribosomal protein P2 OS=Bos taurus OX=9913 GN=RPLP2 PE=3 SV=1	0	14.8398	50.4348	3	6	3	1	115	11.695	4.61	High	High		1.029	0.972	98.6	101.4	3.642	0	14.4537	3
FALSE	High	Master Protein	Q3ZC44	Heterogeneous nuclear ribonucleoprotein A/B OS=Bos taurus OX=9913 GN=HNRNPAB PE=1 SV=1	0	14.7211	15.0877	4	11	3	1	285	30.634	7.91	High	High		0.949	1.054	102.6	97.4	1.683	1	26.7167	4
FALSE	High	Master Protein	P10103	High mobility group protein B1 OS=Bos taurus OX=9913 GN=HMGB1 PE=1 SV=3	0	14.5835	18.1395	3	6	3	1	215	24.892	5.74	High	High		0.925	1.081	103.9	96.1	1.848	0	12.6377	3
FALSE	High	Master Protein	A6H6X7	Zona pellucida glycoprotein 3 (Sperm receptor) OS=Bos taurus OX=9913 GN=ZP3 PE=2 SV=1	0	14.5775	9.26366	4	19	4	1	421	46.529	7.58	High	High		0.707	1.414	117.2	82.8	0.859	0	43.4971	4
FALSE	High	Master Protein	Q5E9A3	Poly(rC)-binding protein 1 OS=Bos taurus OX=9913 GN=PCBP1 PE=2 SV=1	0	14.4768	28.0899	7	9	3	1	356	37.474	7.09	High	High		0.96	1.042	102.1	97.9	1.154	4	15.3541	7
FALSE	High	Master Protein	G3MZG7	Uncharacterized protein OS=Bos taurus OX=9913 PE=3 SV=1	0	14.4549	39.3939	4	4	4	1	165	17.84	9.29	High	High		0.95	1.052	102.5	97.5	1.31	0	10.7556	4
FALSE	High	Master Protein	Q32LE9	Cysteine and glycine-rich protein 2 OS=Bos taurus OX=9913 GN=CSRP2 PE=2 SV=3	0	14.3737	21.7617	3	6	3	1	193	20.94	8.62	High	High		0.966	1.036	101.8	98.2	1.031	0	15.7378	3
FALSE	High	Master Protein	Q2HJ57	Coactosin-like protein OS=Bos taurus OX=9913 GN=COTL1 PE=2 SV=3	0	14.3321	52.8169	6	9	6	1	142	16	5.22	High	High		0.949	1.053	102.6	97.4	4.012	0	15.3691	6
FALSE	High	Master Protein	A3KN04	Dolichyl-diphosphooligosaccharide--protein glycosyltransferase subunit 1 OS=Bos taurus OX=9913 GN=RPN1 PE=1 SV=1	0	14.2845	9.0312	4	6	4	1	609	68.31	6.38	High	High		0.851	1.175	108	92	0.239	0	13.288	4
FALSE	High	Master Protein	F1MYG5	Lamin A/C OS=Bos taurus OX=9913 GN=LMNA PE=1 SV=1	0	14.0958	7.98193	5	8	5	1	664	74.082	7.39	High	High		0.908	1.102	104.8	95.2	0.292	0	14.5438	5
FALSE	High	Master Protein	Q17QG2	Nuclear migration protein nudC OS=Bos taurus OX=9913 GN=NUDC PE=2 SV=1	0	14.0755	16.2651	5	8	5	1	332	38.219	5.31	High	High		1.02	0.981	99	101	0.65	0	20.1363	5
FALSE	High	Master Protein	P05631	ATP synthase subunit gamma, mitochondrial OS=Bos taurus OX=9913 GN=ATP5F1C PE=1 SV=3	0	14.0308	21.8121	6	7	6	1	298	33.051	9.33	High	High		0.912	1.097	104.6	95.4	0.995	0	14.0763	6
FALSE	High	Master Protein	F6PWD5	Uncharacterized protein OS=Bos taurus OX=9913 PE=4 SV=1	0	13.9727	36.4583	4	6	4	1	192	21.855	9.72	High	High		0.984	1.016	100.8	99.2	1.31	0	12.9739	4
FALSE	High	Master Protein	O97764	Zeta-crystallin OS=Bos taurus OX=9913 GN=CRYZ PE=2 SV=2	0	13.9665	17.2727	5	8	5	1	330	35.361	8.22	High	High		0.91	1.099	104.7	95.3	1.336	0	14.7486	5
FALSE	High	Master Protein	P39872	60S ribosomal protein L3 OS=Bos taurus OX=9913 GN=RPL3 PE=2 SV=2	0	13.9537	16.3772	5	8	5	1	403	45.995	10.23	High	High		0.942	1.061	103	97	0.874	0	15.2372	5
FALSE	High	Master Protein	Q3SX47	Heterogeneous nuclear ribonucleoprotein C (C1/C2) OS=Bos taurus OX=9913 GN=HNRPC PE=2 SV=1	0	13.8807	18.7075	5	7	5	1	294	32.408	5.08	High	High		0.892	1.121	105.7	94.3	0.65	0	11.0982	5
FALSE	High	Master Protein	A7E3S8	Heat shock 70kD protein binding protein OS=Bos taurus OX=9913 GN=ST13 PE=1 SV=1	0	13.8665	12.4661	4	8	3	1	369	41.419	5.31	High	High		0.946	1.057	102.8	97.2	1.154	1	18.0587	4
FALSE	High	Master Protein	Q5E9X4	Leucine-rich repeat-containing protein 59 OS=Bos taurus OX=9913 GN=LRRC59 PE=2 SV=1	0	13.8499	26.4706	6	8	6	1	306	34.858	9.52	High	High		0.971	1.029	101.5	98.5	1.154	0	13.3576	6
FALSE	High	Master Protein	Q3SZC6	Acidic leucine-rich nuclear phosphoprotein 32 family member B OS=Bos taurus OX=9913 GN=ANP32B PE=2 SV=1	0	13.7256	16.8582	4	12	2	1	261	29.854	4.08	High	High		0.974	1.026	101.3	98.7	2.162	2	22.4534	4
FALSE	High	Master Protein	G5E631	Uncharacterized protein OS=Bos taurus OX=9913 GN=DDX3X PE=1 SV=1	0	13.6711	11.3464	6	9	5	1	661	73.083	7.18	High	High		0.868	1.152	107.1	92.9	0.468	1	11.8869	6
FALSE	High	Master Protein	G3MZ71	Keratin 2 OS=Bos taurus OX=9913 GN=KRT2 PE=1 SV=1	0	13.6664	4.85437	3	9	1	1	618	64.285	8.79	High	High		0.93	1.075	103.6	96.4	0.233	0	22.8171	3
FALSE	High	Master Protein	E1BBC4	OPA1, mitochondrial dynamin like GTPase OS=Bos taurus OX=9913 GN=OPA1 PE=3 SV=2	0	13.4661	6.11836	5	6	5	1	997	115.517	7.75	High	High		0.935	1.069	103.4	96.6	0.182	0	8.26335	5
FALSE	High	Master Protein	E1B7J1	Elongation factor 1-alpha OS=Bos taurus OX=9913 PE=3 SV=1	0	13.4441	11.087	5	16	1	1	460	50.048	8.84	High	High		1.211	0.826	90.4	109.6	0.668	0	40.3741	5
FALSE	High	Master Protein	F1MV80	NAD kinase 2, mitochondrial OS=Bos taurus OX=9913 GN=NADK2 PE=1 SV=2	0	13.3936	13.3047	5	9	5	1	466	52.388	8.22	High	High		0.941	1.062	103	97	0.389	0	21.807	5
FALSE	High	Master Protein	P11116	Galectin-1 OS=Bos taurus OX=9913 GN=LGALS1 PE=1 SV=2	0	13.295	26.6667	3	11	3	1	135	14.734	5.5	High	High		0.918	1.09	104.3	95.7	2.594	0	18.4248	3
FALSE	High	Master Protein	A6H7E3	PDZ and LIM domain 1 OS=Bos taurus OX=9913 GN=PDLIM1 PE=1 SV=1	0	13.2747	17.0732	4	6	4	1	328	35.798	7.2	High	High		0.847	1.181	108.3	91.7	0.551	0	14.0489	4
FALSE	High	Master Protein	Q2NKZ1	T-complex protein 1 subunit eta OS=Bos taurus OX=9913 GN=CCT7 PE=1 SV=1	0	13.2344	10.3131	3	6	3	1	543	59.405	7.2	High	High		0.953	1.049	102.4	97.6	0.292	0	11.1634	3
FALSE	High	Master Protein	A6H783	VDAC5P protein OS=Bos taurus OX=9913 GN=VDAC5P PE=2 SV=1	0	13.1952	16.9014	4	11	3	1	284	30.85	8.78	High	High		1.076	0.929	96.3	103.7	0.896	0	17.827	4
FALSE	High	Master Protein	G5E5N3	ATP-dependent RNA helicase A OS=Bos taurus OX=9913 GN=DHX9 PE=4 SV=1	0	13.0841	5.36131	5	7	5	1	1287	141.868	6.89	High	High		0.867	1.153	107.1	92.9	0.159	0	13.4387	5
FALSE	High	Master Protein	Q9TTK8	Creatine kinase U-type, mitochondrial OS=Bos taurus OX=9913 GN=CKMT1 PE=2 SV=1	0	12.8956	13.4615	3	8	3	1	416	46.867	8.34	High	High		0.982	1.018	100.9	99.1	0.292	0	19.1224	3
FALSE	High	Master Protein	P35705	Thioredoxin-dependent peroxide reductase, mitochondrial OS=Bos taurus OX=9913 GN=PRDX3 PE=1 SV=2	0	12.8875	12.4514	3	7	3	1	257	28.177	7.58	High	High		0.951	1.052	102.5	97.5	0.931	0	18.608	3
FALSE	High	Master Protein	G3N1F5	Uncharacterized protein OS=Bos taurus OX=9913 PE=3 SV=1	0	12.8541	14.8148	5	10	5	1	297	34.278	9.61	High	High		1.089	0.918	95.7	104.3	1.581	0	13.7503	5
FALSE	High	Master Protein	E1BKZ1	Glutathione-disulfide reductase OS=Bos taurus OX=9913 GN=GSR PE=4 SV=2	0	12.714	10.7143	3	7	3	1	420	46.209	7.15	High	High		1.01	0.99	99.5	100.5	0.688	0	10.1201	3
FALSE	High	Master Protein	G1K1X0	Cytochrome b-c1 complex subunit 1, mitochondrial OS=Bos taurus OX=9913 GN=UQCRC1 PE=4 SV=1	0	12.4998	13.125	4	7	4	1	480	52.716	6.38	High	High		0.912	1.096	104.6	95.4	0.585	0	8.04758	4
FALSE	High	Master Protein	Q58D31	Sorbitol dehydrogenase OS=Bos taurus OX=9913 GN=SORD PE=2 SV=3	0	12.4343	13.764	4	7	4	1	356	38.075	7.46	High	High		0.899	1.112	105.3	94.7	0.778	0	17.3508	4
FALSE	High	Master Protein	Q3ZBF7	Prostaglandin E synthase 3 OS=Bos taurus OX=9913 GN=PTGES3 PE=1 SV=1	0	12.4337	33.125	4	7	4	1	160	18.685	4.54	High	High		0.914	1.094	104.5	95.5	2.162	0	14.2928	4
FALSE	High	Master Protein	F1MU79	Peptidylprolyl isomerase OS=Bos taurus OX=9913 GN=FKBP4 PE=4 SV=2	0	12.4011	12.6362	5	6	5	1	459	51.527	5.39	High	High		0.981	1.019	100.9	99.1	0.403	0	10.6068	5
FALSE	High	Master Protein	G3N3V1	Phosphoglycerate mutase OS=Bos taurus OX=9913 PE=3 SV=1	0	12.3917	15.6863	3	6	3	1	255	29.147	7.01	High	High		1.155	0.866	92.8	107.2	0.638	0	15.6953	3
FALSE	High	Master Protein	O97680	Thioredoxin OS=Bos taurus OX=9913 GN=TXN PE=3 SV=3	0	12.3874	40	5	10	5	1	105	11.805	5.03	High	High		0.918	1.09	104.3	95.7	6.197	0	13.2937	5
FALSE	High	Master Protein	Q56JX5	40S ribosomal protein S25 OS=Bos taurus OX=9913 GN=RPS25 PE=2 SV=1	0	12.3874	22.4	3	9	3	1	125	13.734	10.11	High	High		0.958	1.044	102.1	97.9	5.813	0	18.0251	3
FALSE	High	Master Protein	F1MNI5	Prostaglandin G/H synthase 2 OS=Bos taurus OX=9913 GN=PTGS2 PE=4 SV=1	0	12.3015	10.7616	5	5	5	1	604	69.133	7.55	High	High		0.822	1.217	109.8	90.2	0.487	0	9.06096	5
FALSE	High	Master Protein	A6H769	40S ribosomal protein S7 OS=Bos taurus OX=9913 GN=RPS7 PE=2 SV=1	0	12.2917	20.1031	3	7	3	1	194	22.113	10.1	High	High		1.016	0.985	99.2	100.8	1.848	0	10.6482	3
FALSE	High	Master Protein	Q5E973	60S ribosomal protein L18 OS=Bos taurus OX=9913 GN=RPL18 PE=2 SV=3	0	12.2283	25.5319	4	9	4	1	188	21.522	11.69	High	High		1.052	0.95	97.5	102.5	2.594	0	10.3638	4
FALSE	High	Master Protein	A7MBJ5	Cullin-associated NEDD8-dissociated protein 1 OS=Bos taurus OX=9913 GN=CAND1 PE=2 SV=1	0	12.2238	3.98374	4	6	4	1	1230	136.289	5.78	High	High		0.98	1.02	101	99	0.136	0	11.8731	4
FALSE	High	Master Protein	Q5EAC6	Hsp90 co-chaperone Cdc37 OS=Bos taurus OX=9913 GN=CDC37 PE=2 SV=1	0	12.2132	10.7895	3	6	3	1	380	44.552	5.17	High	High		0.952	1.05	102.5	97.5	0.896	0	7.1279	3
FALSE	High	Master Protein	Q56JX3	60S ribosomal protein L31 OS=Bos taurus OX=9913 GN=RPL31 PE=2 SV=1	0	12.1813	39.2	5	7	5	1	125	14.454	10.54	High	High		0.943	1.06	102.9	97.1	4.179	0	16.1781	5
FALSE	High	Master Protein	F1MC48	IQ motif containing GTPase activating protein 1 OS=Bos taurus OX=9913 GN=IQGAP1 PE=1 SV=2	0	12.1564	4.5	5	6	5	1	1600	182.668	6.57	High	High		0.898	1.114	105.4	94.6	0.133	0	5.305	5
FALSE	High	Master Protein	Q3T003	60S ribosomal protein L18a OS=Bos taurus OX=9913 GN=RPL18A PE=2 SV=1	0	12.1421	24.4318	4	7	4	1	176	20.749	10.71	High	High		1.017	0.983	99.2	100.8	1.276	0	17.3887	4
FALSE	High	Master Protein	F1MXI4	Uncharacterized protein OS=Bos taurus OX=9913 GN=MATR3 PE=1 SV=1	0	11.9845	6.99052	4	6	4	1	844	93.766	5.59	High	High		0.973	1.028	101.4	98.6	0.207	0	12.2354	4
FALSE	High	Master Protein	P20004	Aconitate hydratase, mitochondrial OS=Bos taurus OX=9913 GN=ACO2 PE=1 SV=4	0	11.6508	7.30769	5	7	5	1	780	85.306	7.83	High	High		1	1	100	100	0.334	0	9.20679	5
FALSE	High	Master Protein	A4FV23	DDX21 protein OS=Bos taurus OX=9913 GN=DDX21 PE=1 SV=1	0	11.6379	8.92857	4	5	4	1	784	87.176	9.25	High	High		0.994	1.007	100.3	99.7	0.216	0	10.0665	4
FALSE	High	Master Protein	Q58DT1	60S ribosomal protein L7 OS=Bos taurus OX=9913 GN=RPL7 PE=2 SV=1	0	11.5667	11.6935	3	9	3	1	248	29.15	10.68	High	High		0.977	1.023	101.2	98.8	1.054	0	11.6517	3
FALSE	High	Master Protein	P49410	Elongation factor Tu, mitochondrial OS=Bos taurus OX=9913 GN=TUFM PE=1 SV=1	0	11.56	12.6106	5	7	5	1	452	49.367	7.2	High	High		0.889	1.125	105.9	94.1	0.45	0	11.426	5
FALSE	High	Master Protein	Q2KJ93	Cell division control protein 42 homolog OS=Bos taurus OX=9913 GN=CDC42 PE=1 SV=1	0	11.463	20.4188	3	5	3	1	191	21.245	6.55	High	High		0.941	1.063	103.1	96.9	1.512	0	10.5818	3
FALSE	High	Master Protein	Q3T057	60S ribosomal protein L23 OS=Bos taurus OX=9913 GN=RPL23 PE=2 SV=2	0	11.4031	32.1429	3	7	3	1	140	14.856	10.51	High	High		1.034	0.967	98.3	101.7	0.995	0	19.069	3
FALSE	High	Master Protein	E1BF20	Heterogeneous nuclear ribonucleoprotein H1 OS=Bos taurus OX=9913 GN=HNRNPH1 PE=1 SV=2	0	11.3328	16.1017	5	8	3	1	472	51.218	6.8	High	High		0.98	1.021	101	99	0.557	0	8.30047	5
FALSE	High	Master Protein	O18789	40S ribosomal protein S2 OS=Bos taurus OX=9913 GN=RPS2 PE=2 SV=2	0	11.3288	18.7713	5	8	5	1	293	31.216	10.24	High	High		1.041	0.961	98	102	0.874	0	11.7176	5
FALSE	High	Master Protein	Q0VCK0	Bifunctional purine biosynthesis protein PURH OS=Bos taurus OX=9913 GN=ATIC PE=2 SV=1	0	11.2914	11.4865	4	5	4	1	592	64.442	6.84	High	High		1.017	0.983	99.2	100.8	0.292	0	5.12649	4
FALSE	High	Master Protein	A0A140T894	14-3-3 protein beta/alpha OS=Bos taurus OX=9913 GN=YWHAB PE=3 SV=1	0	11.2266	21.9512	5	9	1	1	246	28.065	4.83	High	High		1.109	0.902	94.8	105.2	0.968	0	15.4749	5
FALSE	High	Master Protein	Q3SZ90	60S ribosomal protein L13a OS=Bos taurus OX=9913 GN=RPL13A PE=2 SV=3	0	11.2152	18.7192	4	12	4	1	203	23.508	11.11	High	High		0.945	1.058	102.8	97.2	1.254	0	30.2657	4
FALSE	High	Master Protein	E1BFC9	Ferritin OS=Bos taurus OX=9913 GN=LOC100848540 PE=3 SV=2	0	11.2126	18.1818	2	8	2	1	143	16.685	8.41	High	High		0.976	1.025	101.2	98.8	1.371	0	24.8188	2
FALSE	High	Master Protein	Q3ZBY4	Fructose-bisphosphate aldolase OS=Bos taurus OX=9913 GN=ALDOC PE=1 SV=2	0	11.1778	12.0879	4	7	1	1	364	39.357	6.65	High	High		0.878	1.139	106.5	93.5	0.492	0	19.1164	4
FALSE	High	Master Protein	F1MKT2	Zona pellucida sperm-binding protein 2 OS=Bos taurus OX=9913 GN=ZP2 PE=4 SV=1	0	11.1327	8.8359	6	11	6	1	713	79.478	7.8	High	High		1.015	0.985	99.3	100.7	0.52	0	24.8984	6
FALSE	High	Master Protein	E1BDX8	Dynein cytoplasmic 1 heavy chain 1 OS=Bos taurus OX=9913 GN=DYNC1H1 PE=1 SV=1	0	11.087	1.35601	5	7	5	1	4646	531.719	6.4	High	High		1.081	0.925	96.1	103.9	0.041	0	4.93301	5
FALSE	High	Master Protein	Q56K03	60S ribosomal protein L27a OS=Bos taurus OX=9913 GN=RPL27A PE=2 SV=3	0	10.9587	22.2973	3	8	3	1	148	16.567	11.12	High	High		0.896	1.116	105.5	94.5	2.162	0	12.359	3
FALSE	High	Master Protein	Q3T0W9	60S ribosomal protein L19 OS=Bos taurus OX=9913 GN=RPL19 PE=2 SV=1	0	10.8669	17.3469	3	7	3	1	196	23.451	11.47	High	High		0.914	1.094	104.5	95.5	1.783	0	14.8602	3
FALSE	High	Master Protein	A0A140T862	Eukaryotic translation initiation factor 2 subunit 2 OS=Bos taurus OX=9913 GN=EIF2S2 PE=4 SV=1	0	10.8491	23.4234	5	6	5	1	333	38.234	5.8	High	High		0.958	1.044	102.1	97.9	0.688	0	4.37952	5
FALSE	High	Master Protein	Q0VCX5	Eukaryotic peptide chain release factor subunit 1 OS=Bos taurus OX=9913 GN=ETF1 PE=2 SV=3	0	10.5547	12.1281	4	5	4	1	437	49	5.71	High	High		0.954	1.048	102.3	97.7	0.407	0	5.00185	4
FALSE	High	Master Protein	Q3ZBH5	Proliferation-associated 2G4, 38kDa OS=Bos taurus OX=9913 GN=PA2G4 PE=1 SV=1	0	10.5309	14.7208	5	6	5	1	394	43.775	6.55	High	High		1.194	0.838	91.2	108.8	0.585	0	13.8001	5
FALSE	High	Master Protein	P52174	Nucleoside diphosphate kinase A 1 OS=Bos taurus OX=9913 GN=NME1-1 PE=1 SV=3	0	10.4573	31.5789	4	7	1	1	152	17.25	7.44	High	High		0.818	1.223	110	90	1.154	0	13.5102	4
FALSE	High	Master Protein	E1BIB4	Heterogeneous nuclear ribonucleoprotein L OS=Bos taurus OX=9913 GN=HNRNPL PE=1 SV=2	0	10.4237	10.034	4	5	4	1	588	64.035	8.22	High	High		1.06	0.943	97.1	102.9	0.359	0	10.4431	4
FALSE	High	Master Protein	P12344	Aspartate aminotransferase, mitochondrial OS=Bos taurus OX=9913 GN=GOT2 PE=1 SV=2	0	10.4213	10	3	6	3	1	430	47.483	9.07	High	High		0.995	1.005	100.3	99.7	0.269	0	11.9978	3
FALSE	High	Master Protein	A6H742	Plastin-1 OS=Bos taurus OX=9913 GN=PLS1 PE=2 SV=1	0	10.4137	10.9524	5	7	5	1	630	70.487	5.17	High	High		0.883	1.133	106.2	93.8	0.417	0	6.43986	5
FALSE	High	Master Protein	E1BEG2	Heterogeneous nuclear ribonucleoprotein A3 OS=Bos taurus OX=9913 GN=HNRNPA3 PE=1 SV=2	0	10.314	9.21053	3	9	3	1	380	39.626	9.19	High	High		0.946	1.057	102.8	97.2	0.413	0	20.8532	3
FALSE	High	Master Protein	F1MMK8	Lysine--tRNA ligase OS=Bos taurus OX=9913 GN=KARS PE=1 SV=1	0	10.2697	6.26003	4	5	4	1	623	71.302	6.79	High	High		1.044	0.958	97.8	102.2	0.377	0	11.3518	4
FALSE	High	Master Protein	F1MZ92	Nuclease-sensitive element-binding protein 1 OS=Bos taurus OX=9913 GN=YBX1 PE=4 SV=2	0	10.221	11.1111	2	3	2	1	324	35.96	9.91	High	High		0.897	1.115	105.4	94.6	0.359	0	9.58395	2
FALSE	High	Master Protein	F1MC11	Keratin, type I cytoskeletal 14 OS=Bos taurus OX=9913 GN=KRT14 PE=1 SV=2	0	10.2082	8.59539	5	8	1	1	477	51.879	5.16	High	High		0.706	1.416	117.2	82.8	0.389	0	17.3546	5
FALSE	High	Master Protein	G5E5A9	Fibronectin OS=Bos taurus OX=9913 GN=FN1 PE=4 SV=1	0	10.1623	2.30024	4	5	4	1	2478	271.952	5.53	High	High		1.042	0.96	98	102	0.109	0	8.26922	4
FALSE	High	Master Protein	F6Q234	Peptidase D OS=Bos taurus OX=9913 GN=PEPD PE=3 SV=1	0	10.1473	10.7505	4	4	4	1	493	54.797	6.01	High	High		0.939	1.065	103.2	96.8	0.389	0	10.015	4
FALSE	High	Master Protein	Q2T9P4	Nuclear autoantigenic sperm protein OS=Bos taurus OX=9913 GN=NASP PE=2 SV=2	0	10.1021	7.07851	4	6	4	1	777	83.637	4.34	High	High		0.933	1.072	103.5	96.5	0.315	0	7.12464	4
FALSE	High	Master Protein	A6H767	Nucleosome assembly protein 1-like 1 OS=Bos taurus OX=9913 GN=NAP1L1 PE=2 SV=1	0	10.0653	14.3223	4	4	4	1	391	45.348	4.46	High	High		0.944	1.06	102.9	97.1	0.848	0	8.0357	4
FALSE	High	Master Protein	F6RBT3	LDL receptor related protein associated protein 1 OS=Bos taurus OX=9913 GN=LRPAP1 PE=1 SV=1	0	9.96239	12.4309	5	5	5	1	362	41.868	7.55	High	High		0.954	1.049	102.4	97.6	0.585	0	10.1577	5
FALSE	High	Master Protein	P51122	Acidic leucine-rich nuclear phosphoprotein 32 family member A OS=Bos taurus OX=9913 GN=ANP32A PE=1 SV=2	0	9.93447	14.4578	3	7	1	1	249	28.6	4.08	High	High		1.043	0.958	97.9	102.1	1.31	0	13.5311	3
FALSE	High	Master Protein	E1BKM4	Programmed cell death 6 interacting protein OS=Bos taurus OX=9913 GN=PDCD6IP PE=1 SV=2	0	9.89734	4.92341	3	3	3	1	914	100.928	7.44	High	High		0.852	1.174	108	92	0.129	0	2.86313	3
FALSE	High	Master Protein	E1BFG0	Alpha-aminoadipic semialdehyde dehydrogenase OS=Bos taurus OX=9913 GN=ALDH7A1 PE=3 SV=2	0	9.86966	10.2041	4	6	4	1	539	58.559	7.09	High	High		0.909	1.1	104.8	95.2	0.389	0	5.07738	4
FALSE	High	Master Protein	Q17QV0	Poly(RC) binding protein 3 OS=Bos taurus OX=9913 GN=PCBP3 PE=2 SV=1	0	9.75627	16.8975	5	7	1	1	361	38.093	8.06	High	High		0.788	1.269	111.9	88.1	0.778	0	13.398	5
FALSE	High	Master Protein	F1N301	Uncharacterized protein OS=Bos taurus OX=9913 GN=RPL22 PE=1 SV=2	0	9.71468	30.4688	3	5	3	1	128	14.75	9.19	High	High		0.936	1.068	103.3	96.7	3.642	0	10.4986	3
FALSE	High	Master Protein	F1MY44	Uncharacterized protein OS=Bos taurus OX=9913 GN=HNRNPM PE=1 SV=2	0	9.71175	7.94521	4	5	4	1	730	77.431	8.7	High	High		1.043	0.959	97.9	102.1	0.233	0	7.68367	4
FALSE	High	Master Protein	P07688	Cathepsin B OS=Bos taurus OX=9913 GN=CTSB PE=1 SV=5	0	9.70645	11.3433	3	5	3	1	335	36.637	6.06	High	High		0.858	1.165	107.6	92.4	0.668	0	12.1327	3
FALSE	High	Master Protein	Q5E9E6	60S ribosomal protein L10a OS=Bos taurus OX=9913 GN=RPL10A PE=2 SV=3	0	9.6917	22.5806	4	10	4	1	217	24.816	9.94	High	High		0.975	1.026	101.3	98.7	0.848	0	20.6203	4
FALSE	High	Master Protein	G8JKX9	Uncharacterized protein OS=Bos taurus OX=9913 PE=4 SV=1	0	9.68875	14.0187	3	7	3	1	214	24.561	10.14	High	High		0.991	1.009	100.4	99.6	1.424	0	14.3619	3
FALSE	High	Master Protein	A6QLG5	40S ribosomal protein S9 OS=Bos taurus OX=9913 GN=RPS9 PE=2 SV=1	0	9.66766	21.134	5	8	5	1	194	22.578	10.65	High	High		0.95	1.053	102.6	97.4	1.276	0	12.4147	5
FALSE	High	Master Protein	Q3T087	60S ribosomal protein L11 OS=Bos taurus OX=9913 GN=RPL11 PE=2 SV=3	0	9.66225	16.8539	3	8	3	1	178	20.24	9.6	High	High		0.978	1.023	101.1	98.9	1.154	0	20.0927	3
FALSE	High	Master Protein	P15497	Apolipoprotein A-I OS=Bos taurus OX=9913 GN=APOA1 PE=1 SV=3	0	9.62636	14.717	3	5	3	1	265	30.258	5.97	High	High		0.996	1.004	100.2	99.8	0.413	0	7.56028	3
FALSE	High	Master Protein	Q32PD5	40S ribosomal protein S19 OS=Bos taurus OX=9913 GN=RPS19 PE=2 SV=3	0	9.62109	27.5862	4	7	4	1	145	16.051	10.32	High	High		0.901	1.11	105.2	94.8	2.162	0	7.67892	4
FALSE	High	Master Protein	P79345	NPC intracellular cholesterol transporter 2 OS=Bos taurus OX=9913 GN=NPC2 PE=1 SV=1	0	9.4902	22.8188	3	4	3	1	149	16.629	7.99	High	High		0.799	1.251	111.2	88.8	1.154	0	10.6828	3
FALSE	High	Master Protein	Q28034	Glucosidase 2 subunit beta OS=Bos taurus OX=9913 GN=PRKCSH PE=2 SV=1	0	9.45512	9.7561	5	5	5	1	533	60.113	4.45	High	High		0.971	1.03	101.5	98.5	0.616	0	7.83604	5
FALSE	High	Master Protein	O46415	Ferritin light chain OS=Bos taurus OX=9913 GN=FTL PE=2 SV=3	0	9.34116	17.7143	2	3	2	1	175	19.975	6.3	High	High		1.083	0.923	96	104	0.52	0	3.24175	2
FALSE	High	Master Protein	Q8MJ50	Osteoclast-stimulating factor 1 OS=Bos taurus OX=9913 GN=OSTF1 PE=2 SV=1	0	9.31438	20.0935	3	5	3	1	214	23.827	5.5	High	High		0.868	1.152	107.1	92.9	0.931	0	2.67022	3
FALSE	High	Master Protein	E1B8G4	Uncharacterized protein OS=Bos taurus OX=9913 PE=3 SV=2	0	9.27145	21.8543	3	4	3	1	151	16.616	10.35	High	High		0.916	1.092	104.4	95.6	0.995	0	12.213	3
FALSE	High	Master Protein	Q5E970	DEAD (Asp-Glu-Ala-Asp) box polypeptide 39 isoform 1 OS=Bos taurus OX=9913 GN=DDX39A PE=2 SV=1	0	9.19599	12.8806	5	8	2	1	427	49.112	5.68	High	High		0.909	1.1	104.8	95.2	0.509	3	7.0546	5
FALSE	High	Master Protein	A4FUA8	F-actin-capping protein subunit alpha-1 OS=Bos taurus OX=9913 GN=CAPZA1 PE=2 SV=1	0	9.14356	15.035	3	6	2	1	286	32.911	5.82	High	High		0.93	1.076	103.6	96.4	0.54	1	12.815	3
FALSE	High	Master Protein	A6QL85	RCC2 protein OS=Bos taurus OX=9913 GN=RCC2 PE=1 SV=1	0	9.0923	6.15385	2	3	2	1	520	55.907	8.79	High	High		1.041	0.961	98	102	0.145	0	10.2172	2
FALSE	High	Master Protein	Q8SPJ1	Junction plakoglobin OS=Bos taurus OX=9913 GN=JUP PE=2 SV=1	0	9.07242	4.56376	3	4	3	1	745	81.769	6.14	High	High		1.037	0.965	98.2	101.8	0.17	0	9.27884	3
FALSE	High	Master Protein	P62833	Ras-related protein Rap-1A OS=Bos taurus OX=9913 GN=RAP1A PE=1 SV=1	0	9.0535	21.7391	3	5	1	1	184	20.974	6.67	High	High		0.917	1.091	104.3	95.7	1.512	0	7.55082	3
FALSE	High	Master Protein	A7YWC6	SUB1 homolog, transcriptional regulator OS=Bos taurus OX=9913 GN=SUB1 PE=1 SV=1	0	9.00675	29.9213	3	4	3	1	127	14.36	9.6	High	High		0.963	1.038	101.9	98.1	1.512	0	7.55139	3
FALSE	High	Master Protein	G3X6L9	Glutamyl-prolyl-tRNA synthetase OS=Bos taurus OX=9913 GN=EPRS PE=1 SV=1	0	8.95934	2.71343	3	4	3	1	1511	169.812	7.33	High	High		0.929	1.076	103.7	96.3	0.075	0	5.82244	3
FALSE	High	Master Protein	A2VDL2	Solute carrier family 2 (Facilitated glucose transporter), member 3 OS=Bos taurus OX=9913 GN=SLC2A3 PE=2 SV=1	0	8.95538	8.90688	4	7	4	1	494	54.083	5.86	High	High		1.122	0.891	94.3	105.7	0.719	0	14.5961	4
FALSE	High	Master Protein	Q3T0D5	60S ribosomal protein L30 OS=Bos taurus OX=9913 GN=RPL30 PE=3 SV=3	0	8.93661	23.4783	2	4	2	1	115	12.776	9.63	High	High		0.893	1.12	105.7	94.3	1.371	0	7.98551	2
FALSE	High	Master Protein	A6H6Y0	HNRNPD protein OS=Bos taurus OX=9913 GN=HNRNPD PE=1 SV=1	0	8.91713	8.16901	2	8	1	1	355	38.424	7.81	High	High		1.193	0.838	91.2	108.8	0.848	0	11.7611	2
FALSE	High	Master Protein	P61223	Ras-related protein Rap-1b OS=Bos taurus OX=9913 GN=RAP1B PE=2 SV=1	0	8.76724	21.7391	3	4	1	1	184	20.812	5.78	High	High		0.981	1.019	101	99	1.154	2	7.34682	3
FALSE	High	Master Protein	F1MAZ3	Microtubule-associated protein OS=Bos taurus OX=9913 GN=MAP4 PE=4 SV=2	0	8.66268	5.16772	4	4	4	1	1103	115.047	5.02	High	High		1.025	0.976	98.8	101.2	0.157	0	6.50306	4
FALSE	High	Master Protein	E1BJL8	Folate receptor alpha OS=Bos taurus OX=9913 GN=FOLR1 PE=4 SV=1	0	8.63479	15.9533	3	6	3	1	257	29.733	7.77	High	High		0.838	1.194	108.8	91.2	0.468	0	7.41801	3
FALSE	High	Master Protein	F6QVC9	Annexin OS=Bos taurus OX=9913 GN=ANXA5 PE=1 SV=1	0	8.62173	9.65732	2	4	2	1	321	36.052	4.96	High	High		1.103	0.906	95.1	104.9	0.194	0	9.94485	2
FALSE	High	Master Protein	F1N789	Vinculin OS=Bos taurus OX=9913 GN=VCL PE=1 SV=1	0	8.42075	4.85009	4	5	4	1	1134	123.787	5.76	High	High		0.933	1.072	103.5	96.5	0.114	0	4.17922	4
FALSE	High	Master Protein	E1BKJ7	Insulin like growth factor 2 mRNA binding protein 1 OS=Bos taurus OX=9913 GN=IGF2BP1 PE=4 SV=1	0	8.39056	7.79896	4	4	3	1	577	63.438	9.2	High	High		1.084	0.922	96	104	0.292	1	9.28485	4
FALSE	High	Master Protein	Q3SZR8	Serine/arginine-rich splicing factor 3 OS=Bos taurus OX=9913 GN=SRSF3 PE=2 SV=1	0	8.36135	18.2927	3	10	2	1	164	19.318	11.65	High	High		0.926	1.08	103.9	96.1	1.512	1	17.8217	3
FALSE	High	Master Protein	F2Z4E7	Interleukin enhancer binding factor 2 OS=Bos taurus OX=9913 GN=ILF2 PE=4 SV=1	0	8.33211	7.69231	2	3	2	1	390	43.035	5.26	High	High		0.873	1.145	106.8	93.2	0.245	0	8.94173	2
FALSE	High	Master Protein	P60661	Myosin light polypeptide 6 OS=Bos taurus OX=9913 GN=MYL6 PE=2 SV=2	0	8.25958	14.5695	2	5	2	1	151	16.919	4.65	High	High		0.897	1.115	105.4	94.6	0.874	0	12.8298	2
FALSE	High	Master Protein	Q6EWQ7	Eukaryotic translation initiation factor 5A-1 OS=Bos taurus OX=9913 GN=EIF5A PE=2 SV=3	0	8.22247	12.987	2	4	2	1	154	16.821	5.24	High	High		0.942	1.062	103	97	0.778	0	11.8656	2
FALSE	High	Master Protein	Q32LC3	Eukaryotic translation initiation factor 1A, X-linked OS=Bos taurus OX=9913 GN=EIF1AX PE=2 SV=1	0	8.12728	14.5833	2	2	2	1	144	16.45	5.24	High	High		0.973	1.027	101.4	98.6	0.585	0	6.07209	2
FALSE	High	Master Protein	Q0VCY7	Serine/arginine-rich splicing factor 1 OS=Bos taurus OX=9913 GN=SRSF1 PE=2 SV=1	0	8.08398	13.7097	3	4	3	1	248	27.728	10.36	High	High		0.989	1.012	100.6	99.4	0.848	0	4.29241	3
FALSE	High	Master Protein	A7E307	DDX17 protein OS=Bos taurus OX=9913 GN=DDX17 PE=1 SV=1	0	8.05541	4.92308	3	4	2	1	650	72.266	8.59	High	High		0.977	1.024	101.2	98.8	0.212	0	9.96379	3
FALSE	High	Master Protein	G3X771	Uncharacterized protein OS=Bos taurus OX=9913 PE=4 SV=1	0	8.03964	3.05643	2	3	2	1	1276	141.78	9.23	High	High		0.991	1.009	100.4	99.6	0.064	0	5.9924	2
FALSE	High	Master Protein	P26452	40S ribosomal protein SA OS=Bos taurus OX=9913 GN=RPSA PE=2 SV=4	0	8.02896	5.76271	1	2	1	1	295	32.863	4.87	High	High		1.054	0.949	97.4	102.6	0.359	0	6.19318	1
FALSE	High	Master Protein	D3JUI8	RNA-binding motif protein, X chromosome OS=Bos taurus OX=9913 GN=RBMX PE=1 SV=1	0	8.01586	8.95141	3	3	3	1	391	42.287	10.02	High	High		1.059	0.945	97.2	102.8	0.233	0	6.84109	3
FALSE	High	Master Protein	Q5E9R3	EH domain-containing protein 1 OS=Bos taurus OX=9913 GN=EHD1 PE=1 SV=1	0	7.95792	9.92509	4	4	4	1	534	60.644	6.83	High	High		0.914	1.094	104.5	95.5	0.301	0	2.1577	4
FALSE	High	Master Protein	Q862I1	60S ribosomal protein L24 OS=Bos taurus OX=9913 GN=RPL24 PE=2 SV=2	0	7.89612	18.4713	3	6	3	1	157	17.768	11.25	High	High		1.051	0.951	97.5	102.5	1.512	0	11.8884	3
FALSE	High	Master Protein	Q3T147	Spliceosome RNA helicase DDX39B OS=Bos taurus OX=9913 GN=DDX39B PE=2 SV=1	0	7.89003	9.57944	4	7	1	1	428	48.933	5.67	High	High		0.847	1.181	108.3	91.7	0.389	0	7.0546	4
FALSE	High	Master Protein	P08814	Parathymosin OS=Bos taurus OX=9913 GN=PTMS PE=1 SV=2	0	7.86259	10.7843	1	2	1	1	102	11.45	4.12	High	High		1.035	0.966	98.3	101.7	3.642	0	5.38076	1
FALSE	High	Master Protein	P0C0S4	Histone H2A.Z OS=Bos taurus OX=9913 GN=H2AFZ PE=1 SV=2	0	7.85089	13.2812	2	4	1	1	128	13.545	10.58	High	High		0.912	1.096	104.6	95.4	2.162	0	9.37629	2
FALSE	High	Master Protein	E1BME6	Hexokinase 2 OS=Bos taurus OX=9913 GN=HK2 PE=3 SV=2	0	7.77506	5.47046	4	4	4	1	914	102.012	6.13	High	High		1.102	0.907	95.1	104.9	0.19	0	4.36318	4
FALSE	High	Master Protein	Q2HJG5	Vacuolar protein sorting-associated protein 35 OS=Bos taurus OX=9913 GN=VPS35 PE=2 SV=1	0	7.74634	6.40704	4	6	4	1	796	91.693	5.49	High	High		1.027	0.973	98.6	101.4	0.202	0	2.16209	4
FALSE	High	Master Protein	P31404	V-type proton ATPase catalytic subunit A OS=Bos taurus OX=9913 GN=ATP6V1A PE=2 SV=2	0	7.71124	8.42788	4	5	4	1	617	68.301	5.58	High	High		0.914	1.094	104.5	95.5	0.266	0	4.41931	4
FALSE	High	Master Protein	Q17QI3	Acetyl-CoA acetyltransferase 2 OS=Bos taurus OX=9913 GN=ACAT2 PE=1 SV=1	0	7.69866	6.80101	2	4	2	1	397	41.144	6.93	High	High		1.367	0.732	84.5	115.5	0.334	0	10.2825	2
FALSE	High	Master Protein	E1BKX3	MYB binding protein 1a OS=Bos taurus OX=9913 GN=MYBBP1A PE=1 SV=1	0	7.62554	2.43902	3	3	3	1	1353	151.942	9.19	High	High		1.059	0.944	97.1	102.9	0.09	0	7.39481	3
FALSE	High	Master Protein	P61585	Transforming protein RhoA OS=Bos taurus OX=9913 GN=RHOA PE=1 SV=1	0	7.6027	19.6891	3	5	3	1	193	21.754	6.1	High	High		0.977	1.024	101.2	98.8	0.701	0	9.77144	3
FALSE	High	Master Protein	P01252	Prothymosin alpha OS=Bos taurus OX=9913 GN=PTMA PE=1 SV=2	0	7.57216	20.9091	2	4	2	1	110	12.065	3.79	High	High		0.944	1.059	102.9	97.1	9	0	5.15197	2
FALSE	High	Master Protein	F1MJQ1	Ras-related protein Rab-7a OS=Bos taurus OX=9913 GN=RAB7A PE=1 SV=1	0	7.50036	17.8744	3	3	3	1	207	23.501	6.7	High	High		1.029	0.972	98.6	101.4	0.501	0	6.937	3
FALSE	High	Master Protein	Q3T076	Ribosomal protein S14 OS=Bos taurus OX=9913 GN=RPS14 PE=1 SV=1	0	7.45957	17.8344	2	3	2	1	157	16.766	10.01	High	High		0.971	1.03	101.5	98.5	0.778	0	8.42216	2
FALSE	High	Master Protein	F1MB60	40S ribosomal protein S26 OS=Bos taurus OX=9913 GN=RPS26 PE=3 SV=1	0	7.42033	20.8696	2	7	2	1	115	13.004	11	High	High		0.875	1.143	106.7	93.3	2.162	0	9.51618	2
FALSE	High	Master Protein	Q3MHW6	Monocarboxylate transporter 1 OS=Bos taurus OX=9913 GN=SLC16A1 PE=2 SV=2	0	7.4009	5.58882	2	4	2	1	501	54.262	8.03	High	High		0.873	1.146	106.8	93.2	0.468	0	7.36096	2
FALSE	High	Master Protein	P10790	Fatty acid-binding protein, heart OS=Bos taurus OX=9913 GN=FABP3 PE=1 SV=2	0	7.3765	23.3083	3	8	3	1	133	14.77	7.34	High	High		1.214	0.824	90.4	109.6	0.778	0	11.9743	3
FALSE	High	Master Protein	Q3ZC41	Acetyl-CoA acyltransferase 1 OS=Bos taurus OX=9913 GN=ACAA1 PE=1 SV=1	0	7.36741	5.18868	2	4	2	1	424	44.306	8.05	High	High		0.944	1.059	102.9	97.1	0.389	0	2.24417	2
FALSE	High	Master Protein	G5E531	T-complex protein 1 subunit alpha OS=Bos taurus OX=9913 GN=TCP1 PE=3 SV=1	0	7.34397	7.01439	3	5	3	1	556	60.185	6.11	High	High		0.991	1.009	100.5	99.5	0.212	0	7.07268	3
FALSE	High	Master Protein	Q27966	Unconventional myosin-Ic OS=Bos taurus OX=9913 GN=MYO1C PE=1 SV=3	0	7.27499	4.04516	3	5	3	1	1063	121.86	9.25	High	High		0.876	1.141	106.6	93.4	0.107	0	6.14077	3
FALSE	High	Master Protein	F1MPJ7	Acidic nuclear phosphoprotein 32 family member E OS=Bos taurus OX=9913 GN=ANP32E PE=1 SV=2	0	7.21991	11.4504	2	4	2	1	262	30.013	3.89	High	High		1.005	0.995	99.7	100.3	0.585	0	5.78202	2
FALSE	High	Master Protein	Q29RK2	Pyruvate carboxylase, mitochondrial OS=Bos taurus OX=9913 GN=PC PE=2 SV=2	0	7.14915	4.66893	4	4	4	1	1178	129.616	6.84	High	High		1.262	0.793	88.4	111.6	0.136	0	4.34217	4
FALSE	High	Master Protein	F1N6Y1	Glucosidase II alpha subunit OS=Bos taurus OX=9913 GN=GANAB PE=1 SV=1	0	7.06956	3.41615	3	3	3	1	966	109.403	6.25	High	High		1.135	0.881	93.7	106.3	0.126	0	7.91328	3
FALSE	High	Master Protein	F1MZN7	Sorting nexin-2 OS=Bos taurus OX=9913 GN=SNX2 PE=4 SV=2	0	7.06132	6.74374	3	4	3	1	519	58.399	5.12	High	High		0.926	1.08	103.9	96.1	0.359	0	2.4308	3
FALSE	High	Master Protein	P19803	Rho GDP-dissociation inhibitor 1 OS=Bos taurus OX=9913 GN=ARHGDIA PE=1 SV=3	0	7.05103	18.6275	3	5	3	1	204	23.407	5.2	High	High		1.02	0.98	99	101	0.585	0	9.57441	3
FALSE	High	Master Protein	Q865V6	Macrophage-capping protein OS=Bos taurus OX=9913 GN=CAPG PE=2 SV=1	0	7.04048	11.1748	3	5	3	1	349	38.852	6.62	High	High		0.909	1.1	104.8	95.2	0.468	0	8.93773	3
FALSE	High	Master Protein	E1BQ37	Splicing factor proline and glutamine rich OS=Bos taurus OX=9913 GN=SFPQ PE=1 SV=1	0	6.98702	4.80905	3	5	3	1	707	76.201	9.44	High	High		0.969	1.032	101.6	98.4	0.225	0	7.13481	3
FALSE	High	Master Protein	Q3ZBW4	Proliferating cell nuclear antigen OS=Bos taurus OX=9913 GN=PCNA PE=2 SV=1	0	6.97184	7.27969	1	2	1	1	261	28.73	4.69	High	High		0.942	1.062	103	97	0.129	0	7.07895	1
FALSE	High	Master Protein	Q04467	Isocitrate dehydrogenase [NADP], mitochondrial OS=Bos taurus OX=9913 GN=IDH2 PE=1 SV=2	0	6.95629	4.42478	2	5	2	1	452	50.707	8.69	High	High		1.114	0.898	94.6	105.4	0.346	0	0	2
FALSE	High	Master Protein	P55859	Purine nucleoside phosphorylase OS=Bos taurus OX=9913 GN=PNP PE=1 SV=3	0	6.95471	12.1107	3	5	3	1	289	32.016	6.34	High	High		0.88	1.136	106.4	93.6	0.438	0	12.6302	3
FALSE	High	Master Protein	A5D973	Alpha isoform of regulatory subunit A, protein phosphatase 2 OS=Bos taurus OX=9913 GN=PPP2R1A PE=2 SV=1	0	6.92728	9.33786	3	3	3	1	589	65.24	5.11	High	High		1.003	0.997	99.8	100.2	0.194	0	2.09272	3
FALSE	High	Master Protein	Q3SZP5	Peroxisomal acyl-coenzyme A oxidase 1 OS=Bos taurus OX=9913 GN=ACOX1 PE=2 SV=1	0	6.87356	4.84848	2	2	2	1	660	74.332	7.75	High	High		0.902	1.109	105.2	94.8	0.129	0	4.5907	2
FALSE	High	Master Protein	Q56K10	40S ribosomal protein S15 OS=Bos taurus OX=9913 GN=RPS15 PE=2 SV=3	0	6.8064	21.3793	2	4	2	1	145	17.015	10.39	High	High		1.024	0.976	98.8	101.2	0.931	0	8.00374	2
FALSE	High	Master Protein	F1N0F7	Eukaryotic translation initiation factor 5 OS=Bos taurus OX=9913 GN=EIF5 PE=4 SV=1	0	6.80605	10.2564	3	3	3	1	429	48.941	5.58	High	High		0.92	1.087	104.2	95.8	0.292	0	4.67685	3
FALSE	High	Master Protein	E3W9A2	CAP-Gly domain containing linker protein 1 OS=Bos taurus OX=9913 GN=CLIP1 PE=1 SV=2	0	6.74069	2.10231	2	3	2	1	1427	160.526	5.31	High	High		0.97	1.031	101.5	98.5	0.044	0	4.91946	2
FALSE	High	Master Protein	Q3T0C6	Sodium/potassium-transporting ATPase subunit beta-3 OS=Bos taurus OX=9913 GN=ATP1B3 PE=2 SV=1	0	6.73102	10.0358	3	4	3	1	279	31.501	7.14	High	High		0.773	1.293	112.8	87.2	0.585	0	10.4661	3
FALSE	High	Master Protein	A7MBG0	Adenylosuccinate synthetase isozyme 2 OS=Bos taurus OX=9913 GN=ADSS PE=2 SV=2	0	6.7144	10.0877	3	4	3	1	456	50.125	6.73	High	High		1.078	0.928	96.3	103.7	0.28	0	5.19231	3
FALSE	High	Master Protein	P25285	Aminomethyltransferase, mitochondrial OS=Bos taurus OX=9913 GN=AMT PE=1 SV=1	0	6.70682	6.04534	2	2	2	1	397	42.841	8.13	High	High		0.823	1.215	109.7	90.3	0.274	0	4.88091	2
FALSE	High	Master Protein	F1ME41	Dynein light chain OS=Bos taurus OX=9913 GN=LOC101902172 PE=3 SV=1	0	6.69912	24.7191	1	3	1	1	89	10.433	7.44	High	High		0.77	1.299	113	87	0.585	0	5.91397	1
FALSE	High	Master Protein	Q3T0V4	40S ribosomal protein S11 OS=Bos taurus OX=9913 GN=RPS11 PE=2 SV=3	0	6.69248	16.4557	3	4	3	1	158	18.419	10.3	High	High		1.012	0.988	99.4	100.6	0.995	0	9.41524	3
FALSE	High	Master Protein	Q2HJ97	Prohibitin-2 OS=Bos taurus OX=9913 GN=PHB2 PE=2 SV=1	0	6.66123	10.0334	3	4	3	1	299	33.337	9.85	High	High		1.005	0.995	99.7	100.3	0.304	0	7.34526	3
FALSE	High	Master Protein	F1N206	Dihydrolipoyl dehydrogenase OS=Bos taurus OX=9913 GN=DLD PE=1 SV=2	0	6.64768	7.07269	4	4	4	1	509	54.153	7.68	High	High		0.927	1.078	103.8	96.2	0.359	0	4.95621	4
FALSE	High	Master Protein	Q3T0N9	O-acyltransferase OS=Bos taurus OX=9913 GN=SOAT1 PE=2 SV=1	0	6.63702	2.90381	1	3	1	1	551	64.789	8.48	High	High		0.89	1.124	105.8	94.2	0.194	0	2.56017	1
FALSE	High	Master Protein	F1MPR3	Calcium-transporting ATPase OS=Bos taurus OX=9913 GN=ATP2A2 PE=3 SV=2	0	6.62982	3.64532	3	4	3	1	1015	111.858	5.34	High	High		0.93	1.075	103.6	96.4	0.145	0	4.28861	3
FALSE	High	Master Protein	Q2HJ94	DnaJ homolog subfamily A member 2 OS=Bos taurus OX=9913 GN=DNAJA2 PE=2 SV=1	0	6.60236	11.6505	3	5	3	1	412	45.733	6.48	High	High		1.05	0.953	97.6	102.4	0.334	0	4.56307	3
FALSE	High	Master Protein	Q0II59	Pyridoxal kinase OS=Bos taurus OX=9913 GN=PDXK PE=2 SV=1	0	6.5931	12.1795	2	5	2	1	312	34.795	5.94	High	High		1.159	0.863	92.6	107.4	0.292	0	6.81038	2
FALSE	High	Master Protein	Q5E9E2	Myosin regulatory light polypeptide 9 OS=Bos taurus OX=9913 GN=MYL9 PE=2 SV=3	0	6.58208	12.7907	2	4	2	1	172	19.853	4.81	High	High		0.945	1.058	102.8	97.2	0.52	0	11.5782	2
FALSE	High	Master Protein	Q58DS9	Ras-related protein Rab-5C OS=Bos taurus OX=9913 GN=RAB5C PE=2 SV=1	0	6.58045	20.3704	3	3	3	1	216	23.452	8.41	High	High		0.871	1.148	106.9	93.1	0.638	0	4.8332	3
FALSE	High	Master Protein	A3KMV6	HNRNPR protein OS=Bos taurus OX=9913 GN=HNRNPR PE=1 SV=1	0	6.56224	5.37125	3	3	2	1	633	70.912	8.13	High	High		1.063	0.941	97	103	0.184	0	3.03673	3
FALSE	High	Master Protein	Q3ZBX0	Basigin isoform 2 OS=Bos taurus OX=9913 GN=BSG PE=1 SV=1	0	6.52196	14.7601	4	8	4	1	271	29.754	5.94	High	High		0.879	1.138	106.4	93.6	0.719	0	19.8336	4
FALSE	High	Master Protein	F1MPE5	Importin 5 OS=Bos taurus OX=9913 GN=IPO5 PE=1 SV=2	0	6.4952	3.24324	2	3	2	1	1110	124.939	4.97	High	High		1.03	0.97	98.5	101.5	0.08	0	2.2467	2
FALSE	High	Master Protein	Q3MHF7	S-methyl-5'-thioadenosine phosphorylase OS=Bos taurus OX=9913 GN=MTAP PE=1 SV=1	0	6.47174	15.1943	3	4	3	1	283	31.236	7.43	High	High		0.974	1.027	101.3	98.7	0.501	0	6.86148	3
FALSE	High	Master Protein	Q9XSA7	Chloride intracellular channel protein 4 OS=Bos taurus OX=9913 GN=CLIC4 PE=2 SV=3	0	6.44267	19.7628	3	4	3	1	253	28.709	5.78	High	High		1.049	0.953	97.6	102.4	0.501	0	4.23124	3
FALSE	High	Master Protein	Q3T0S6	60S ribosomal protein L8 OS=Bos taurus OX=9913 GN=RPL8 PE=2 SV=3	0	6.43916	10.5058	2	3	2	1	257	28.007	11.03	High	High		1.026	0.975	98.7	101.3	0.389	0	5.81866	2
FALSE	High	Master Protein	A0A096P6K4	Uncharacterized protein OS=Bos taurus OX=9913 PE=3 SV=1	0	6.42881	12.2093	2	5	2	1	172	19.546	5	High	High		0.806	1.24	110.7	89.3	0.874	0	10.7524	2
FALSE	High	Master Protein	Q3MHL8	Small acidic protein OS=Bos taurus OX=9913 GN=SMAP PE=2 SV=1	0	6.4042	12.7072	2	3	2	1	181	20.096	4.77	High	High		0.799	1.251	111.2	88.8	0.668	0	8.24557	2
FALSE	High	Master Protein	F1MC86	Guanine monophosphate synthase OS=Bos taurus OX=9913 GN=GMPS PE=4 SV=2	0	6.39092	4.46686	2	2	2	1	694	76.806	6.77	High	High		1.019	0.981	99.1	100.9	0.108	0	5.18235	2
FALSE	High	Master Protein	F1N2T0	Heterogeneous nuclear ribonucleoprotein D like OS=Bos taurus OX=9913 GN=HNRNPDL PE=1 SV=1	0	6.35489	6.19048	2	6	1	1	420	46.403	9.57	High	High		0.735	1.361	115.3	84.7	0.334	0	13.8255	2
FALSE	High	Master Protein	P41976	Superoxide dismutase [Mn], mitochondrial OS=Bos taurus OX=9913 GN=SOD2 PE=2 SV=1	0	6.28195	12.6126	2	5	2	1	222	24.623	8.54	High	High		0.83	1.205	109.3	90.7	0.468	0	14.1554	2
FALSE	High	Master Protein	Q3MHR5	Serine/arginine-rich splicing factor 2 OS=Bos taurus OX=9913 GN=SRSF2 PE=2 SV=3	0	6.18877	7.69231	1	3	1	1	221	25.461	11.85	High	High		1.008	0.992	99.6	100.4	0.52	0	7.5413	1
FALSE	High	Master Protein	F1MGS8	N-acetylated alpha-linked acidic dipeptidase 2 OS=Bos taurus OX=9913 GN=NAALAD2 PE=4 SV=2	0	6.13601	3.64865	2	3	2	1	740	82.993	7.66	High	High		0.921	1.086	104.1	95.9	0.105	0	5.0904	2
FALSE	High	Master Protein	Q3T106	Serine/arginine-rich splicing factor 7 OS=Bos taurus OX=9913 GN=SRSF7 PE=2 SV=1	0	6.08092	8.93617	2	7	1	1	235	26.925	11.87	High	High		0.982	1.019	100.9	99.1	0.585	0	11.5803	2
FALSE	High	Master Protein	Q5E997	F-actin-capping protein subunit alpha-2 OS=Bos taurus OX=9913 GN=CAPZA2 PE=1 SV=3	0	6.06856	9.09091	2	4	1	1	286	32.959	5.85	High	High		1.211	0.826	90.5	109.5	0.359	0	10.0245	2
FALSE	High	Master Protein	F1MPB2	Insulin like growth factor 2 mRNA binding protein 3 OS=Bos taurus OX=9913 GN=IGF2BP3 PE=4 SV=2	0	5.95787	5.17241	2	2	1	1	580	63.818	8.88	High	High		1.13	0.885	93.9	106.1	0.136	0	6.16612	2
FALSE	High	Master Protein	F1MXX0	MICOS complex subunit MIC60 OS=Bos taurus OX=9913 GN=IMMT PE=1 SV=1	0	5.95005	4.93992	3	4	3	1	749	82.993	6.79	High	High		0.941	1.063	103.1	96.9	0.145	0	5.98568	3
FALSE	High	Master Protein	Q56JY8	Transcription factor BTF3 OS=Bos taurus OX=9913 GN=BTF3 PE=2 SV=1	0	5.91275	15.4321	1	3	1	1	162	17.702	7.5	High	High		1.018	0.982	99.1	100.9	0.585	0	0	1
FALSE	High	Master Protein	F1MK30	60S ribosomal protein L13 OS=Bos taurus OX=9913 GN=RPL13 PE=3 SV=1	0	5.90944	8.53242	3	4	3	1	293	33.651	10.9	High	High		1.012	0.989	99.4	100.6	0.438	0	8.81151	3
FALSE	High	Master Protein	Q3MHM7	60S ribosomal protein L35 OS=Bos taurus OX=9913 GN=RPL35 PE=2 SV=3	0	5.86593	8.13008	1	4	1	1	123	14.557	11.05	High	High		0.988	1.012	100.6	99.4	1.154	0	10.9859	1
FALSE	High	Master Protein	Q3T0R1	40S ribosomal protein S18 OS=Bos taurus OX=9913 GN=RPS18 PE=2 SV=3	0	5.85528	13.1579	2	4	2	1	152	17.708	10.99	High	High		0.893	1.119	105.6	94.4	0.468	0	9.538	2
FALSE	High	Master Protein	F1N1S9	Glycine N-methyltransferase OS=Bos taurus OX=9913 GN=GNMT PE=3 SV=2	0	5.79371	6.75676	1	1	1	1	296	32.859	8.1	High	High		0.93	1.075	103.6	96.4	0.129	0	3.11641	1
FALSE	High	Master Protein	A0A140T856	Coatomer subunit alpha OS=Bos taurus OX=9913 GN=COPA PE=4 SV=1	0	5.74565	2.45098	2	2	2	1	1224	138.257	7.66	High	High		1.077	0.928	96.3	103.7	0.06	0	2.41388	2
FALSE	High	Master Protein	A1A4J9	DnaJ (Hsp40) homolog, subfamily A, member 3 OS=Bos taurus OX=9913 GN=DNAJA3 PE=2 SV=1	0	5.70144	7.06402	2	2	2	1	453	49.223	9.48	High	High		1.203	0.831	90.8	109.2	0.212	0	2.48154	2
FALSE	High	Master Protein	P61286	Polyadenylate-binding protein 1 OS=Bos taurus OX=9913 GN=PABPC1 PE=2 SV=1	0	5.67432	3.30189	2	4	2	1	636	70.626	9.5	High	High		0.917	1.09	104.3	95.7	0.189	0	5.92294	2
FALSE	High	Master Protein	F1MJN4	Amino acid transporter OS=Bos taurus OX=9913 GN=SLC1A1 PE=3 SV=1	0	5.63385	6.67939	2	6	2	1	524	57.142	5.45	High	High		0.946	1.057	102.8	97.2	0.413	0	0	2
FALSE	High	Master Protein	F1MSE7	Sushi domain containing 2 OS=Bos taurus OX=9913 GN=SUSD2 PE=4 SV=1	0	5.62672	2.43605	1	1	1	1	821	89.996	6.28	High	High		1.107	0.903	94.9	105.1	0.059	0	3.56519	1
FALSE	High	Master Protein	F1MEP6	Epithelial cell adhesion molecule OS=Bos taurus OX=9913 GN=EPCAM PE=4 SV=1	0	5.59427	8.9172	2	3	2	1	314	34.847	6.67	High	High		0.952	1.051	102.5	97.5	0.334	0	2.09978	2
FALSE	High	Master Protein	E1BD83	Proteasome subunit alpha type OS=Bos taurus OX=9913 GN=PSMA8 PE=3 SV=2	0	5.55504	4.21456	1	2	1	1	261	29.184	9.11	High	High		0.767	1.303	113.2	86.8	0.334	0	4.76944	1
FALSE	High	Master Protein	Q3T165	Prohibitin OS=Bos taurus OX=9913 GN=PHB PE=2 SV=1	0	5.52689	14.7059	3	3	3	1	272	29.786	5.76	High	High		0.827	1.21	109.5	90.5	0.468	0	2.06832	3
FALSE	High	Master Protein	F1N3I4	Myoferlin OS=Bos taurus OX=9913 GN=MYOF PE=1 SV=2	0	5.52572	1.94081	3	3	3	1	2061	234.511	6.21	High	High		0.929	1.077	103.7	96.3	0.053	0	0	3
FALSE	High	Master Protein	G5E6M8	40S ribosomal protein S10 OS=Bos taurus OX=9913 GN=RPS10 PE=4 SV=1	0	5.5214	7.73481	1	2	1	1	181	20.789	10.05	High	High		1.01	0.99	99.5	100.5	0.389	0	5.40853	1
FALSE	High	Master Protein	A6QLZ0	Galectin OS=Bos taurus OX=9913 GN=LGALS3 PE=1 SV=1	0	5.48855	8.30189	2	3	2	1	265	27.629	8.84	High	High		0.781	1.281	112.3	87.7	0.585	0	4.97501	2
FALSE	High	Master Protein	A7MB62	Actin-related protein 2 OS=Bos taurus OX=9913 GN=ACTR2 PE=1 SV=1	0	5.4806	6.09137	2	3	2	1	394	44.732	6.74	High	High		0.999	1.001	100.1	99.9	0.233	0	5.66738	2
FALSE	High	Master Protein	A6QLT9	AARS protein OS=Bos taurus OX=9913 GN=AARS PE=1 SV=1	0	5.40938	2.78926	2	4	2	1	968	106.588	5.49	High	High		0.939	1.065	103.2	96.8	0.086	0	4.57243	2
FALSE	High	Master Protein	F1MW68	Cathepsin Z OS=Bos taurus OX=9913 GN=CTSZ PE=3 SV=1	0	5.40697	8.22368	2	2	2	1	304	33.864	7.01	High	High		0.764	1.309	113.4	86.6	0.259	0	2.25454	2
FALSE	High	Master Protein	Q3T0X6	40S ribosomal protein S16 OS=Bos taurus OX=9913 GN=RPS16 PE=2 SV=3	0	5.40136	6.84932	1	3	1	1	146	16.435	10.21	High	High		0.864	1.157	107.3	92.7	0.468	0	4.39655	1
FALSE	High	Master Protein	F1MXZ0	N-acetylglucosamine-6-sulfatase OS=Bos taurus OX=9913 GN=GNS PE=3 SV=1	0	5.40021	5.35714	3	5	3	1	560	62.759	8.43	High	High		0.829	1.207	109.4	90.6	0.269	0	6.69237	3
FALSE	High	Master Protein	P35605	Coatomer subunit beta' OS=Bos taurus OX=9913 GN=COPB2 PE=1 SV=3	0	5.389	2.09713	1	3	1	1	906	102.328	5.27	High	High		1.171	0.854	92.1	107.9	0.086	0	0	1
FALSE	High	Master Protein	E1BPE9	KH domain containing 3 like, subcortical maternal complex member OS=Bos taurus OX=9913 GN=KHDC3L PE=4 SV=2	0	5.38769	13.3333	2	3	2	1	225	24.919	8.69	High	High		0.807	1.24	110.7	89.3	0.311	0	6.04783	2
FALSE	High	Master Protein	Q56JY1	60S ribosomal protein L35a OS=Bos taurus OX=9913 GN=RPL35A PE=3 SV=1	0	5.37069	19.0909	2	4	2	1	110	12.544	11.06	High	High		0.994	1.006	100.3	99.7	1.154	0	4.24201	2
FALSE	High	Master Protein	F1MN74	Isocitrate dehydrogenase [NAD] subunit, mitochondrial OS=Bos taurus OX=9913 GN=IDH3A PE=3 SV=1	0	5.28673	10.3825	3	3	3	1	366	39.644	6.98	High	High		0.963	1.038	101.9	98.1	0.369	0	4.46527	3
FALSE	High	Master Protein	P00974	Pancreatic trypsin inhibitor OS=Bos taurus OX=9913 PE=1 SV=2	0	5.27365	20	2	4	1	1	100	10.895	8.84	High	High		0.907	1.102	104.8	95.2	2.162	0	5.32213	2
FALSE	High	Master Protein	A7MB35	Pyruvate dehydrogenase E1 component subunit alpha, somatic form, mitochondrial OS=Bos taurus OX=9913 GN=PDHA1 PE=2 SV=1	0	5.25467	7.94872	3	4	3	1	390	43.36	8.03	High	High		0.964	1.038	101.9	98.1	0.292	0	7.79108	3
FALSE	High	Master Protein	A4FUZ3	Proteasome (Prosome, macropain) 26S subunit, ATPase, 1 OS=Bos taurus OX=9913 GN=PSMC1 PE=1 SV=1	0	5.25295	8.18182	2	3	2	1	440	49.154	6.21	High	High		0.978	1.023	101.1	98.9	0.179	0	2.38635	2
FALSE	High	Master Protein	Q3SYV6	Importin subunit alpha OS=Bos taurus OX=9913 GN=KPNA2 PE=1 SV=1	0	5.25172	6.80529	2	4	2	1	529	57.89	5.41	High	High		1	1	100	100	0.166	0	2.66587	2
FALSE	High	Master Protein	Q3MHL3	Histone-binding protein RBBP4 OS=Bos taurus OX=9913 GN=RBBP4 PE=1 SV=3	0	5.18337	6.58824	3	3	3	1	425	47.626	4.89	High	High		0.904	1.106	105	95	0.413	0	4.41405	3
FALSE	High	Master Protein	Q3ZCK9	Proteasome subunit alpha type-4 OS=Bos taurus OX=9913 GN=PSMA4 PE=1 SV=1	0	5.15322	19.1571	3	3	3	1	261	29.465	7.72	High	High		1.151	0.869	93	107	0.585	0	0	3
FALSE	High	Master Protein	E1BH82	Casein kinase II subunit alpha OS=Bos taurus OX=9913 GN=CSNK2A1 PE=4 SV=2	0	5.14696	6.64962	2	2	2	1	391	45.193	6.67	High	High		1.013	0.987	99.4	100.6	0.292	0	2.20513	2
FALSE	High	Master Protein	P61603	10 kDa heat shock protein, mitochondrial OS=Bos taurus OX=9913 GN=HSPE1 PE=3 SV=2	0	5.12195	23.5294	2	2	2	1	102	10.925	8.92	High	High		1.185	0.844	91.5	108.5	0.585	0	5.55964	2
FALSE	High	Master Protein	E1BGB9	Glycerophosphocholine phosphodiesterase 1 OS=Bos taurus OX=9913 GN=GPCPD1 PE=4 SV=2	0	5.11628	3.7092	2	3	2	1	674	76.273	5.53	High	High		0.844	1.185	108.5	91.5	0.122	0	0	2
FALSE	High	Master Protein	P11179	Dihydrolipoyllysine-residue succinyltransferase component of 2-oxoglutarate dehydrogenase complex, mitochondrial OS=Bos taurus OX=9913 GN=DLST PE=1 SV=2	0	5.07632	7.03297	2	3	2	1	455	48.942	8.95	High	High		0.884	1.131	106.2	93.8	0.202	0	6.86592	2
FALSE	High	Master Protein	F1MN04	Uncharacterized protein OS=Bos taurus OX=9913 GN=PAICS PE=3 SV=2	0	5.06334	2.83224	2	3	2	1	918	102.722	8.56	High	High		0.874	1.145	106.8	93.2	0.145	0	0	2
FALSE	High	Master Protein	Q3SZ20	Serine hydroxymethyltransferase, mitochondrial OS=Bos taurus OX=9913 GN=SHMT2 PE=2 SV=1	0	5.0394	4.7619	2	3	2	1	504	55.57	7.71	High	High		0.908	1.102	104.8	95.2	0.136	0	7.41549	2
FALSE	High	Master Protein	E1BIG6	Transferrin receptor OS=Bos taurus OX=9913 GN=TFRC PE=4 SV=2	0	5.00891	2.80749	2	2	2	1	748	83.114	6.77	High	High		1.064	0.94	96.9	103.1	0.103	0	4.39101	2
FALSE	High	Master Protein	P63026	Vesicle-associated membrane protein 2 OS=Bos taurus OX=9913 GN=VAMP2 PE=1 SV=2	0	5.00371	14.6552	1	2	1	1	116	12.641	8.13	High	High		0.957	1.044	102.2	97.8	0.585	0	6.10969	1
FALSE	High	Master Protein	F1ML72	Ribosomal protein L34 OS=Bos taurus OX=9913 GN=RPL34 PE=4 SV=1	0	4.96635	18.75	3	4	3	1	128	14.608	11.53	High	High		0.958	1.043	102.1	97.9	1.683	0	6.97059	3
FALSE	High	Master Protein	F1MWE0	Proteasome 26S subunit, ATPase 3 OS=Bos taurus OX=9913 GN=PSMC3 PE=1 SV=2	0	4.94912	9.21053	3	3	3	1	456	51.023	5.41	High	High		0.954	1.048	102.3	97.7	0.269	0	0	3
FALSE	High	Master Protein	F1N3P2	Ubiquitin carboxyl-terminal hydrolase OS=Bos taurus OX=9913 GN=USP5 PE=1 SV=2	0	4.94426	5.47786	3	3	3	1	858	95.754	5.01	High	High		0.944	1.06	102.9	97.1	0.17	0	0	3
FALSE	High	Master Protein	Q3SZ00	HADHA protein OS=Bos taurus OX=9913 GN=HADHA PE=1 SV=1	0	4.87175	3.27654	2	3	2	1	763	83.196	9.06	High	High		0.971	1.03	101.5	98.5	0.113	0	4.6408	2
FALSE	High	Master Protein	A6H7F8	DNA helicase OS=Bos taurus OX=9913 GN=MCM5 PE=2 SV=1	0	4.86313	3.95095	2	2	2	1	734	82.108	8.21	High	High		1.056	0.947	97.3	102.7	0.101	0	4.98798	2
FALSE	High	Master Protein	F1MTP5	WD repeat-containing protein 1 OS=Bos taurus OX=9913 GN=WDR1 PE=4 SV=2	0	4.79861	3.9604	2	3	2	1	606	66.235	6.77	High	High		0.933	1.072	103.5	96.5	0.122	0	7.05876	2
FALSE	High	Master Protein	Q1JPJ2	Xaa-Pro aminopeptidase 1 OS=Bos taurus OX=9913 GN=XPNPEP1 PE=2 SV=1	0	4.77835	4.6549	2	2	2	1	623	69.745	5.68	High	High		1.083	0.924	96	104	0.125	0	2.49579	2
FALSE	High	Master Protein	E1BF59	Plectin OS=Bos taurus OX=9913 GN=PLEC PE=1 SV=2	0	4.77048	0.581395	2	3	2	1	4644	527.31	5.97	High	High		0.796	1.256	111.3	88.7	0.014	0	4.63603	2
FALSE	High	Master Protein	Q3T0Y1	Ubiquitin thioesterase OS=Bos taurus OX=9913 GN=OTUB1 PE=1 SV=1	0	4.76999	11.0701	2	2	2	1	271	31.288	5	High	High		0.925	1.081	103.9	96.1	0.359	0	4.37561	2
FALSE	High	Master Protein	A5D785	Exportin-2 OS=Bos taurus OX=9913 GN=CSE1L PE=2 SV=1	0	4.76166	3.0896	2	3	2	1	971	110.305	5.77	High	High		0.907	1.103	104.9	95.1	0.083	0	2.04891	2
FALSE	High	Master Protein	F1MKL3	NACHT, LRR and PYD domains-containing protein 9 OS=Bos taurus OX=9913 GN=NLRP9 PE=4 SV=1	0	4.75868	2.81124	2	6	2	1	996	114.16	5.87	High	High		1.01	0.99	99.5	100.5	0.099	0	11.4455	2
FALSE	High	Master Protein	A4FUD0	MTHFD1 protein OS=Bos taurus OX=9913 GN=MTHFD1 PE=1 SV=1	0	4.73499	3.20856	2	3	2	1	935	101.113	7.31	High	High		0.948	1.055	102.7	97.3	0.081	0	4.37358	2
FALSE	High	Master Protein	F1N6C0	Uncharacterized protein OS=Bos taurus OX=9913 GN=CALM2 PE=4 SV=2	0	4.71191	12	2	3	2	1	150	16.955	4.27	High	High		0.926	1.08	103.9	96.1	0.585	0	7.30147	2
FALSE	High	Master Protein	A6QR46	Ras-related protein Rab-6B OS=Bos taurus OX=9913 GN=RAB6B PE=2 SV=1	0	4.70533	10.5769	2	3	1	1	208	23.447	5.53	High	High		0.917	1.091	104.3	95.7	0.311	0	6.32322	2
FALSE	High	Master Protein	P13272	Cytochrome b-c1 complex subunit Rieske, mitochondrial OS=Bos taurus OX=9913 GN=UQCRFS1 PE=1 SV=3	0	4.60029	8.0292	2	2	2	1	274	29.528	8.87	High	High		0.925	1.081	103.9	96.1	0.334	0	4.35555	2
FALSE	High	Master Protein	Q0VCQ9	Reticulocalbin 2, EF-hand calcium binding domain OS=Bos taurus OX=9913 GN=RCN2 PE=2 SV=1	0	4.56912	4.73186	1	2	1	1	317	36.887	4.4	High	High		0.84	1.19	108.7	91.3	0.155	0	3.34531	1
FALSE	High	Master Protein	Q148N0	2-oxoglutarate dehydrogenase, mitochondrial OS=Bos taurus OX=9913 GN=OGDH PE=2 SV=1	0	4.55954	2.73705	2	3	2	1	1023	115.734	6.76	High	High		0.863	1.159	107.4	92.6	0.089	0	0	2
FALSE	High	Master Protein	P26882	Peptidyl-prolyl cis-trans isomerase D OS=Bos taurus OX=9913 GN=PPID PE=1 SV=6	0	4.50301	6.75676	3	4	3	1	370	40.595	6.55	High	High		0.878	1.139	106.5	93.5	0.28	0	6.17957	3
FALSE	High	Master Protein	F1MWR3	Electron transfer flavoprotein subunit alpha, mitochondrial OS=Bos taurus OX=9913 GN=ETFA PE=1 SV=1	0	4.43681	8.70871	2	4	2	1	333	34.936	8.56	High	High		1.017	0.984	99.2	100.8	0.222	0	0	2
FALSE	High	Master Protein	F6QIA5	RNA binding motif protein 39 OS=Bos taurus OX=9913 GN=RBM39 PE=1 SV=1	0	4.40127	4.95238	2	4	2	1	525	58.691	10.13	High	High		0.928	1.077	103.7	96.3	0.172	0	2.27352	2
FALSE	High	Master Protein	A6QLR2	LARS protein OS=Bos taurus OX=9913 GN=LARS PE=2 SV=1	0	4.38196	3.31633	2	2	2	1	1176	134.728	6.84	High	High		1.208	0.828	90.6	109.4	0.073	0	2.12946	2
FALSE	High	Master Protein	Q0VCH9	GLI pathogenesis-related 2 OS=Bos taurus OX=9913 GN=GLIPR2 PE=2 SV=1	0	4.36694	11.039	1	1	1	1	154	17.199	9.5	High	High		0.905	1.105	105	95	0.259	0	2.66392	1
FALSE	High	Master Protein	Q2NL22	Eukaryotic initiation factor 4A-III OS=Bos taurus OX=9913 GN=EIF4A3 PE=2 SV=3	0	4.36479	4.86618	2	4	1	1	411	46.811	6.73	High	High		1.348	0.742	85.2	114.8	0.202	0	6.68356	2
FALSE	High	Master Protein	Q2KJE5	Glyceraldehyde-3-phosphate dehydrogenase, testis-specific OS=Bos taurus OX=9913 GN=GAPDHS PE=2 SV=1	0	4.3314	7.8481	2	3	1	1	395	43.26	8.12	High	High		1.037	0.965	98.2	101.8	0.202	0	8.02249	2
FALSE	High	Master Protein	F1MDU7	DNA topoisomerase 2 OS=Bos taurus OX=9913 GN=TOP2A PE=3 SV=2	0	4.32988	1.56556	2	3	2	1	1533	174.466	8.59	High	High		0.917	1.091	104.3	95.7	0.051	0	0	2
FALSE	High	Master Protein	Q08DZ5	Syndecan-1 OS=Bos taurus OX=9913 GN=SDC1 PE=2 SV=1	0	4.32726	4.82315	1	1	1	1	311	32.296	4.91	High	High		0.872	1.147	106.8	93.2	0.194	0	2.37471	1
FALSE	High	Master Protein	Q5E971	Transmembrane emp24 domain-containing protein 10 OS=Bos taurus OX=9913 GN=TMED10 PE=2 SV=1	0	4.31702	14.6119	2	3	2	1	219	24.812	6.68	High	High		1.007	0.993	99.7	100.3	0.468	0	4.22487	2
FALSE	High	Master Protein	P01096	ATPase inhibitor, mitochondrial OS=Bos taurus OX=9913 GN=ATP5IF1 PE=1 SV=2	0	4.21545	20.1835	3	3	3	1	109	12.293	9.35	High	High		0.825	1.212	109.6	90.4	1.154	0	6.87798	3
FALSE	High	Master Protein	F1N605	Phosphatidylinositol binding clathrin assembly protein OS=Bos taurus OX=9913 GN=PICALM PE=1 SV=1	0	4.21339	3.24675	1	2	1	1	616	66.909	7.02	High	High		0.856	1.169	107.8	92.2	0.096	0	2.79981	1
FALSE	High	Master Protein	F1MGC0	Succinate--CoA ligase [ADP-forming] subunit beta, mitochondrial OS=Bos taurus OX=9913 GN=SUCLA2 PE=3 SV=2	0	4.11797	5.39957	2	3	2	1	463	50.114	7.18	High	High		0.928	1.077	103.7	96.3	0.28	0	0	2
FALSE	High	Master Protein	Q3T0U3	Es1 protein OS=Bos taurus OX=9913 GN=ES1 PE=1 SV=1	0	4.11453	5.47445	1	1	1	1	274	28.681	8.48	High	High		0.91	1.099	104.7	95.3	0.155	0	3.27677	1
FALSE	High	Master Protein	E1BGE5	Importin 7 OS=Bos taurus OX=9913 GN=IPO7 PE=4 SV=1	0	4.11178	2.50482	2	2	2	1	1038	119.454	4.82	High	High		0.971	1.03	101.5	98.5	0.099	0	0	2
FALSE	High	Master Protein	F1N0Q7	Farnesyl pyrophosphate synthase OS=Bos taurus OX=9913 GN=FDPS PE=4 SV=1	0	4.10408	2.07135	1	2	1	1	869	95.622	7.08	High	High		1.148	0.871	93.1	106.9	0.053	0	7.07113	1
FALSE	High	Master Protein	Q3T0L7	60S ribosomal protein L28 OS=Bos taurus OX=9913 GN=RPL28 PE=2 SV=3	0	4.05092	16.0584	2	2	2	1	137	15.683	11.97	High	High		0.943	1.06	102.9	97.1	0.468	0	5.34344	2
FALSE	High	Master Protein	G3N2Y0	60S ribosomal protein L36a OS=Bos taurus OX=9913 GN=RPL36A PE=3 SV=1	0	4.04432	12.4031	2	4	2	1	129	15.031	10.36	High	High		0.843	1.186	108.5	91.5	0.931	0	9.43349	2
FALSE	High	Master Protein	A4FUD9	DNA replication licensing factor MCM3 OS=Bos taurus OX=9913 GN=MCM3 PE=2 SV=1	0	4.03294	4.33168	2	2	2	1	808	90.801	5.76	High	High		0.959	1.043	102.1	97.9	0.083	0	2.00797	2
FALSE	High	Master Protein	F1MNQ4	Superoxide dismutase [Cu-Zn] OS=Bos taurus OX=9913 PE=3 SV=2	0	4.0152	17.1053	2	2	2	1	152	15.678	6.52	High	High		0.874	1.144	106.7	93.3	0.668	0	5.35964	2
FALSE	High	Master Protein	G3N0D8	Claudin OS=Bos taurus OX=9913 GN=CLDN6 PE=3 SV=1	0	4.01251	7.23982	1	2	1	1	221	23.529	8	High	High		1.004	0.996	99.8	100.2	0.259	0	5.37928	1
FALSE	High	Master Protein	F1MFX7	Ubiquitin like with PHD and ring finger domains 2 OS=Bos taurus OX=9913 GN=UHRF2 PE=4 SV=2	0	4.00678	3.59043	2	3	2	1	752	83.829	8.29	High	High		0.901	1.11	105.2	94.8	0.108	0	2.26597	2
FALSE	High	Master Protein	F1N7U3	Uncharacterized protein OS=Bos taurus OX=9913 PE=4 SV=2	0	3.9972	13.125	2	4	2	1	160	18.511	10.18	High	High		0.915	1.093	104.5	95.5	0.995	0	2.15454	2
FALSE	High	Master Protein	A5PK61	Histone H3.3C OS=Bos taurus OX=9913 GN=H3F3C PE=2 SV=1	0	3.98986	5.14706	1	4	1	1	136	15.366	11.49	High	High		1.11	0.901	94.8	105.2	0.931	0	10.3292	1
FALSE	High	Master Protein	Q29RK4	UV excision repair protein RAD23 homolog B OS=Bos taurus OX=9913 GN=RAD23B PE=2 SV=1	0	3.97107	7.10784	2	3	2	1	408	43.091	4.84	High	High		1.077	0.929	96.3	103.7	0.311	0	2.22675	2
FALSE	High	Master Protein	F1MBQ8	DEAD-box helicase 5 OS=Bos taurus OX=9913 GN=DDX5 PE=3 SV=2	0	3.96339	3.09446	2	3	1	1	614	69.105	8.92	High	High		1.085	0.922	95.9	104.1	0.136	0	6.87374	2
FALSE	High	Master Protein	A6QQP4	SCARB2 protein OS=Bos taurus OX=9913 GN=SCARB2 PE=1 SV=1	0	3.95979	2.30126	1	1	1	1	478	53.951	5.24	High	High		0.629	1.59	122.8	77.2	0.089	0	2.19613	1
FALSE	High	Master Protein	Q76I81	40S ribosomal protein S12 OS=Bos taurus OX=9913 GN=RPS12 PE=2 SV=1	0	3.9539	12.8788	2	3	2	1	132	14.505	7.21	High	High		1.018	0.983	99.1	100.9	0.931	0	3.93863	2
FALSE	High	Master Protein	P13621	ATP synthase subunit O, mitochondrial OS=Bos taurus OX=9913 GN=ATP5PO PE=1 SV=2	0	3.92849	10.3286	1	2	1	1	213	23.305	9.89	High	High		0.934	1.071	103.4	96.6	0.194	0	2.65462	1
FALSE	High	Master Protein	F1MHJ5	Sorting nexin 6 OS=Bos taurus OX=9913 GN=SNX6 PE=4 SV=2	0	3.92308	5.92784	2	2	2	1	388	44.612	7.05	High	High		0.9	1.111	105.3	94.7	0.194	0	2.18569	2
FALSE	High	Master Protein	Q2NKY7	Septin-2 OS=Bos taurus OX=9913 GN=SEPT2 PE=2 SV=1	0	3.91257	3.04709	1	2	1	1	361	41.545	6.6	High	High		0.966	1.035	101.7	98.3	0.116	0	4.97513	1
FALSE	High	Master Protein	Q0VCR7	Monofunctional C1-tetrahydrofolate synthase, mitochondrial OS=Bos taurus OX=9913 GN=MTHFD1L PE=2 SV=2	0	3.89551	1.4359	1	1	1	1	975	105.161	7.72	High	High		1.256	0.796	88.7	111.3	0.043	0	2.41917	1
FALSE	High	Master Protein	Q5E988	40S ribosomal protein S5 OS=Bos taurus OX=9913 GN=RPS5 PE=2 SV=3	0	3.86893	7.35294	1	2	1	1	204	22.862	9.72	High	High		1.256	0.796	88.7	111.3	0.585	0	0	1
FALSE	High	Master Protein	Q07130	UTP--glucose-1-phosphate uridylyltransferase OS=Bos taurus OX=9913 GN=UGP2 PE=1 SV=2	0	3.85981	3.93701	1	1	1	1	508	56.868	7.88	High	High		0.943	1.061	103	97	0.077	0	2.08419	1
FALSE	High	Master Protein	G3MX90	Serine/threonine-protein phosphatase OS=Bos taurus OX=9913 PE=3 SV=1	0	3.83955	10.6061	2	2	2	1	330	37.516	6.33	High	High		0.542	1.843	129.7	70.3	0.259	0	0	2
FALSE	High	Master Protein	A6H7H3	LOC789567 protein OS=Bos taurus OX=9913 GN=HSD17B12 PE=1 SV=1	0	3.83744	5.12821	1	3	1	1	312	34.906	9.47	High	High		1.1	0.909	95.2	104.8	0.136	0	7.63489	1
FALSE	High	Master Protein	E1BC28	Uncharacterized protein OS=Bos taurus OX=9913 PE=4 SV=1	0	3.79753	6.32184	2	3	1	1	348	38.99	6.37	High	High		0.929	1.076	103.7	96.3	0.359	0	2.1204	2
FALSE	High	Master Protein	Q1KZG0	Zinc transporter ZIP4 OS=Bos taurus OX=9913 GN=SLC39A4 PE=1 SV=1	0	3.72239	2.60337	1	2	1	1	653	68.576	5.87	High	High		1.025	0.976	98.8	101.2	0.129	0	6.63989	1
FALSE	High	Master Protein	Q32LC7	Ras GTPase-activating protein-binding protein 1 OS=Bos taurus OX=9913 GN=G3BP1 PE=2 SV=1	0	3.72011	3.65591	1	2	1	1	465	52.09	5.52	High	High		0.889	1.124	105.9	94.1	0.096	0	2.27706	1
FALSE	High	Master Protein	Q27970	Calpain-1 catalytic subunit OS=Bos taurus OX=9913 GN=CAPN1 PE=1 SV=3	0	3.69518	4.18994	2	2	2	1	716	82.155	5.59	High	High		0.869	1.15	107	93	0.116	0	5.15921	2
FALSE	High	Master Protein	Q5E949	HMT1 hnRNP methyltransferase-like 2 isoform 3 OS=Bos taurus OX=9913 GN=PRMT1 PE=2 SV=1	0	3.65579	5.94901	2	3	2	1	353	40.522	5.5	High	High		0.995	1.005	100.3	99.7	0.245	0	4.68239	2
FALSE	High	Master Protein	Q3T0X8	Na(+)/H(+) exchange regulatory cofactor NHE-RF3 OS=Bos taurus OX=9913 GN=PDZK1 PE=2 SV=1	0	3.65287	5.38462	1	2	1	1	520	57.14	5.45	High	High		0.993	1.008	100.4	99.6	0.068	0	2.53126	1
FALSE	High	Master Protein	G3MY01	Uncharacterized protein OS=Bos taurus OX=9913 GN=LOC516355 PE=4 SV=1	0	3.62764	2.18341	1	2	1	1	458	54.312	10.17	High	High		0.884	1.131	106.1	93.9	0.11	0	5.71779	1
FALSE	High	Master Protein	A0A140T8A4	Thimet oligopeptidase OS=Bos taurus OX=9913 GN=THOP1 PE=3 SV=1	0	3.61277	4.51237	2	2	2	1	687	78.143	6.27	High	High		0.993	1.007	100.4	99.6	0.113	0	0	2
FALSE	High	Master Protein	F1MU08	Poly [ADP-ribose] polymerase OS=Bos taurus OX=9913 GN=PARP1 PE=4 SV=2	0	3.58721	3.05118	2	2	2	1	1016	113.296	8.84	High	High		0.927	1.078	103.8	96.2	0.081	0	2.41669	2
FALSE	High	Master Protein	A7YWE4	Delta-1-pyrroline-5-carboxylate dehydrogenase, mitochondrial OS=Bos taurus OX=9913 GN=ALDH4A1 PE=2 SV=1	0	3.56017	5.68384	2	2	2	1	563	61.456	8.1	High	High		0.949	1.053	102.6	97.4	0.141	0	0	2
FALSE	High	Master Protein	P31408	V-type proton ATPase subunit B, brain isoform OS=Bos taurus OX=9913 GN=ATP6V1B2 PE=1 SV=3	0	3.55611	2.93542	1	1	1	1	511	56.541	5.81	High	High		0.91	1.099	104.7	95.3	0.08	0	2.40969	1
FALSE	High	Master Protein	Q08E34	Translocase of outer mitochondrial membrane 70 homolog A (S. cerevisiae) OS=Bos taurus OX=9913 GN=TOMM70 PE=2 SV=1	0	3.52812	1.97044	1	1	1	1	609	67.526	7.33	High	High		1.013	0.987	99.3	100.7	0.062	0	2.31983	1
FALSE	High	Master Protein	F2Z4J5	Eukaryotic translation initiation factor 3 subunit G OS=Bos taurus OX=9913 GN=EIF3G PE=3 SV=1	0	3.52798	4.0625	1	1	1	1	320	35.589	6.13	High	High		0.848	1.18	108.2	91.8	0.122	0	2.9367	1
FALSE	High	Master Protein	Q3ZC84	Cytosolic non-specific dipeptidase OS=Bos taurus OX=9913 GN=CNDP2 PE=2 SV=1	0	3.4859	5.47368	2	3	2	1	475	52.622	5.87	High	High		1.003	0.997	99.9	100.1	0.172	0	0	2
FALSE	High	Master Protein	F1MX61	Splicing factor 3b subunit 1 OS=Bos taurus OX=9913 GN=SF3B1 PE=4 SV=2	0	3.48452	1.22699	1	1	1	1	1304	145.765	7.09	High	High		0.943	1.06	102.9	97.1	0.032	0	2.56327	1
FALSE	High	Master Protein	Q1RMM9	Alpha-galactosidase OS=Bos taurus OX=9913 GN=NAGA PE=2 SV=1	0	3.45693	2.91971	1	2	1	1	411	46.53	5.59	High	High		0.944	1.059	102.9	97.1	0.101	0	2.41484	1
FALSE	High	Master Protein	F1MBI1	Proteasome subunit beta type OS=Bos taurus OX=9913 GN=PSMB7 PE=3 SV=2	0	3.44491	3.61011	1	1	1	1	277	29.977	7.68	High	High		1.067	0.937	96.8	103.2	0.179	0	2.7829	1
FALSE	High	Master Protein	Q3ZBA6	DnaJ homolog subfamily B member 11 OS=Bos taurus OX=9913 GN=DNAJB11 PE=2 SV=1	0	3.42721	7.5419	2	2	2	1	358	40.479	6.32	High	High		0.922	1.084	104.1	95.9	0.233	0	3.9771	2
FALSE	High	Master Protein	P62871	Guanine nucleotide-binding protein G(I)/G(S)/G(T) subunit beta-1 OS=Bos taurus OX=9913 GN=GNB1 PE=1 SV=3	0	3.42177	8.82353	2	2	2	1	340	37.353	6	High	High		1.047	0.955	97.7	102.3	0.359	0	2.27281	2
FALSE	High	Master Protein	Q1RMR2	U1 small nuclear ribonucleoprotein 70 kDa OS=Bos taurus OX=9913 GN=SNRNP70 PE=2 SV=1	0	3.4045	2.50569	1	2	1	1	439	51.395	9.94	High	High		0.917	1.091	104.3	95.7	0.122	0	5.31276	1
FALSE	High	Master Protein	Q28009	RNA-binding protein FUS OS=Bos taurus OX=9913 GN=FUS PE=2 SV=2	0	3.37872	2.72904	1	1	1	1	513	52.279	9.36	High	High		1.036	0.965	98.2	101.8	0.136	0	3.53153	1
FALSE	High	Master Protein	F1MLV1	26S proteasome regulatory subunit 10B OS=Bos taurus OX=9913 GN=PSMC6 PE=3 SV=2	0	3.35979	7.45501	2	2	2	1	389	44.145	7.49	High	High		0.909	1.1	104.8	95.2	0.186	0	0	2
FALSE	High	Master Protein	A5D9A8	Squalene epoxidase OS=Bos taurus OX=9913 GN=SQLE PE=2 SV=1	0	3.33115	2.7972	1	1	1	1	572	63.52	9.04	High	High		1.199	0.834	91	109	0.072	0	2.10237	1
FALSE	High	Master Protein	F1MBW3	Acyl-CoA synthetase long chain family member 4 OS=Bos taurus OX=9913 GN=ACSL4 PE=4 SV=1	0	3.31122	2.49307	1	1	1	1	722	80.558	8.6	High	High		1.336	0.748	85.6	114.4	0.056	0	2.64694	1
FALSE	High	Master Protein	A5PJY9	CPNE3 protein OS=Bos taurus OX=9913 GN=CPNE3 PE=1 SV=1	0	3.30713	3.37711	2	2	2	1	533	59.579	5.83	High	High		0.885	1.13	106.1	93.9	0.16	0	3.90338	2
FALSE	High	Master Protein	Q58DM8	Enoyl-CoA hydratase, mitochondrial OS=Bos taurus OX=9913 GN=ECHS1 PE=2 SV=1	0	3.3061	7.24138	1	1	1	1	290	31.223	8.57	High	High		0.928	1.078	103.8	96.2	0.145	0	2.58621	1
FALSE	High	Master Protein	E1B9Q4	MutS homolog 6 OS=Bos taurus OX=9913 GN=MSH6 PE=3 SV=2	0	3.29772	1.61765	2	2	2	1	1360	152.424	6.32	High	High		1.003	0.997	99.8	100.2	0.06	0	0	2
FALSE	High	Master Protein	Q56JX8	40S ribosomal protein S13 OS=Bos taurus OX=9913 GN=RPS13 PE=2 SV=3	0	3.28912	14.5695	2	4	2	1	151	17.212	10.54	High	High		0.949	1.054	102.6	97.4	0.52	0	4.406	2
FALSE	High	Master Protein	A0A140T846	DNA-(apurinic or apyrimidinic site) lyase OS=Bos taurus OX=9913 GN=APEX1 PE=3 SV=1	0	3.27393	4.08805	1	2	1	1	318	35.561	8.1	High	High		0.955	1.047	102.3	97.7	0.136	0	2.83761	1
FALSE	High	Master Protein	Q3SZR3	Alpha-1-acid glycoprotein OS=Bos taurus OX=9913 GN=ORM1 PE=2 SV=1	0	3.26898	4.9505	1	2	1	1	202	23.168	5.87	High	High		1.567	0.638	77.9	122.1	0.179	0	4.36372	1
FALSE	High	Master Protein	P80311	Peptidyl-prolyl cis-trans isomerase B OS=Bos taurus OX=9913 GN=PPIB PE=1 SV=4	0	3.2311	9.25926	2	3	2	1	216	23.729	9.32	High	High		0.931	1.074	103.6	96.4	0.334	0	5.73184	2
FALSE	High	Master Protein	O77834	Peroxiredoxin-6 OS=Bos taurus OX=9913 GN=PRDX6 PE=1 SV=3	0	3.20455	11.6071	2	2	2	1	224	25.051	6.38	High	High		1.06	0.943	97.1	102.9	0.334	0	3.62997	2
FALSE	High	Master Protein	A6QPY0	Dolichyl-diphosphooligosaccharide--protein glycosyltransferase 48 kDa subunit OS=Bos taurus OX=9913 GN=DDOST PE=2 SV=2	0	3.19031	3.18907	1	1	1	1	439	48.761	5.83	High	High		1.107	0.904	94.9	105.1	0.105	0	2.98083	1
FALSE	High	Master Protein	E1BQ11	Catenin delta 1 OS=Bos taurus OX=9913 GN=CTNND1 PE=1 SV=2	0	3.17666	1.5625	1	2	1	1	960	106.797	6.23	High	High		1.128	0.887	94	106	0.042	0	2.67628	1
FALSE	High	Master Protein	Q5E959	Serine-threonine kinase receptor-associated protein OS=Bos taurus OX=9913 GN=STRAP PE=2 SV=1	0	3.16115	4.57143	1	1	1	1	350	38.461	5.12	High	High		1.096	0.913	95.4	104.6	0.105	0	2.51208	1
FALSE	High	Master Protein	G3MWI5	Coronin OS=Bos taurus OX=9913 GN=CORO1C PE=3 SV=1	0	3.14271	1.9084	1	2	1	1	524	58.228	6.79	High	High		0.818	1.222	110	90	0.179	0	2.07324	1
FALSE	High	Master Protein	G3X7A8	Uncharacterized protein OS=Bos taurus OX=9913 GN=LOC404103 PE=4 SV=1	0	3.13558	20	2	3	1	1	100	10.821	8.66	High	High		0.801	1.248	111	89	1.154	1	2.24709	2
FALSE	High	Master Protein	F1N218	NOP58 ribonucleoprotein OS=Bos taurus OX=9913 GN=NOP58 PE=4 SV=2	0	3.10226	2.26843	1	1	1	1	529	59.456	9.01	High	High		0.941	1.063	103	97	0.086	0	2.89651	1
FALSE	High	Master Protein	Q3SYW6	Eukaryotic translation initiation factor 3 subunit C OS=Bos taurus OX=9913 GN=EIF3C PE=2 SV=1	0	3.08251	2.85088	2	3	2	1	912	105.3	5.81	High	High		1.038	0.963	98.1	101.9	0.101	0	2.0494	2
FALSE	High	Master Protein	E1B7K5	Cytoskeleton associated protein 5 OS=Bos taurus OX=9913 GN=CKAP5 PE=4 SV=2	0	3.05542	0.688976	1	2	1	1	2032	224.979	7.85	High	High		0.947	1.056	102.7	97.3	0.018	0	2.2801	1
FALSE	High	Master Protein	E1BMW2	AP-2 complex subunit alpha OS=Bos taurus OX=9913 GN=AP2A1 PE=1 SV=2	0	3.02629	2.68595	2	2	2	1	968	106.842	8.28	High	High		0.916	1.092	104.4	95.6	0.077	0	0	2
FALSE	High	Master Protein	P13696	Phosphatidylethanolamine-binding protein 1 OS=Bos taurus OX=9913 GN=PEBP1 PE=1 SV=2	0	3.01444	7.48663	1	1	1	1	187	20.973	7.49	High	High		0.963	1.039	101.9	98.1	0.194	0	3.055	1
FALSE	High	Master Protein	F1MR96	Calpastatin OS=Bos taurus OX=9913 GN=CAST PE=1 SV=2	0	2.99268	2.12766	1	2	1	1	799	85.405	5.74	High	High		0.918	1.089	104.3	95.7	0.048	0	2.19952	1
FALSE	High	Master Protein	O46629	Trifunctional enzyme subunit beta, mitochondrial OS=Bos taurus OX=9913 GN=HADHB PE=2 SV=1	0	2.99225	2.94737	1	2	1	1	475	51.312	9.32	High	High		0.895	1.117	105.5	94.5	0.08	0	2.53337	1
FALSE	High	Master Protein	A6QPZ0	CSTB protein OS=Bos taurus OX=9913 GN=CSTB PE=2 SV=1	0	2.97757	11.8812	1	3	1	1	101	11.584	5.83	High	High		0.912	1.096	104.6	95.4	0.468	0	9.4343	1
FALSE	High	Master Protein	A6H7G2	Drebrin-like protein OS=Bos taurus OX=9913 GN=DBNL PE=2 SV=1	0	2.97265	3.5461	1	1	1	1	423	47.693	4.98	High	High		0.855	1.17	107.8	92.2	0.101	0	2.42671	1
FALSE	High	Master Protein	P56701	26S proteasome non-ATPase regulatory subunit 2 OS=Bos taurus OX=9913 GN=PSMD2 PE=1 SV=2	0	2.9658	2.64317	2	2	2	1	908	100.194	5.2	High	High		1.146	0.873	93.2	106.8	0.081	0	1.95685	2
FALSE	High	Master Protein	Q3T0D7	GTP-binding protein SAR1a OS=Bos taurus OX=9913 GN=SAR1A PE=2 SV=1	0	2.94615	5.55556	1	1	1	1	198	22.395	6.68	High	High		0.767	1.305	113.2	86.8	0.212	0	2.52807	1
FALSE	High	Master Protein	Q1JPH6	Eukaryotic translation initiation factor 4H OS=Bos taurus OX=9913 GN=EIF4H PE=2 SV=1	0	2.92885	6.14035	1	3	1	1	228	25.204	8.1	High	High		1.106	0.904	95	105	0.136	0	5.34156	1
FALSE	High	Master Protein	Q29RT0	RNA-binding motif protein, X chromosome OS=Bos taurus OX=9913 GN=RBMX PE=2 SV=1	0	2.92628	3.28283	1	1	1	1	396	42.344	10.29	High	High		0.874	1.145	106.7	93.3	0.075	0	2.90597	1
FALSE	High	Master Protein	A4IFS7	CTSL1 protein OS=Bos taurus OX=9913 GN=CTSL1 PE=2 SV=1	0	2.90904	5.70571	1	1	1	1	333	37.126	6.89	High	High		1.109	0.902	94.8	105.2	0.179	0	2.00253	1
FALSE	High	Master Protein	A2VE99	Septin-11 OS=Bos taurus OX=9913 GN=SEPT11 PE=2 SV=1	0	2.88485	6.11765	2	2	2	1	425	48.961	6.81	High	High		0.963	1.039	101.9	98.1	0.202	0	2.18296	2
FALSE	High	Master Protein	A5D7A0	EF-hand domain-containing protein D2 OS=Bos taurus OX=9913 GN=EFHD2 PE=2 SV=1	0	2.86424	4.13223	1	2	1	1	242	26.902	5.15	High	High		0.722	1.385	116.1	83.9	0.311	0	0	1
FALSE	High	Master Protein	Q3T171	60S ribosomal protein L36 OS=Bos taurus OX=9913 GN=RPL36 PE=3 SV=3	0	2.86182	20	2	2	2	1	105	12.216	11.59	High	High		1.045	0.957	97.8	102.2	1.154	0	1.90445	2
FALSE	High	Master Protein	Q2TBV3	Electron transfer flavoprotein subunit beta OS=Bos taurus OX=9913 GN=ETFB PE=1 SV=3	0	2.86107	8.23529	1	1	1	1	255	27.682	8.12	High	High		1.007	0.993	99.6	100.4	0.166	0	3.07027	1
FALSE	High	Master Protein	Q3ZBK2	Redox-regulatory protein FAM213A OS=Bos taurus OX=9913 GN=FAM213A PE=2 SV=1	0	2.85285	11.4679	2	2	2	1	218	24.34	8.63	High	High		1.249	0.8	88.9	111.1	0.334	0	0	2
FALSE	High	Master Protein	P04896	Guanine nucleotide-binding protein G(s) subunit alpha isoforms short OS=Bos taurus OX=9913 GN=GNAS PE=1 SV=1	0	2.83505	2.79188	1	1	1	1	394	45.68	5.71	High	High		0.78	1.283	112.4	87.6	0.11	0	2.37711	1
FALSE	High	Master Protein	F1MKH6	Asparagine--tRNA ligase, cytoplasmic OS=Bos taurus OX=9913 GN=NARS PE=4 SV=1	0	2.8172	4.65116	2	2	2	1	559	64.389	6.74	High	High		0.922	1.084	104	96	0.15	0	2.26373	2
FALSE	High	Master Protein	E1BLY1	Uncharacterized protein OS=Bos taurus OX=9913 PE=3 SV=1	0	2.81369	12.3077	2	2	2	1	130	14.834	10.13	High	High		0.883	1.132	106.2	93.8	0.52	0	4.78104	2
FALSE	High	Master Protein	Q3ZBE9	Sterol-4-alpha-carboxylate 3-dehydrogenase, decarboxylating OS=Bos taurus OX=9913 GN=NSDHL PE=2 SV=1	0	2.80521	3.65169	1	3	1	1	356	39.877	8.15	High	High		1.477	0.677	80.7	119.3	0.105	0	4.10633	1
FALSE	High	Master Protein	P61356	60S ribosomal protein L27 OS=Bos taurus OX=9913 GN=RPL27 PE=2 SV=2	0	2.79801	6.61765	1	3	1	1	136	15.788	10.56	High	High		1.03	0.971	98.5	101.5	1.154	0	4.32501	1
FALSE	High	Master Protein	F1MZB0	Kinesin family member 5A OS=Bos taurus OX=9913 GN=KIF5A PE=3 SV=2	0	2.79751	1.25725	1	2	1	1	1034	117.671	5.9	High	High		1.024	0.976	98.8	101.2	0.036	0	0	1
FALSE	High	Master Protein	P20456	Inositol monophosphatase 1 OS=Bos taurus OX=9913 GN=IMPA1 PE=1 SV=1	0	2.78516	3.97112	1	1	1	1	277	30.036	5.17	High	High		1.033	0.968	98.4	101.6	0.166	0	2.25593	1
FALSE	High	Master Protein	A0A140T872	Dihydrofolate reductase OS=Bos taurus OX=9913 GN=DHFR PE=3 SV=1	0	2.77702	9.09091	1	2	1	1	187	21.589	7.33	High	High		0.883	1.132	106.2	93.8	0.179	0	2.14955	1
FALSE	High	Master Protein	Q3MHE4	DNA mismatch repair protein Msh2 OS=Bos taurus OX=9913 GN=MSH2 PE=2 SV=1	0	2.76472	1.49893	1	1	1	1	934	104.856	5.78	High	High		0.905	1.105	105	95	0.044	0	2.10359	1
FALSE	High	Master Protein	Q28107	Coagulation factor V OS=Bos taurus OX=9913 GN=F5 PE=1 SV=1	0	2.75512	0.768883	1	6	1	1	2211	248.828	5.83	High	High		0.835	1.197	109	91	0.024	0	6.94272	1
FALSE	High	Master Protein	Q9BGI1	Peroxiredoxin-5, mitochondrial OS=Bos taurus OX=9913 GN=PRDX5 PE=2 SV=2	0	2.74537	12.3288	2	3	2	1	219	23.238	8.07	High	High		1.01	0.99	99.5	100.5	0.425	0	4.41354	2
FALSE	High	Master Protein	E1BIN5	Cullin 3 OS=Bos taurus OX=9913 GN=CUL3 PE=3 SV=2	0	2.7428	1.69271	1	1	1	1	768	88.902	8.48	High	High		0.974	1.027	101.3	98.7	0.046	0	2.38026	1
FALSE	High	Master Protein	A8E651	EWS RNA binding protein 1 OS=Bos taurus OX=9913 GN=EWSR1 PE=2 SV=1	0	2.71625	1.37405	1	1	1	1	655	68.251	9.33	High	High		0.901	1.11	105.2	94.8	0.105	0	2.64854	1
FALSE	High	Master Protein	F2Z4F5	Dipeptidyl peptidase 3 OS=Bos taurus OX=9913 GN=DPP3 PE=1 SV=1	0	2.70797	1.36986	1	1	1	1	730	81.98	5.19	High	High		0.942	1.061	103	97	0.049	0	0	1
FALSE	High	Master Protein	A2VE14	SUMO-activating enzyme subunit 1 OS=Bos taurus OX=9913 GN=SAE1 PE=2 SV=1	0	2.68235	4.04624	1	1	1	1	346	38.281	5.29	High	High		0.853	1.172	107.9	92.1	0.105	0	0	1
FALSE	High	Master Protein	Q3T0U1	LRP chaperone MESD OS=Bos taurus OX=9913 GN=MESD PE=2 SV=1	0	2.67799	9.05172	1	1	1	1	232	25.96	6.34	High	High		1.063	0.941	97	103	0.179	0	0	1
FALSE	High	Master Protein	G3MWU5	Uncharacterized protein OS=Bos taurus OX=9913 PE=4 SV=1	0	2.67799	2.95983	1	1	1	1	473	50.963	8.07	High	High		0.924	1.082	103.9	96.1	0.096	0	2.79405	1
FALSE	High	Master Protein	E1BM12	Spermidine synthase OS=Bos taurus OX=9913 GN=SRM PE=3 SV=1	0	2.6598	6.95364	2	2	2	1	302	33.882	5.99	High	High		0.997	1.003	100.2	99.8	0.274	0	4.15493	2
FALSE	High	Master Protein	Q0IIH5	Nucleobindin 2 OS=Bos taurus OX=9913 GN=NUCB2 PE=1 SV=1	0	2.65345	3.13253	1	1	1	1	415	49.158	5.25	High	High		0.901	1.11	105.2	94.8	0.101	0	2.60201	1
FALSE	High	Master Protein	Q5E954	DnaJ homolog subfamily A member 1 OS=Bos taurus OX=9913 GN=DNAJA1 PE=2 SV=2	0	2.63364	5.28967	2	4	2	1	397	44.853	7.08	High	High		0.952	1.05	102.5	97.5	0.233	0	6.86315	2
FALSE	High	Master Protein	Q9GMB8	Serine--tRNA ligase, cytoplasmic OS=Bos taurus OX=9913 GN=SARS PE=2 SV=3	0	2.60765	2.33463	1	1	1	1	514	58.568	6.19	High	High		1.023	0.978	98.9	101.1	0.077	0	2.27381	1
FALSE	High	Master Protein	A4FV12	UBA2 protein OS=Bos taurus OX=9913 GN=UBA2 PE=1 SV=1	0	2.59791	2.34375	1	1	1	1	640	70.987	5.25	High	High		1.082	0.924	96	104	0.064	0	2.05332	1
FALSE	High	Master Protein	A0JBZ9	p97Bucentaur-2 OS=Bos taurus OX=9913 GN=p97bcnt2 PE=1 SV=1	0	2.59074	1.89274	1	1	1	1	634	70.79	5.85	High	High		1.342	0.745	85.4	114.6	0.054	0	2.43621	1
FALSE	High	Master Protein	E1BDE7	Scaffold attachment factor B2 OS=Bos taurus OX=9913 GN=SAFB2 PE=4 SV=2	0	2.58973	1.04822	1	1	1	1	954	108.459	5.62	High	High		1.206	0.829	90.7	109.3	0.043	0	2.17366	1
FALSE	High	Master Protein	Q24JZ8	U2 snRNP auxiliary factor large subunit OS=Bos taurus OX=9913 GN=U2AF2 PE=2 SV=1	0	2.56607	4.42105	1	1	1	1	475	53.453	9.09	High	High		1.59	0.629	77.2	122.8	0.116	0	2.62289	1
FALSE	High	Master Protein	E1B735	X-prolyl aminopeptidase 2 OS=Bos taurus OX=9913 GN=XPNPEP2 PE=3 SV=1	0	2.56559	1.63447	1	1	1	1	673	75.589	5.45	High	High		0.896	1.116	105.5	94.5	0.066	0	2.64676	1
FALSE	High	Master Protein	E1BAJ4	Starch binding domain 1 OS=Bos taurus OX=9913 GN=STBD1 PE=1 SV=1	0	2.55658	3.83481	1	1	1	1	339	36.534	5.8	High	High		1.149	0.87	93.1	106.9	0.11	0	2.66427	1
FALSE	High	Master Protein	F1MSZ6	Antithrombin-III OS=Bos taurus OX=9913 GN=SERPINC1 PE=3 SV=1	0	2.53047	2.7957	1	1	1	1	465	52.407	6.8	High	High		1.267	0.79	88.2	111.8	0.072	0	2.55945	1
FALSE	High	Master Protein	E1BCL5	Uncharacterized protein OS=Bos taurus OX=9913 PE=3 SV=1	0	2.51884	14.0351	1	2	1	1	114	11.567	4.32	High	High		0.897	1.115	105.4	94.6	0.585	0	2.12709	1
FALSE	High	Master Protein	Q5E956	Triosephosphate isomerase OS=Bos taurus OX=9913 GN=TPI1 PE=2 SV=3	0	2.51039	11.6466	2	2	2	1	249	26.673	6.92	High	High		1.055	0.947	97.3	102.7	0.334	0	0	2
FALSE	High	Master Protein	Q3SZI6	Dolichyl-diphosphooligosaccharide--protein glycosyltransferase subunit 2 OS=Bos taurus OX=9913 GN=RPN2 PE=2 SV=1	0	2.50092	3.16957	2	2	2	1	631	69.171	5.73	High	High		0.761	1.314	113.6	86.4	0.15	0	2.49765	2
FALSE	High	Master Protein	Q0IIM3	Heat shock protein 105 kDa OS=Bos taurus OX=9913 GN=HSPH1 PE=2 SV=1	0	2.50086	1.74622	1	2	1	1	859	96.664	5.35	High	High		0.53	1.888	130.8	69.2	0.042	0	0	1
FALSE	High	Master Protein	E1BE98	Exportin 1 OS=Bos taurus OX=9913 GN=XPO1 PE=4 SV=2	0	2.4908	1.68067	1	1	1	1	1071	123.062	6.11	High	High		1.245	0.803	89.1	110.9	0.04	0	0	1
FALSE	High	Master Protein	Q3ZCE2	ELAV-like protein OS=Bos taurus OX=9913 GN=ELAVL1 PE=2 SV=1	0	2.48825	3.98773	1	1	1	1	326	36.14	9.04	High	High		0.871	1.148	106.9	93.1	0.145	0	0	1
FALSE	High	Master Protein	Q3ZCC9	Protein SEC13 homolog OS=Bos taurus OX=9913 GN=SEC13 PE=2 SV=1	0	2.47939	7.14286	1	1	1	1	322	35.449	5.48	High	High		0.925	1.081	103.9	96.1	0.179	0	2.05955	1
FALSE	High	Master Protein	E1BK63	Ribosomal protein L15 OS=Bos taurus OX=9913 PE=3 SV=1	0.00177778	2.46294	6.86275	1	1	1	1	204	24.112	11.58	High	High		0.948	1.054	102.6	97.4	0.179	0	3.20725	1
FALSE	High	Master Protein	Q2KJH6	Serpin H1 OS=Bos taurus OX=9913 GN=SERPINH1 PE=2 SV=1	0.00177778	2.4563	2.63158	1	1	1	1	418	46.477	8.97	High	High		0.862	1.16	107.4	92.6	0.093	0	2.99408	1
FALSE	High	Master Protein	Q0VCM0	Protein S100-A16 OS=Bos taurus OX=9913 GN=S100A16 PE=3 SV=1	0.00177778	2.45383	10.6796	1	1	1	1	103	11.769	8.94	High	High		0.786	1.273	112	88	0.468	0	0	1
FALSE	High	Master Protein	A7Z025	PRPF8 protein OS=Bos taurus OX=9913 GN=PRPF8 PE=2 SV=1	0.00177778	2.4537	0.642398	1	2	1	1	2335	273.427	8.84	High	High		0.719	1.392	116.4	83.6	0.016	0	0	1
FALSE	High	Master Protein	A7MB16	Eukaryotic translation initiation factor 3 subunit B OS=Bos taurus OX=9913 GN=EIF3B PE=2 SV=1	0.00177778	2.44057	1.52672	1	1	1	1	786	88.863	4.97	High	High		1.001	0.999	99.9	100.1	0.062	0	2.02444	1
FALSE	High	Master Protein	F2Z4H6	Tripartite motif containing 23 OS=Bos taurus OX=9913 GN=TRIM23 PE=4 SV=1	0.00177778	2.43168	1.72117	1	1	1	1	581	64.666	6.46	High	High		0.697	1.436	117.9	82.1	0.07	0	2.0162	1
FALSE	High	Master Protein	F1MT25	Uncharacterized protein OS=Bos taurus OX=9913 GN=HDLBP PE=1 SV=2	0.00177778	2.41533	1.27287	1	2	1	1	1257	139.5	8.27	High	High		1.016	0.984	99.2	100.8	0.03	0	0	1
FALSE	High	Master Protein	F1MTX7	Aspartate--tRNA ligase, cytoplasmic OS=Bos taurus OX=9913 GN=DARS PE=3 SV=1	0.00177778	2.41184	1.99601	1	2	1	1	501	57.016	6.84	High	High		0.871	1.148	106.9	93.1	0.061	0	2.54896	1
FALSE	High	Master Protein	Q0P570	Diphosphomevalonate decarboxylase OS=Bos taurus OX=9913 GN=MVD PE=2 SV=1	0.00177778	2.38753	3.5	1	1	1	1	400	43.704	6.9	High	High		0.986	1.014	100.7	99.3	0.093	0	0	1
FALSE	High	Master Protein	Q3MHG1	Serine palmitoyltransferase 1 OS=Bos taurus OX=9913 GN=SPTLC1 PE=2 SV=1	0.00177778	2.37263	2.95983	1	1	1	1	473	52.755	5.88	High	High		1.027	0.974	98.7	101.3	0.093	0	0	1
FALSE	High	Master Protein	Q5E9D3	MICOS complex subunit MIC19 OS=Bos taurus OX=9913 GN=CHCHD3 PE=2 SV=1	0.00177778	2.36361	4.84581	1	1	1	1	227	26.084	8.34	High	High		0.941	1.063	103.1	96.9	0.136	0	2.20346	1
FALSE	High	Master Protein	Q3SZQ6	60S ribosomal protein L32 OS=Bos taurus OX=9913 GN=RPL32 PE=2 SV=3	0.00177778	2.33479	7.40741	1	1	1	1	135	15.864	11.33	High	High		1.257	0.795	88.6	111.4	0.334	0	2.4138	1
FALSE	High	Master Protein	G3N0T0	Hypoxanthine phosphoribosyltransferase OS=Bos taurus OX=9913 GN=LOC510369 PE=3 SV=1	0.00437828	2.31283	5.9633	1	2	1	1	218	24.56	6.95	High	High		0.886	1.128	106	94	0.194	0	2.18514	1
FALSE	High	Master Protein	Q3MHH4	Glutamine--tRNA ligase OS=Bos taurus OX=9913 GN=QARS PE=2 SV=1	0.00437828	2.30268	2.06452	1	1	1	1	775	87.588	6.89	High	High		0.931	1.074	103.5	96.5	0.049	0	2.10135	1
FALSE	High	Master Protein	Q56JX6	40S ribosomal protein S28 OS=Bos taurus OX=9913 GN=RPS28 PE=3 SV=1	0.00437828	2.30199	17.3913	1	1	1	1	69	7.836	10.7	High	High		1.198	0.835	91	109	1.154	0	2.48379	1
FALSE	High	Master Protein	E1BLY2	Uncharacterized protein OS=Bos taurus OX=9913 PE=3 SV=2	0.00437828	2.30103	2.93333	1	1	1	1	375	42.355	7.75	High	High		0.913	1.096	104.6	95.4	0.096	0	2.26039	1
FALSE	High	Master Protein	F1N7T1	NADH-cytochrome b5 reductase OS=Bos taurus OX=9913 GN=CYB5R3 PE=3 SV=2	0.00437828	2.29938	3.97351	1	2	1	1	302	34.215	7.28	High	High		1.101	0.908	95.2	104.8	0.129	0	2.43439	1
FALSE	High	Master Protein	Q6R8F2	Cadherin-1 OS=Bos taurus OX=9913 GN=CDH1 PE=2 SV=1	0.00437828	2.24222	1.5873	1	1	1	1	882	97.877	4.89	High	High		1.16	0.862	92.6	107.4	0.059	0	2.09116	1
FALSE	High	Master Protein	P13619	ATP synthase F(0) complex subunit B1, mitochondrial OS=Bos taurus OX=9913 GN=ATP5PB PE=1 SV=2	0.00437828	2.23284	3.125	1	1	1	1	256	28.803	9.41	High	High		0.957	1.045	102.2	97.8	0.145	0	2.27479	1
FALSE	High	Master Protein	F1N1S0	Single-stranded DNA-binding protein, mitochondrial OS=Bos taurus OX=9913 GN=SSBP1 PE=3 SV=1	0.00437828	2.21853	10.1351	1	1	1	1	148	17.181	9.73	High	High		0.963	1.039	101.9	98.1	0.233	0	0	1
FALSE	High	Master Protein	Q3SWY3	Inosine-5'-monophosphate dehydrogenase 2 OS=Bos taurus OX=9913 GN=IMPDH2 PE=2 SV=1	0.00502092	2.21155	3.11284	1	1	1	1	514	55.728	7.31	High	High		1.211	0.826	90.4	109.6	0.086	0	2.13002	1
FALSE	High	Master Protein	Q3MHR7	Actin-related protein 2/3 complex subunit 2 OS=Bos taurus OX=9913 GN=ARPC2 PE=1 SV=1	0.00502092	2.17095	3	1	1	1	1	300	34.327	7.36	High	High		0.824	1.214	109.7	90.3	0.105	0	0	1
FALSE	High	Master Protein	F1MMK2	Glucose-6-phosphate 1-dehydrogenase OS=Bos taurus OX=9913 GN=G6PD PE=1 SV=1	0.00502092	2.15577	2.13592	1	1	1	1	515	59.299	6.84	High	High		0.775	1.29	112.7	87.3	0.064	0	0	1
FALSE	High	Master Protein	F1MJV5	Ubiquitin carboxyl-terminal hydrolase 14 OS=Bos taurus OX=9913 GN=USP14 PE=3 SV=2	0.00502092	2.1512	2.22672	1	1	1	1	494	55.941	5.2	High	High		1.194	0.837	91.1	108.9	0.075	0	1.93643	1
FALSE	High	Master Protein	F1MHV5	Microtubule-associated protein RP/EB family member 1 OS=Bos taurus OX=9913 GN=MAPRE1 PE=4 SV=2	0.00502092	2.12604	7.08955	1	1	1	1	268	30.178	5.31	High	High		1.004	0.996	99.8	100.2	0.136	0	0	1
FALSE	High	Master Protein	P79136	F-actin-capping protein subunit beta OS=Bos taurus OX=9913 GN=CAPZB PE=1 SV=1	0.00502092	2.12523	4.31894	1	1	1	1	301	33.72	6.43	High	High		0.958	1.044	102.2	97.8	0.122	0	3.08584	1
FALSE	High	Master Protein	F1MS94	Cold shock domain containing E1 OS=Bos taurus OX=9913 GN=CSDE1 PE=4 SV=1	0.00502092	2.12344	2.21643	1	1	1	1	767	85.75	6.2	High	High		0.991	1.009	100.4	99.6	0.044	0	0	1
FALSE	High	Master Protein	Q3SZN4	Cold inducible RNA binding protein OS=Bos taurus OX=9913 GN=CIRBP PE=2 SV=1	0.00502092	2.11628	6.57277	1	1	1	1	213	23.173	9.64	High	High		0.946	1.057	102.8	97.2	0.155	0	0	1
FALSE	High	Master Protein	A7MBG8	RuvB-like helicase OS=Bos taurus OX=9913 GN=RUVBL1 PE=1 SV=1	0.00502092	2.11407	3.07018	1	1	1	1	456	50.122	6.42	High	High		0.893	1.12	105.7	94.3	0.101	0	2.00215	1
FALSE	High	Master Protein	G3MY67	Succinate dehydrogenase [ubiquinone] flavoprotein subunit, mitochondrial OS=Bos taurus OX=9913 GN=SDHA PE=3 SV=1	0.00502092	2.08545	2.51108	1	1	1	1	677	74.234	7.62	High	High		0.933	1.071	103.4	96.6	0.061	0	0	1
FALSE	High	Master Protein	A0A140T8C6	Prosaposin OS=Bos taurus OX=9913 GN=PSAP PE=4 SV=1	0.00502092	2.07816	1.70455	1	1	1	1	528	58.396	5.15	High	High		0.856	1.168	107.8	92.2	0.08	0	2.49764	1
FALSE	High	Master Protein	A4IFL4	PPARD protein OS=Bos taurus OX=9913 GN=PPARD PE=2 SV=1	0.00502092	2.07253	1.5873	1	3	1	1	441	49.747	7.43	High	High		1.62	0.617	76.3	123.7	0.11	0	7.8165	1
FALSE	High	Master Protein	Q0VD53	Vacuolar protein sorting-associated protein 26A OS=Bos taurus OX=9913 GN=VPS26A PE=2 SV=1	0.00502092	2.07207	5.50459	1	1	1	1	327	38.132	6.57	High	High		1.142	0.875	93.4	106.6	0.11	0	2.02521	1
FALSE	High	Master Protein	A6QLP7	Translocon-associated protein subunit alpha OS=Bos taurus OX=9913 GN=SSR1 PE=2 SV=1	0.00502092	2.06824	5.24476	1	3	1	1	286	32.034	4.45	High	High		1.29	0.775	87.3	112.7	0.212	0	4.36781	1
FALSE	High	Master Protein	F1MIH2	Septin-7 OS=Bos taurus OX=9913 GN=SEPT7 PE=3 SV=2	0.00502092	2.05154	2.97483	1	2	1	1	437	50.664	8.63	High	High		1.021	0.979	99	101	0.089	0	0	1
FALSE	High	Master Protein	E1BPK6	Myosin VI OS=Bos taurus OX=9913 GN=MYO6 PE=3 SV=2	0.00502092	2.04561	1.1583	1	1	1	1	1295	149.521	8.5	High	High		0.681	1.469	119	81	0.028	0	0	1
FALSE	High	Master Protein	E1B7R4	Eukaryotic translation initiation factor 3 subunit A OS=Bos taurus OX=9913 GN=EIF3A PE=3 SV=2	0.00502092	2.03593	0.870827	1	1	1	1	1378	166.176	6.71	High	High		1.006	0.994	99.7	100.3	0.025	0	0	1
FALSE	High	Master Protein	F1MLU7	Kinectin 1 OS=Bos taurus OX=9913 GN=KTN1 PE=1 SV=2	0.00502092	2.02292	1.22888	1	2	1	1	1302	150.567	5.82	High	High		1.069	0.936	96.7	103.3	0.026	0	0	1
FALSE	High	Master Protein	Q1JQB2	Mitotic checkpoint protein BUB3 OS=Bos taurus OX=9913 GN=BUB3 PE=2 SV=1	0.00502092	2.02187	4.29448	1	1	1	1	326	36.931	6.84	High	High		0.873	1.146	106.8	93.2	0.136	0	2.38335	1
FALSE	High	Master Protein	A4IFC8	DNA ligase OS=Bos taurus OX=9913 GN=LIG1 PE=2 SV=1	0.00502092	2.02	1.52838	1	1	1	1	916	101.254	6.39	High	High		1.498	0.668	80.1	119.9	0.043	0	0	1
FALSE	High	Master Protein	G3N361	Non-POU domain containing octamer binding OS=Bos taurus OX=9913 GN=NONO PE=4 SV=1	0.00502092	2.00353	4.16667	1	1	1	1	528	60.351	9.5	High	High		0.88	1.136	106.4	93.6	0.072	0	0	1
FALSE	High	Master Protein	P68102	Eukaryotic translation initiation factor 2 subunit 1 OS=Bos taurus OX=9913 GN=EIF2S1 PE=2 SV=2	0.00502092	1.97881	3.80952	1	1	1	1	315	36.085	5.08	High	High		0.871	1.148	106.9	93.1	0.11	0	1.9103	1
FALSE	High	Master Protein	Q3MHP5	Developmentally-regulated GTP-binding protein 1 OS=Bos taurus OX=9913 GN=DRG1 PE=2 SV=1	0.00502092	1.969	3.81471	1	2	1	1	367	40.517	8.9	High	High		1.313	0.761	86.5	113.5	0.093	0	0	1
FALSE	High	Master Protein	Q32S38	Glutamate-cysteine ligase catalytic subunit OS=Bos taurus OX=9913 GN=GCLC PE=1 SV=1	0.00502092	1.96138	2.80992	1	1	1	1	605	68.979	6.34	High	High		1.193	0.838	91.2	108.8	0.07	0	0	1
FALSE	High	Master Protein	Q2NKU1	Deoxyuridine triphosphatase OS=Bos taurus OX=9913 GN=DUT PE=2 SV=1	0.00502092	1.93592	9.18919	1	1	1	1	185	20.005	8.98	High	High		0.831	1.203	109.2	90.8	0.212	0	0	1
FALSE	High	Master Protein	P26884	Peptidyl-prolyl cis-trans isomerase FKBP3 OS=Bos taurus OX=9913 GN=FKBP3 PE=1 SV=2	0.00502092	1.9333	4.91071	1	1	1	1	224	25.175	9.28	High	High		0.874	1.144	106.7	93.3	0.145	0	2.04916	1
FALSE	High	Master Protein	A6H768	Galactokinase OS=Bos taurus OX=9913 GN=GALK1 PE=2 SV=2	0.00568643	1.92849	2.80612	1	1	1	1	392	42.201	6.15	High	High		0.854	1.171	107.9	92.1	0.116	0	2.56454	1
FALSE	High	Master Protein	F1MVL2	Short-chain-specific acyl-CoA dehydrogenase, mitochondrial OS=Bos taurus OX=9913 GN=ACADS PE=3 SV=2	0.00568643	1.91328	2.6699	1	1	1	1	412	44.359	8.32	High	High		0.869	1.151	107	93	0.096	0	2.0246	1
FALSE	High	Master Protein	Q1LZB5	Mitochondrial import receptor subunit TOM40 homolog OS=Bos taurus OX=9913 GN=TOMM40 PE=2 SV=1	0.00568643	1.91328	4.15512	1	1	1	1	361	37.701	7.25	High	High		0.938	1.067	103.2	96.8	0.155	0	2.70428	1
FALSE	High	Master Protein	Q3T133	Transmembrane emp24 domain-containing protein 9 OS=Bos taurus OX=9913 GN=TMED9 PE=1 SV=1	0.00568643	1.90032	4.68085	1	1	1	1	235	27.281	7.93	High	High		0.863	1.158	107.3	92.7	0.155	0	0	1
FALSE	High	Master Protein	A5D977	RALB protein OS=Bos taurus OX=9913 GN=RALB PE=2 SV=1	0.00568643	1.89963	6.79612	1	1	1	1	206	23.424	6.62	High	High		1.066	0.938	96.8	103.2	0.259	0	2.50637	1
FALSE	High	Master Protein	P15690	NADH-ubiquinone oxidoreductase 75 kDa subunit, mitochondrial OS=Bos taurus OX=9913 GN=NDUFS1 PE=1 SV=1	0.00568643	1.88773	2.61348	1	1	1	1	727	79.391	6.15	High	High		1.458	0.686	81.4	118.6	0.054	0	0	1
FALSE	High	Master Protein	A0JN39	Coatomer subunit beta OS=Bos taurus OX=9913 GN=COPB1 PE=1 SV=1	0.00568643	1.88439	1.36411	1	1	1	1	953	107.059	6	High	High		0.791	1.265	111.7	88.3	0.041	0	0	1
FALSE	High	Master Protein	A1A4K3	DNA damage-binding protein 1 OS=Bos taurus OX=9913 GN=DDB1 PE=1 SV=1	0.00568643	1.88339	0.877193	1	1	1	1	1140	126.849	5.26	High	High		0.923	1.083	104	96	0.038	0	2.38593	1
FALSE	High	Master Protein	F1N4Q2	Methionine aminopeptidase 2 OS=Bos taurus OX=9913 GN=METAP2 PE=3 SV=1	0.00568643	1.8768	2.93501	1	1	1	1	477	52.76	5.92	High	High		0.788	1.268	111.8	88.2	0.077	0	0	1
FALSE	High	Master Protein	F2Z4J7	Chromobox 5 OS=Bos taurus OX=9913 GN=CBX5 PE=4 SV=1	0.00568643	1.87063	6.80628	1	2	1	1	191	22.211	5.86	High	High		1.154	0.867	92.9	107.1	0.212	0	2.08211	1
FALSE	High	Master Protein	E1BAK6	DAZ associated protein 1 OS=Bos taurus OX=9913 GN=DAZAP1 PE=4 SV=2	0.00568643	1.86391	4.0404	1	1	1	1	396	42.341	8.88	High	High		1.134	0.882	93.7	106.3	0.194	0	0	1
FALSE	High	Master Protein	F1MZ38	Succinate--CoA ligase [ADP/GDP-forming] subunit alpha, mitochondrial OS=Bos taurus OX=9913 GN=SUCLG1 PE=3 SV=1	0.00568643	1.86233	4.62428	1	1	1	1	346	36.116	9.32	High	High		1.239	0.807	89.3	110.7	0.145	0	2.28308	1
FALSE	High	Master Protein	Q3T030	26S proteasome regulatory subunit 6B OS=Bos taurus OX=9913 GN=PSMC4 PE=2 SV=1	0.00568643	1.84436	4.30622	1	1	1	1	418	47.337	5.21	Not Found	High		100	0.01		200	0.096	0	0	1
FALSE	High	Master Protein	F1MWG1	Oxoglutarate dehydrogenase like OS=Bos taurus OX=9913 GN=OGDHL PE=4 SV=2	0.00568643	1.84285	1.18812	1	1	1	1	1010	114.353	6.93	High	High		1.119	0.894	94.4	105.6	0.041	0	0	1
FALSE	High	Master Protein	F1MMA0	Interleukin enhancer binding factor 3 OS=Bos taurus OX=9913 GN=ILF3 PE=4 SV=2	0.00568643	1.83003	1.45414	1	2	1	1	894	95.334	8.87	High	High		1.038	0.964	98.1	101.9	0.054	0	0	1
FALSE	High	Master Protein	E1BJA2	Apoptosis inducing factor mitochondria associated 1 OS=Bos taurus OX=9913 GN=AIFM1 PE=1 SV=1	0.00568643	1.82507	2.12072	1	1	1	1	613	66.83	9.19	High	High		0.798	1.253	111.2	88.8	0.07	0	2.31538	1
FALSE	High	Master Protein	Q17QC5	AP-2 complex subunit sigma OS=Bos taurus OX=9913 GN=AP2S1 PE=2 SV=1	0.00568643	1.81816	6.33803	1	1	1	1	142	17.007	6.18	High	High		0.913	1.096	104.6	95.4	0.389	0	0	1
FALSE	High	Master Protein	Q1LZA3	Asparagine synthetase [glutamine-hydrolyzing] OS=Bos taurus OX=9913 GN=ASNS PE=2 SV=3	0.00568643	1.81389	1.96078	1	1	1	1	561	64.179	6.77	High	High		0.844	1.185	108.5	91.5	0.062	0	0	1
FALSE	High	Master Protein	F1MP10	G protein pathway suppressor 1 OS=Bos taurus OX=9913 GN=GPS1 PE=4 SV=2	0.00568643	1.7967	5.85774	1	1	1	1	478	54.117	6.7	High	High		1.105	0.905	95	105	0.089	0	0	1
FALSE	High	Master Protein	F1MKS3	Uncharacterized protein OS=Bos taurus OX=9913 GN=TXNDC5 PE=1 SV=2	0.00568643	1.79237	7.393	1	1	1	1	257	28.655	5.11	High	High		1.077	0.928	96.3	103.7	0.179	0	2.01083	1
FALSE	High	Master Protein	Q5BIN5	Peptidyl-prolyl cis-trans isomerase NIMA-interacting 1 OS=Bos taurus OX=9913 GN=PIN1 PE=2 SV=1	0.00568643	1.78146	12.2699	1	1	1	1	163	18.262	8.82	High	High		0.859	1.164	107.6	92.4	0.233	0	0	1
FALSE	High	Master Protein	P30932	CD9 antigen OS=Bos taurus OX=9913 GN=CD9 PE=2 SV=2	0.00568643	1.77392	3.53982	1	1	1	1	226	25.241	6.73	High	High		0.916	1.091	104.4	95.6	0.389	0	1.85708	1
FALSE	High	Master Protein	Q3MI05	Lysosomal protective protein OS=Bos taurus OX=9913 GN=CTSA PE=2 SV=1	0.0064154	1.76221	2.08768	1	2	1	1	479	53.946	6.37	High	High		0.913	1.095	104.5	95.5	0.129	0	2.36689	1
FALSE	High	Master Protein	E1BNQ9	Uncharacterized protein OS=Bos taurus OX=9913 GN=HNRNPUL2 PE=1 SV=1	0.0064154	1.7602	1.73565	1	1	1	1	749	85.139	4.91	High	High		0.858	1.166	107.6	92.4	0.055	0	2.20575	1
FALSE	High	Master Protein	A5PJA6	Stomatin (EPB72)-like 2 OS=Bos taurus OX=9913 GN=STOML2 PE=2 SV=1	0.0064154	1.74569	2.80899	1	1	1	1	356	38.709	7.94	High	High		0.946	1.057	102.8	97.2	0.122	0	1.87571	1
FALSE	High	Master Protein	A7MAZ2	STX12 protein OS=Bos taurus OX=9913 GN=STX12 PE=2 SV=1	0.0064154	1.74376	5.10949	1	1	1	1	274	31.336	5.59	High	High		0.88	1.137	106.4	93.6	0.145	0	0	1
FALSE	High	Master Protein	Q24JZ4	Metadherin OS=Bos taurus OX=9913 GN=MTDH PE=1 SV=1	0.0064154	1.72793	2.05832	1	1	1	1	583	64.016	9.23	High	High		1.206	0.829	90.6	109.4	0.083	0	0	1
FALSE	High	Master Protein	Q29RZ0	Acetyl-CoA acetyltransferase, mitochondrial OS=Bos taurus OX=9913 GN=ACAT1 PE=2 SV=1	0.0064154	1.72607	3.08057	1	1	1	1	422	44.86	8.85	High	High		1.151	0.869	93	107	0.093	0	2.28808	1
FALSE	High	Master Protein	E1BA13	Uncharacterized protein OS=Bos taurus OX=9913 PE=3 SV=1	0.0064154	1.72011	7.61905	1	1	1	1	105	11.682	9.5	High	High		0.994	1.006	100.3	99.7	0.334	0	1.84146	1
FALSE	High	Master Protein	G3MZZ3	Sorting and assembly machinery component 50 homolog OS=Bos taurus OX=9913 GN=SAMM50 PE=4 SV=1	0.0064154	1.7122	3.62473	1	1	1	1	469	51.758	6.8	High	High		0.868	1.152	107.1	92.9	0.08	0	0	1
FALSE	High	Master Protein	F1N5F7	Eukaryotic translation initiation factor 3 subunit M OS=Bos taurus OX=9913 GN=EIF3M PE=3 SV=1	0.0064154	1.69962	2.6738	1	1	1	1	374	42.485	5.73	High	High		0.943	1.061	102.9	97.1	0.105	0	0	1
FALSE	High	Master Protein	A7Z064	3-hydroxy-3-methylglutaryl-coenzyme A reductase OS=Bos taurus OX=9913 GN=HMGCR PE=2 SV=2	0.0064154	1.69789	1.57658	1	1	1	1	888	97.664	6.68	High	High		1.824	0.548	70.8	129.2	0.053	0	0	1
FALSE	High	Master Protein	G3MX54	Dynein light chain OS=Bos taurus OX=9913 PE=3 SV=1	0.00789266	1.68592	24.7191	1	1	1	1	89	10.371	7.4	High	High		1.119	0.894	94.4	105.6	0.585	0	0	1
FALSE	High	Master Protein	Q2TBU2	Thioredoxin-related transmembrane protein 2 OS=Bos taurus OX=9913 GN=TMX2 PE=2 SV=1	0.00789266	1.67882	6.75676	1	1	1	1	296	34.007	8.69	High	High		0.878	1.138	106.5	93.5	0.136	0	0	1
FALSE	High	Master Protein	A7MBA2	26S proteasome non-ATPase regulatory subunit 1 OS=Bos taurus OX=9913 GN=PSMD1 PE=1 SV=1	0.00789266	1.67325	1.36411	1	1	1	1	953	105.819	5.39	High	High		0.877	1.14	106.6	93.4	0.043	0	0	1
FALSE	High	Master Protein	Q2KIM0	Tissue alpha-L-fucosidase OS=Bos taurus OX=9913 GN=FUCA1 PE=2 SV=1	0.00789266	1.67081	2.35043	1	1	1	1	468	54.054	7.3	High	High		0.909	1.1	104.7	95.3	0.08	0	2.45533	1
FALSE	High	Master Protein	F1N091	Coiled-coil domain containing 6 OS=Bos taurus OX=9913 GN=CCDC6 PE=4 SV=1	0.00789266	1.65975	4.55764	1	2	1	1	373	43.079	7.72	High	High		0.787	1.271	111.9	88.1	0.136	0	2.23485	1
FALSE	High	Master Protein	P61157	Actin-related protein 3 OS=Bos taurus OX=9913 GN=ACTR3 PE=1 SV=3	0.00789266	1.65384	2.15311	1	1	1	1	418	47.341	5.88	High	High		0.958	1.044	102.1	97.9	0.105	0	2.16838	1
FALSE	High	Master Protein	F1N7V7	Brain-specific angiogenesis inhibitor 1-associated protein 2 OS=Bos taurus OX=9913 GN=BAIAP2 PE=4 SV=1	0.00856031	1.63922	2.61682	1	1	1	1	535	59.048	9.03	High	High		1.555	0.643	78.3	121.7	0.056	0	0	1
FALSE	High	Master Protein	Q0VC27	High mobility group AT-hook 1 OS=Bos taurus OX=9913 GN=HMGA1 PE=2 SV=1	0.00856031	1.63545	8.33333	1	1	1	1	96	10.643	10.32	High	High		1.048	0.954	97.7	102.3	0.585	0	2.19838	1
FALSE	High	Master Protein	F1N6U4	Septin 9 OS=Bos taurus OX=9913 GN=SEPT9 PE=3 SV=2	0.00856031	1.63246	5.37313	1	1	1	1	335	38.516	7.55	High	High		1.288	0.777	87.4	112.6	0.122	0	0	1
FALSE	High	Master Protein	F1N338	Hydroxyacyl-CoA dehydrogenase OS=Bos taurus OX=9913 GN=HADH PE=1 SV=1	0.00856031	1.61943	3.82166	1	1	1	1	314	34.369	8.95	High	High		0.961	1.041	102	98	0.122	0	0	1
FALSE	High	Master Protein	F1MSD2	RuvB-like helicase OS=Bos taurus OX=9913 GN=RUVBL2 PE=3 SV=1	0.00856031	1.61368	3.45572	1	1	1	1	463	51.111	5.64	High	High		0.877	1.14	106.5	93.5	0.083	0	0	1
FALSE	High	Master Protein	A4FV97	Ribosomal L1 domain-containing protein 1 OS=Bos taurus OX=9913 GN=RSL1D1 PE=2 SV=1	0.00856031	1.61066	2.28216	1	1	1	1	482	53.044	10.1	High	High		1.024	0.977	98.8	101.2	0.101	0	0	1
FALSE	High	Master Protein	E1B7S3	Erythrocyte membrane protein band 4.1 like 3 OS=Bos taurus OX=9913 GN=EPB41L3 PE=4 SV=2	0.00856031	1.60398	0.898473	1	1	1	1	1113	123.05	5.07	High	High		0.939	1.065	103.2	96.8	0.038	0	2.80101	1
FALSE	High	Master Protein	Q3T122	Eukaryotic translation initiation factor 3 subunit D OS=Bos taurus OX=9913 GN=EIF3D PE=2 SV=1	0.00856031	1.60328	1.82482	1	1	1	1	548	63.89	6.05	High	High		0.903	1.107	105.1	94.9	0.089	0	2.36157	1
FALSE	High	Master Protein	F1MLW0	Non-muscle caldesmon OS=Bos taurus OX=9913 GN=CALD1 PE=1 SV=2	0.00856031	1.6005	2.24299	1	1	1	1	535	62.039	6.48	High	High		0.839	1.193	108.8	91.2	0.077	0	0	1
FALSE	Medium	Master Protein	A5PJI5	ATPase ASNA1 OS=Bos taurus OX=9913 GN=ASNA1 PE=2 SV=1	0.0108865	1.59074	2.58621	1	1	1	1	348	38.767	4.91	High	High		0.946	1.057	102.8	97.2	0.145	0	0	1
FALSE	Medium	Master Protein	P28801	Glutathione S-transferase P OS=Bos taurus OX=9913 GN=GSTP1 PE=1 SV=2	0.011583	1.56703	7.14286	1	1	1	1	210	23.598	7.36	High	High		0.978	1.023	101.1	98.9	0.194	0	0	1
FALSE	Medium	Master Protein	Q3SWY7	Splicing factor 3a subunit 3 OS=Bos taurus OX=9913 GN=SF3A3 PE=2 SV=1	0.011583	1.56591	2.39521	1	1	1	1	501	58.869	5.38	High	High		1.005	0.995	99.8	100.2	0.086	0	0	1
FALSE	Medium	Master Protein	P23004	Cytochrome b-c1 complex subunit 2, mitochondrial OS=Bos taurus OX=9913 GN=UQCRC2 PE=1 SV=2	0.0138037	1.52622	3.97351	1	1	1	1	453	48.119	8.73	High	High		1.053	0.95	97.4	102.6	0.096	0	0	1
FALSE	Medium	Master Protein	Q1LZD9	Paraspeckle component 1 OS=Bos taurus OX=9913 GN=PSPC1 PE=2 SV=1	0.0138037	1.5167	3.07692	1	1	1	1	520	58.238	6.99	High	High		0.853	1.173	108	92	0.086	0	0	1
FALSE	Medium	Master Protein	O97725	NADH dehydrogenase [ubiquinone] 1 alpha subcomplex subunit 12 OS=Bos taurus OX=9913 GN=NDUFA12 PE=1 SV=1	0.0138037	1.51656	5.51724	1	1	1	1	145	17.079	9.67	High	High	Acetyl [N-Term]	1.331	0.751	85.8	114.2	0.259	0	0	1
FALSE	Medium	Master Protein	F1MHC2	Syntaxin binding protein 2 OS=Bos taurus OX=9913 GN=STXBP2 PE=1 SV=1	0.0138037	1.50878	2.69815	1	1	1	1	593	66.314	6.87	High	High		0.89	1.124	105.8	94.2	0.058	0	0	1
FALSE	Medium	Master Protein	F1MDH3	Talin 1 OS=Bos taurus OX=9913 GN=TLN1 PE=1 SV=2	0.0138037	1.49812	0.666667	1	1	1	1	2550	270.647	6.13	High	High		0.986	1.014	100.7	99.3	0.015	0	0	1
FALSE	Medium	Master Protein	Q2NL29	Inositol-3-phosphate synthase 1 OS=Bos taurus OX=9913 GN=ISYNA1 PE=2 SV=1	0.0138037	1.49798	3.05206	1	1	1	1	557	60.723	6	High	High		1.228	0.815	89.8	110.2	0.086	0	0	1
FALSE	Medium	Master Protein	Q08DQ6	Zyxin OS=Bos taurus OX=9913 GN=ZYX PE=1 SV=1	0.0152788	1.49512	1.9678	1	1	1	1	559	60.063	6.76	High	High		0.772	1.295	112.9	87.1	0.089	0	2.22265	1
FALSE	Medium	Master Protein	P11019	V-type proton ATPase subunit E 1 OS=Bos taurus OX=9913 GN=ATP6V1E1 PE=2 SV=1	0.0152788	1.49444	5.30973	1	1	1	1	226	26.123	8.44	High	High		0.541	1.849	129.8	70.2	0.155	0	0	1
FALSE	Medium	Master Protein	Q5E9H7	Very-long-chain 3-oxoacyl-CoA reductase OS=Bos taurus OX=9913 GN=HSD17B12 PE=2 SV=1	0.0152788	1.4908	2.5641	1	1	1	1	312	34.473	9.26	High	High		1.164	0.859	92.4	107.6	0.145	0	2.01432	1
FALSE	Medium	Master Protein	Q2KJJ8	Phospholipase D3 OS=Bos taurus OX=9913 GN=PLD3 PE=2 SV=1	0.0152788	1.48692	2.04082	1	1	1	1	490	54.585	6.65	High	High		1.013	0.987	99.4	100.6	0.11	0	2.08242	1
FALSE	Medium	Master Protein	Q2KJC1	Cell division cycle 5-like protein OS=Bos taurus OX=9913 GN=CDC5L PE=2 SV=1	0.0165538	1.47664	1.62095	1	1	1	1	802	92.213	8.18	High	High		0.921	1.086	104.1	95.9	0.053	0	0	1
FALSE	Medium	Master Protein	Q3T168	Calcyclin-binding protein OS=Bos taurus OX=9913 GN=CACYBP PE=2 SV=1	0.0165538	1.47057	3.04348	1	1	1	1	230	26.316	8.25	High	High		0.933	1.072	103.5	96.5	0.179	0	1.80626	1
FALSE	Medium	Master Protein	P10575	Glutaredoxin-1 OS=Bos taurus OX=9913 GN=GLRX PE=1 SV=3	0.0165538	1.46369	18.8679	1	1	1	1	106	11.775	8.18	High	High		1.177	0.85	91.9	108.1	0.389	0	0	1
FALSE	Medium	Master Protein	A6QLU7	TRPM8 channel-associated factor 2 OS=Bos taurus OX=9913 GN=TCAF2 PE=2 SV=1	0.0165538	1.45358	1.09409	1	1	1	1	914	99.829	5.71	High	High		0.969	1.032	101.6	98.4	0.061	0	2.39452	1
FALSE	Medium	Master Protein	E1BJC9	Uncharacterized protein OS=Bos taurus OX=9913 GN=C18H19orf33 PE=1 SV=2	0.0165538	1.45136	9.80392	1	1	1	1	102	10.634	9.7	High	High		0.844	1.185	108.5	91.5	0.585	0	2.30913	1
FALSE	Medium	Master Protein	F2Z4H2	Non-histone chromosomal protein HMG-17 OS=Bos taurus OX=9913 GN=HMGN2 PE=4 SV=1	0.0165538	1.43795	8.88889	1	2	1	1	90	9.373	9.99	High	High		0.92	1.087	104.2	95.8	0.585	0	4.26999	1
FALSE	Medium	Master Protein	F1MIL2	Transducin like enhancer of split 6 OS=Bos taurus OX=9913 GN=TLE6 PE=4 SV=2	0.0165538	1.43676	2.1978	1	1	1	1	455	50.468	7.05	High	High		0.878	1.139	106.5	93.5	0.101	0	2.40128	1
FALSE	Medium	Master Protein	E1BHX7	Phosphoinositide phospholipase C OS=Bos taurus OX=9913 GN=PLCB3 PE=4 SV=1	0.0165538	1.4351	0.972447	1	1	1	1	1234	139.185	5.99	High	High		1.307	0.765	86.7	113.3	0.036	0	0	1
FALSE	Medium	Master Protein	F1MG07	Coiled-coil domain-containing protein 47 OS=Bos taurus OX=9913 GN=CCDC47 PE=4 SV=2	0.0165538	1.43344	3.48361	1	1	1	1	488	55.993	5.12	High	High		0.86	1.162	107.5	92.5	0.11	0	0	1
FALSE	Medium	Master Protein	F1MME5	NOP2/Sun RNA methyltransferase family member 7 OS=Bos taurus OX=9913 GN=NSUN7 PE=3 SV=2	0.0165538	1.43321	3.46741	1	1	1	1	721	81.247	8.07	High	High		1.016	0.984	99.2	100.8	0.058	0	0	1
FALSE	Medium	Master Protein	A7MB21	FERMT2 protein OS=Bos taurus OX=9913 GN=FERMT2 PE=1 SV=1	0.0165538	1.43156	2.20588	1	1	1	1	680	77.824	6.7	High	High		0.963	1.038	101.9	98.1	0.058	0	0	1
FALSE	Medium	Master Protein	E1BGJ7	V-type proton ATPase subunit a OS=Bos taurus OX=9913 GN=ATP6V0A4 PE=3 SV=2	0.0187829	1.4159	1.31894	1	1	1	1	834	95.687	6.74	High	High		0.825	1.213	109.6	90.4	0.053	0	0	1
FALSE	Medium	Master Protein	A4IFN6	Sorting nexin OS=Bos taurus OX=9913 GN=SNX18 PE=1 SV=1	0.0187829	1.41308	2.55591	1	1	1	1	626	69.135	6.49	High	High		0.987	1.013	100.6	99.4	0.086	0	0	1
FALSE	Medium	Master Protein	P81623	Endoplasmic reticulum resident protein 29 OS=Bos taurus OX=9913 GN=ERP29 PE=1 SV=2	0.0201493	1.39416	4.65116	1	1	1	1	258	28.788	5.82	High	High		1.017	0.983	99.1	100.9	0.179	0	2.05493	1
FALSE	Medium	Master Protein	G5E600	WASH complex subunit 4 OS=Bos taurus OX=9913 GN=WASHC4 PE=4 SV=1	0.0201493	1.39158	0.511073	1	1	1	1	1174	136.416	7.36	High	High		1.969	0.508	67.4	132.6	0.032	0	1.79885	1
FALSE	Medium	Master Protein	Q3ZBV8	Threonine--tRNA ligase, cytoplasmic OS=Bos taurus OX=9913 GN=TARS PE=2 SV=1	0.0215453	1.38394	1.79806	1	1	1	1	723	83.439	6.77	High	High		0.906	1.104	104.9	95.1	0.049	0	0	1
FALSE	Medium	Master Protein	A2VE52	Oligoribonuclease, mitochondrial OS=Bos taurus OX=9913 GN=REXO2 PE=2 SV=1	0.0215453	1.37665	5.90717	1	1	1	1	237	26.868	7.46	High	High		0.917	1.09	104.3	95.7	0.179	0	0	1
FALSE	Medium	Master Protein	A0A140T8D2	Integrin beta OS=Bos taurus OX=9913 GN=ITGB1 PE=1 SV=1	0.0215453	1.37623	2.37203	1	1	1	1	801	88.504	5.52	High	High		0.883	1.133	106.2	93.8	0.058	0	0	1
FALSE	Medium	Master Protein	P67774	Serine/threonine-protein phosphatase 2A catalytic subunit alpha isoform OS=Bos taurus OX=9913 GN=PPP2CA PE=1 SV=1	0.0215453	1.35734	4.20712	1	1	1	1	309	35.571	5.54	High	High		0.882	1.134	106.3	93.7	0.129	0	0	1
FALSE	Medium	Master Protein	P83939	Secernin-1 OS=Bos taurus OX=9913 GN=SCRN1 PE=1 SV=2	0.0221893	1.34505	3.86473	1	1	1	1	414	46.173	4.75	High	High		0.873	1.145	106.8	93.2	0.105	0	0	1
FALSE	Medium	Master Protein	Q1RMU4	Erlin-2 OS=Bos taurus OX=9913 GN=ERLIN2 PE=2 SV=1	0.0221893	1.344	5.91716	1	1	1	1	338	37.706	5.49	High	High		1.104	0.906	95.1	104.9	0.101	0	0	1
FALSE	Medium	Master Protein	Q9TU47	Eukaryotic translation initiation factor 6 OS=Bos taurus OX=9913 GN=EIF6 PE=2 SV=2	0.0221893	1.33961	4.4898	1	1	1	1	245	26.496	4.72	High	High		0.756	1.322	113.9	86.1	0.212	0	0	1
FALSE	Medium	Master Protein	F1N290	Uncharacterized protein OS=Bos taurus OX=9913 PE=4 SV=1	0.0221893	1.33451	3.3543	1	2	1	1	477	52.196	7.96	High	High		0.939	1.065	103.1	96.9	0.083	0	0	1
FALSE	Medium	Master Protein	G3MZ05	Uncharacterized protein OS=Bos taurus OX=9913 PE=4 SV=1	0.0226112	1.31867	1.96629	1	1	1	1	356	38.895	9.36	High	High		0.835	1.198	109	91	0.129	0	2.43632	1
FALSE	Medium	Master Protein	Q2KJI2	Dolichyl-diphosphooligosaccharide--protein glycosyltransferase subunit STT3A OS=Bos taurus OX=9913 GN=STT3A PE=2 SV=1	0.0226112	1.30399	0.992908	1	2	1	1	705	80.603	8.1	High	High		1.094	0.914	95.5	104.5	0.061	0	0	1
FALSE	Medium	Master Protein	F1N7H1	Plakophilin 2 OS=Bos taurus OX=9913 GN=PKP2 PE=4 SV=2	0.0226112	1.30216	1.69082	1	1	1	1	828	91.996	9.2	High	High		0.811	1.232	110.4	89.6	0.044	0	0	1
FALSE	Medium	Master Protein	A4IFB1	Serrate RNA effector molecule homolog OS=Bos taurus OX=9913 GN=SRRT PE=2 SV=1	0.0226112	1.29337	1.48402	1	1	1	1	876	100.504	5.97	High	High		1.029	0.972	98.6	101.4	0.048	0	0	1
FALSE	Medium	Master Protein	E1BFZ9	Uncharacterized protein OS=Bos taurus OX=9913 PE=4 SV=2	0.0226112	1.28845	1.55317	1	1	1	1	837	94.04	8.62	High	High		0.926	1.079	103.8	96.2	0.044	0	0	1
FALSE	Medium	Master Protein	Q58DS6	Bifunctional arginine demethylase and lysyl-hydroxylase JMJD6 OS=Bos taurus OX=9913 GN=JMJD6 PE=2 SV=1	0.0226112	1.28316	3.22581	1	1	1	1	403	46.498	8.7	High	High		0.98	1.02	101	99	0.166	0	0	1
FALSE	Medium	Master Protein	F1MJ00	Immunoglobulin superfamily member 3 OS=Bos taurus OX=9913 GN=IGSF3 PE=4 SV=2	0.0226112	1.27246	1.70455	1	1	1	1	1232	139.692	5.74	High	High		0.865	1.156	107.2	92.8	0	0	0	1
FALSE	Medium	Master Protein	G3N3W5	Uncharacterized protein OS=Bos taurus OX=9913 GN=LOC100301026 PE=4 SV=1	0.0226112	1.266	1.40086	1	1	1	1	928	104.62	6.7	High	High		0.85	1.177	108.1	91.9	0.043	0	0	1
FALSE	Medium	Master Protein	Q865S1	AP-3 complex subunit delta-1 OS=Bos taurus OX=9913 GN=AP3D1 PE=1 SV=2	0.0226112	1.25782	1.8227	1	1	1	1	1207	136.304	7.08	Not Found	High		100	0.01		200	0.035	0	0	1
FALSE	Medium	Master Protein	Q3T0G3	AHA1, activator of heat shock 90kDa protein ATPase homolog 1 (Yeast) OS=Bos taurus OX=9913 GN=AHSA1 PE=2 SV=1	0.0226112	1.25197	3.5503	1	1	1	1	338	38.217	5.53	High	High		0.992	1.008	100.4	99.6	0.101	0	0	1
FALSE	Medium	Master Protein	F1MEP4	Undifferentiated embryonic cell transcription factor 1 OS=Bos taurus OX=9913 GN=UTF1 PE=4 SV=2	0.0240175	1.23203	4.31373	1	1	1	1	255	26.371	11.12	High	High		0.947	1.056	102.7	97.3	0.166	0	1.85453	1
FALSE	Medium	Master Protein	G3X6L4	Hepatoma-derived growth factor OS=Bos taurus OX=9913 GN=HDGF PE=4 SV=1	0.0240175	1.23173	6.69456	1	1	1	1	239	26.657	4.75	High	High		0.811	1.232	110.4	89.6	0.145	0	0	1
FALSE	Medium	Master Protein	F1MQ65	Myosin IE OS=Bos taurus OX=9913 GN=MYO1E PE=3 SV=2	0.0246914	1.22724	0.99278	1	1	1	1	1108	126.897	9.06	High	High		0.707	1.414	117.2	82.8	0.036	0	0	1
FALSE	Medium	Master Protein	E1BCF5	Uncharacterized protein OS=Bos taurus OX=9913 GN=RPL26L1 PE=4 SV=2	0.0259928	1.19668	5.40541	1	1	1	1	148	17.527	10.46	High	High		0.925	1.082	103.9	96.1	0.292	0	2.51528	1
FALSE	Medium	Master Protein	E1BKB8	Phosphodiesterase OS=Bos taurus OX=9913 GN=PDE6C PE=3 SV=2	0.0259928	1.18849	1.16959	1	1	1	1	855	98.643	5.63	Not Found	Not Found						0	0	0	1
FALSE	Medium	Master Protein	A6H7B1	Mitochondrial import receptor subunit TOM20 homolog OS=Bos taurus OX=9913 GN=TOMM20 PE=2 SV=1	0.0266571	1.18515	8.96552	1	1	1	1	145	16.288	8.6	High	High		0.822	1.217	109.8	90.2	0.389	0	0	1
FALSE	Medium	Master Protein	E1BHE1	TAO kinase 3 OS=Bos taurus OX=9913 GN=TAOK3 PE=4 SV=1	0.0266571	1.17973	1.11359	1	1	1	1	898	105.374	7.21	High	High		0.697	1.436	117.9	82.1	0.048	0	0	1
FALSE	Medium	Master Protein	Q5E9F9	26S proteasome regulatory subunit 7 OS=Bos taurus OX=9913 GN=PSMC2 PE=2 SV=3	0.029454	1.17205	4.15704	1	1	1	1	433	48.603	5.95	High	High		1.162	0.86	92.5	107.5	0.077	0	0	1
FALSE	Medium	Master Protein	Q58DA3	Ly1 antibody reactive OS=Bos taurus OX=9913 GN=LYAR PE=2 SV=1	0.029454	1.17186	3.66492	1	1	1	1	382	43.009	9.42	High	High		1.266	0.79	88.3	111.7	0.11	0	0	1
FALSE	Medium	Master Protein	Q8HXY9	Craniofacial development protein 1 OS=Bos taurus OX=9913 GN=CFDP1 PE=2 SV=1	0.029454	1.16387	5.05051	1	1	1	1	297	33.335	4.86	High	High		0.816	1.225	110.1	89.9	0.145	0	0	1
FALSE	Medium	Master Protein	Q3SZC4	NSFL1 cofactor p47 OS=Bos taurus OX=9913 GN=NSFL1C PE=2 SV=1	0.0308686	1.15552	2.97297	1	1	1	1	370	40.629	5.19	High	High		0.75	1.333	114.3	85.7	0.101	0	0	1
FALSE	Medium	Master Protein	F1MYS7	Eukaryotic translation initiation factor 4B OS=Bos taurus OX=9913 GN=EIF4B PE=1 SV=1	0.0315638	1.1402	2.13115	1	1	1	1	610	68.777	5.81	High	High		0.848	1.179	108.2	91.8	0.07	0	0	1
FALSE	Medium	Master Protein	G3X736	Uncharacterized protein OS=Bos taurus OX=9913 GN=COPS2 PE=4 SV=1	0.0329513	1.13549	2.22222	1	1	1	1	450	52.371	5.47	High	High		0.867	1.154	107.2	92.8	0.089	0	0	1
FALSE	Medium	Master Protein	F1MZU2	N-ethylmaleimide sensitive factor, vesicle fusing ATPase OS=Bos taurus OX=9913 GN=NSF PE=4 SV=1	0.033357	1.12872	1.47453	1	1	1	1	746	82.939	6.62	High	High		0.874	1.145	106.8	93.2	0.044	0	0	1
FALSE	Medium	Master Protein	Q2T9T7	Dual specificity phosphatase 3 OS=Bos taurus OX=9913 GN=DUSP3 PE=2 SV=1	0.033357	1.12662	5.91133	1	1	1	1	203	22.54	7.24	High	High		0.751	1.332	114.2	85.8	0.212	0	2.32392	1
FALSE	Medium	Master Protein	F1N2K7	Phosphoinositide kinase, FYVE-type zinc finger containing OS=Bos taurus OX=9913 GN=PIKFYVE PE=4 SV=2	0.033357	1.12228	0.428164	1	1	1	1	2102	237.356	6.67	High	High		1.16	0.862	92.6	107.4	0.018	0	2.10131	1
FALSE	Medium	Master Protein	Q2TBV6	Coiled-coil domain-containing protein 124 OS=Bos taurus OX=9913 GN=CCDC124 PE=2 SV=1	0.033357	1.11799	8.07175	1	1	1	1	223	25.99	9.52	High	High		1.012	0.989	99.4	100.6	0.166	0	0	1
FALSE	Medium	Master Protein	Q56JU9	40S ribosomal protein S24 OS=Bos taurus OX=9913 GN=RPS24 PE=2 SV=2	0.033357	1.11492	5.34351	1	1	1	1	131	15.187	10.9	High	High		0.999	1.001	100.1	99.9	0.389	0	1.84837	1
FALSE	Medium	Master Protein	F1N1Q5	Uncharacterized protein OS=Bos taurus OX=9913 GN=NUP54 PE=4 SV=2	0.033357	1.11272	2.54902	1	1	1	1	510	55.997	7.97	High	High		0.833	1.2	109.1	90.9	0.083	0	0	1
FALSE	Medium	Master Protein	Q0VCF1	Sorbin and SH3 domain containing 1 OS=Bos taurus OX=9913 GN=SORBS1 PE=2 SV=1	0.033357	1.11221	3.9627	1	1	1	1	429	46.433	8.07	High	High		1.046	0.956	97.7	102.3	0.105	0	0	1
FALSE	Medium	Master Protein	Q0IIK5	ATP-dependent RNA helicase DDX1 OS=Bos taurus OX=9913 GN=DDX1 PE=2 SV=1	0.033357	1.10336	1.48649	1	1	1	1	740	82.362	7.23	High	High		0.805	1.243	110.8	89.2	0	0	0	1
FALSE	Medium	Master Protein	P08166	Adenylate kinase 2, mitochondrial OS=Bos taurus OX=9913 GN=AK2 PE=1 SV=2	0.033357	1.1027	5.39419	1	1	1	1	241	26.48	8.13	High	High		1.042	0.96	98	102	0.145	0	0	1
