# Supplementary material for: Proteomics Analysis Reveals that Warburg Effect along with Modification in Lipid Metabolism Improves In Vitro Embryo Development under Low Oxygen
Source: Int J Mol Sci. 2020 Mar 14;21(6):1996. doi: 10.3390/ijms21061996 (PMC7139666; doi:10.3390/ijms21061996)
Supplement: Supplementary file 1 [file ijms-21-01996-s001.zip › Table S3.xlsx]

## Sheet: Proteins
Checked	Protein FDR Confidence	Master	Accession	Description	Exp. q-value	Sum PEP Score	Coverage	# Peptides	# PSMs	# Unique Peptides	# Protein Groups	# AAs	MW [kDa]	calc. pI	Found in Sample: [S1] F1: 126, Control	Found in Sample: [S2] F1: 127, Sample	Modifications	Abundance Ratio: (F1, 127) / (F1, 126)	Abundance Ratio: (F1, 126) / (F1, 127)	Abundances (Scaled): F1: 126, Control	Abundances (Scaled): F1: 127, Sample	emPAI	# Razor Peptides	Score Sequest HT	# Peptides Sequest HT
FALSE	High	Master Protein	A0A140T897	Serum albumin OS=Bos taurus OX=9913 GN=ALB PE=4 SV=1	0	383.676	75.2883	50	433	50	1	607	69.278	6.18	High	High		1.139	0.878	93.5	106.5	323.07	0	1069.72	50
FALSE	High	Master Protein	F1MNN6	Major vault protein OS=Bos taurus OX=9913 GN=MVP PE=4 SV=1	0	296.697	51.1236	39	295	39	1	890	98.893	5.6	High	High		0.834	1.2	109.1	90.9	29.943	0	751.31	39
FALSE	High	Master Protein	F1MQ37	Myosin heavy chain 9 OS=Bos taurus OX=9913 GN=MYH9 PE=1 SV=2	0	274.403	38.4929	61	178	51	1	1964	226.962	5.6	High	High		1.009	0.991	99.6	100.4	3.725	11	402.741	61
FALSE	High	Master Protein	E1BKX7	Filamin B OS=Bos taurus OX=9913 GN=FLNB PE=1 SV=2	0	229.994	30.3836	59	140	54	1	2633	281.439	5.85	High	High		0.998	1.002	100.1	99.9	1.859	6	287.81	59
FALSE	High	Master Protein	F1MU12	Keratin, type II cytoskeletal 8 OS=Bos taurus OX=9913 GN=KRT8 PE=3 SV=1	0	214.677	56.0669	29	300	1	1	478	53.494	5.99	High	High		0.921	1.086	104.1	95.9	76.426	0	761.164	29
FALSE	High	Master Protein	P05786	Keratin, type II cytoskeletal 8 OS=Bos taurus OX=9913 GN=KRT8 PE=2 SV=3	0	194.143	57.5314	30	294	1	1	478	53.594	5.69	High	High		0.971	1.03	101.5	98.5	67.129	41	728.864	30
FALSE	High	Master Protein	F1MCK2	AHNAK nucleoprotein OS=Bos taurus OX=9913 GN=AHNAK PE=1 SV=2	0	183.088	32.3657	53	148	53	1	5512	586.594	5.96	High	High		0.994	1.006	100.3	99.7	0.388	0	238.563	53
FALSE	High	Master Protein	F6S1Q0	Keratin 18 OS=Bos taurus OX=9913 GN=KRT18 PE=1 SV=1	0	156.078	57.3427	23	169	21	1	429	47.935	5.38	High	High		1.034	0.967	98.3	101.7	31.903	2	482.691	23
FALSE	High	Master Protein	A5D984	Pyruvate kinase OS=Bos taurus OX=9913 GN=PKM PE=1 SV=1	0	128.969	53.1073	22	96	22	1	531	57.912	7.85	High	High		1.389	0.72	83.7	116.3	7.83	0	227.647	22
FALSE	High	Master Protein	A5D7D1	Alpha-actinin-4 OS=Bos taurus OX=9913 GN=ACTN4 PE=2 SV=1	0	128.221	41.0538	30	81	21	1	911	104.862	5.44	High	High		0.951	1.052	102.5	97.5	3.475	9	194.664	30
FALSE	High	Master Protein	P31976	Ezrin OS=Bos taurus OX=9913 GN=EZR PE=1 SV=2	0	127.919	50.9466	27	129	18	1	581	68.717	6.42	High	High		1.113	0.899	94.7	105.3	15.238	10	291.517	27
FALSE	High	Master Protein	G3X8G9	Uncharacterized protein OS=Bos taurus OX=9913 PE=3 SV=1	0	124.132	39.9573	22	178	2	1	468	52.394	5.27	High	High		1.037	0.965	98.2	101.8	20.544	0	438.298	22
FALSE	High	Master Protein	Q76LV2	Heat shock protein HSP 90-alpha OS=Bos taurus OX=9913 GN=HSP90AA1 PE=1 SV=3	0	123.748	41.7462	27	114	19	1	733	84.678	5.01	High	High		0.995	1.005	100.2	99.8	9	10	253.469	27
FALSE	High	Master Protein	P19120	Heat shock cognate 71 kDa protein OS=Bos taurus OX=9913 GN=HSPA8 PE=1 SV=2	0	122.999	40.9231	25	109	20	1	650	71.196	5.52	High	High		1.007	0.993	99.6	100.4	9	5	262.312	25
FALSE	High	Master Protein	P60712	Actin, cytoplasmic 1 OS=Bos taurus OX=9913 GN=ACTB PE=1 SV=1	0	117.99	44.2667	14	132	6	1	375	41.71	5.48	High	High		1.054	0.948	97.4	102.6	35.747	12	312.148	14
FALSE	High	Master Protein	Q3B7N2	Alpha-actinin-1 OS=Bos taurus OX=9913 GN=ACTN1 PE=2 SV=1	0	112.535	38.565	26	77	17	1	892	102.916	5.41	High	High		0.938	1.066	103.2	96.8	2.748	0	173.41	26
FALSE	High	Master Protein	Q76LV1	Heat shock protein HSP 90-beta OS=Bos taurus OX=9913 GN=HSP90AB1 PE=2 SV=3	0	106.906	31.4917	20	104	11	1	724	83.201	5.03	High	High		0.953	1.05	102.4	97.6	4.854	1	237.476	20
FALSE	High	Master Protein	Q0VCX2	Endoplasmic reticulum chaperone BiP OS=Bos taurus OX=9913 GN=HSPA5 PE=2 SV=1	0	95.0152	41.5267	22	70	19	1	655	72.356	5.16	High	High		0.926	1.079	103.8	96.2	5.032	0	147.962	22
FALSE	High	Master Protein	F1MI32	Sodium/potassium-transporting ATPase subunit alpha OS=Bos taurus OX=9913 GN=ATP1A1 PE=3 SV=2	0	94.7333	24.8776	19	53	19	1	1021	112.643	5.49	High	High		1.01	0.99	99.5	100.5	2.162	0	125.253	19
FALSE	High	Master Protein	P81947	Tubulin alpha-1B chain OS=Bos taurus OX=9913 PE=1 SV=2	0	89.6342	50.1109	15	82	2	1	451	50.12	5.06	High	High		1.056	0.947	97.3	102.7	12.335	14	208.119	15
FALSE	High	Master Protein	F1N6H1	LDL receptor related protein 2 OS=Bos taurus OX=9913 GN=LRP2 PE=1 SV=2	0	89.1038	9.20882	33	59	33	1	4626	517.294	5.26	High	High		1.025	0.976	98.8	101.2	0.417	0	78.0444	33
FALSE	High	Master Protein	F1MUZ9	60 kDa heat shock protein, mitochondrial OS=Bos taurus OX=9913 GN=HSPD1 PE=1 SV=1	0	89.0752	45.2007	18	57	18	1	573	60.939	5.87	High	High		0.896	1.116	105.5	94.5	4.275	0	121.87	18
FALSE	High	Master Protein	Q3SYU2	Elongation factor 2 OS=Bos taurus OX=9913 GN=EEF2 PE=2 SV=3	0	86.1484	32.7506	23	64	23	1	858	95.307	6.83	High	High		1.005	0.995	99.7	100.3	3.084	0	112.953	23
FALSE	High	Master Protein	F1MB08	Alpha-enolase OS=Bos taurus OX=9913 GN=ENO1 PE=3 SV=1	0	85.2819	54.1475	16	65	16	1	434	47.254	6.8	High	High		1.319	0.758	86.3	113.7	6.88	0	150.33	16
FALSE	High	Master Protein	P08728	Keratin, type I cytoskeletal 19 OS=Bos taurus OX=9913 GN=KRT19 PE=2 SV=1	0	82.4344	52.6316	18	75	15	1	399	43.858	5.01	High	High		1.111	0.9	94.8	105.2	5.136	1	182.454	18
FALSE	High	Master Protein	E1BKT9	Desmoplakin OS=Bos taurus OX=9913 GN=DSP PE=1 SV=1	0	82.1538	15.1956	31	53	31	1	2889	332.177	6.84	High	High		0.968	1.033	101.6	98.4	0.454	0	82.7899	31
FALSE	High	Master Protein	P49951	Clathrin heavy chain 1 OS=Bos taurus OX=9913 GN=CLTC PE=1 SV=1	0	79.9138	22.5672	28	55	28	1	1675	191.467	5.69	High	High		1.009	0.991	99.5	100.5	1.02	0	89.8403	28
FALSE	High	Master Protein	E1BJE3	Uncharacterized protein OS=Bos taurus OX=9913 GN=LOC516378 PE=3 SV=1	0	79.5467	26.5537	12	72	5	1	531	57.456	6.57	High	High		0.886	1.128	106	94	9	8	164.78	12
FALSE	High	Master Protein	Q3ZCJ7	Tubulin alpha-1C chain OS=Bos taurus OX=9913 GN=TUBA1C PE=1 SV=1	0	79.3513	41.8708	13	68	1	1	449	49.825	5.1	High	High		1.114	0.898	94.6	105.4	7.254	1	183.888	13
FALSE	High	Master Protein	Q95M18	Endoplasmin OS=Bos taurus OX=9913 GN=HSP90B1 PE=2 SV=1	0	78.1599	29.4776	19	58	18	1	804	92.369	4.84	High	High		0.917	1.091	104.3	95.7	2.631	0	126.573	19
FALSE	High	Master Protein	F1MLB8	ATP synthase subunit alpha OS=Bos taurus OX=9913 GN=ATP5F1A PE=1 SV=1	0	76.3935	34.7197	15	58	15	1	553	59.653	9.19	High	High		0.968	1.033	101.6	98.4	4.043	0	119.994	15
FALSE	High	Master Protein	Q2HJ49	Moesin OS=Bos taurus OX=9913 GN=MSN PE=2 SV=3	0	74.5691	40.0347	22	73	14	1	577	67.933	6.16	High	High		0.966	1.036	101.8	98.2	4.703	0	157.375	22
FALSE	High	Master Protein	P79134	Annexin A6 OS=Bos taurus OX=9913 GN=ANXA6 PE=1 SV=2	0	74.3876	35.5126	21	69	21	1	673	75.86	5.9	High	High		1.043	0.959	97.9	102.1	2.393	0	129.874	21
FALSE	High	Master Protein	G8JKX4	Actin, aortic smooth muscle OS=Bos taurus OX=9913 GN=ACTA2 PE=3 SV=1	0	73.6771	23.399	9	100	1	1	406	45.403	6.1	High	High		1.119	0.894	94.4	105.6	10.007	0	215.111	9
FALSE	High	Master Protein	F2Z4K0	Tubulin alpha chain OS=Bos taurus OX=9913 GN=TUBA3E PE=3 SV=1	0	73.3088	43.5556	13	57	1	1	450	49.928	5.1	High	High		1.578	0.634	77.6	122.4	7.254	0	145.844	13
FALSE	High	Master Protein	G3X757	Transitional endoplasmic reticulum ATPase OS=Bos taurus OX=9913 GN=VCP PE=3 SV=1	0	73.2447	30.273	17	44	17	1	806	89.247	5.26	High	High		1	1	100	100	2.014	0	66.5012	17
FALSE	High	Master Protein	Q5EA61	Creatine kinase B-type OS=Bos taurus OX=9913 GN=CKB PE=1 SV=1	0	70.614	45.6693	12	49	12	1	381	42.692	5.78	High	High		0.93	1.075	103.6	96.4	5.7	0	120.056	12
FALSE	High	Master Protein	E1B9F6	Elongation factor 1-alpha OS=Bos taurus OX=9913 PE=3 SV=2	0	67.3233	37.8788	13	59	9	1	462	50.138	9.07	High	High		1.162	0.86	92.5	107.5	6.586	4	140.706	13
FALSE	High	Master Protein	Q3ZCH0	Stress-70 protein, mitochondrial OS=Bos taurus OX=9913 GN=HSPA9 PE=2 SV=1	0	66.1344	31.5169	16	43	16	1	679	73.696	6.3	High	High		0.932	1.073	103.5	96.5	2.001	0	89.1597	16
FALSE	High	Master Protein	F1N404	Peptidyl arginine deiminase 6 OS=Bos taurus OX=9913 GN=PADI6 PE=4 SV=2	0	64.5026	28.7791	16	56	16	1	688	76.944	5.59	High	High		0.889	1.125	105.9	94.1	3.125	0	126.395	16
FALSE	High	Master Protein	P00829	ATP synthase subunit beta, mitochondrial OS=Bos taurus OX=9913 GN=ATP5F1B PE=1 SV=2	0	64.2243	36.7424	12	40	12	1	528	56.249	5.27	High	High		0.923	1.083	104	96	3.758	0	50.2205	12
FALSE	High	Master Protein	P10096	Glyceraldehyde-3-phosphate dehydrogenase OS=Bos taurus OX=9913 GN=GAPDH PE=1 SV=4	0	63.6341	42.9429	11	49	11	1	333	35.845	8.35	High	High		1.196	0.836	91.1	108.9	6.406	0	106.093	11
FALSE	High	Master Protein	Q27991	Myosin-10 OS=Bos taurus OX=9913 GN=MYH10 PE=2 SV=2	0	62.7757	13.9676	21	43	11	1	1976	228.958	5.54	High	High		0.91	1.099	104.7	95.3	0.573	0	76.5605	21
FALSE	High	Master Protein	Q2KJD0	Tubulin beta-5 chain OS=Bos taurus OX=9913 GN=TUBB5 PE=2 SV=1	0	62.711	35.5856	12	47	3	1	444	49.639	4.89	High	High		1.13	0.885	93.9	106.1	6.406	2	100.385	12
FALSE	High	Master Protein	P04272	Annexin A2 OS=Bos taurus OX=9913 GN=ANXA2 PE=1 SV=2	0	58.2462	46.9027	16	61	16	1	339	38.588	7.31	High	High		0.965	1.036	101.8	98.2	5.813	0	157.008	16
FALSE	High	Master Protein	A5D7E8	Protein disulfide-isomerase OS=Bos taurus OX=9913 GN=PDIA3 PE=2 SV=1	0	55.7104	36.0396	16	47	16	1	505	56.894	6.81	High	High		0.979	1.022	101.1	98.9	2.981	0	79.0135	16
FALSE	High	Master Protein	Q3MHM5	Tubulin beta-4B chain OS=Bos taurus OX=9913 GN=TUBB4B PE=2 SV=1	0	54.2257	35.5056	12	41	1	1	445	49.799	4.89	High	High		0.991	1.009	100.5	99.5	5.7	13	82.2453	12
FALSE	High	Master Protein	F1MPH8	Uncharacterized protein OS=Bos taurus OX=9913 GN=LOC528262 PE=3 SV=2	0	53.6222	30.6818	11	54	4	1	440	47.917	5.52	High	High		0.894	1.119	105.6	94.4	4.248	0	124.796	11
FALSE	High	Master Protein	Q5E9B7	Chloride intracellular channel protein 1 OS=Bos taurus OX=9913 GN=CLIC1 PE=2 SV=3	0	52.8938	60.5809	10	38	10	1	241	26.975	5.27	High	High		0.956	1.046	102.2	97.8	9	0	81.4259	10
FALSE	High	Master Protein	A6H7J6	Protein disulfide-isomerase OS=Bos taurus OX=9913 GN=P4HB PE=1 SV=1	0	52.5822	29.6078	13	30	13	1	510	57.168	4.91	High	High		0.967	1.034	101.7	98.3	2.162	0	53.9921	13
FALSE	High	Master Protein	A7Z014	TKT protein OS=Bos taurus OX=9913 GN=TKT PE=1 SV=1	0	52.2492	25.8427	11	33	11	1	623	67.755	7.47	High	High		1.101	0.908	95.2	104.8	2.065	0	62.1997	11
FALSE	High	Master Protein	A5D7J6	CALR protein OS=Bos taurus OX=9913 GN=CALR PE=2 SV=1	0	50.6347	40.5276	14	36	14	1	417	48.068	4.48	High	High		0.857	1.167	107.7	92.3	3.394	0	59.155	14
FALSE	High	Master Protein	E1BJB1	Tubulin beta chain OS=Bos taurus OX=9913 GN=TUBB2A PE=1 SV=1	0	49.1431	30.7865	10	36	1	1	445	49.875	4.89	High	High		0.915	1.093	104.4	95.6	3.962	0	70.3181	10
FALSE	High	Master Protein	F1N647	Fatty acid synthase OS=Bos taurus OX=9913 GN=FASN PE=1 SV=2	0	48.5315	9.19586	15	30	15	1	2512	274.092	6.46	High	High	Acetyl [N-Term]	1.098	0.91	95.3	104.7	0.382	0	56.2459	15
FALSE	High	Master Protein	Q32PF2	ATP-citrate synthase OS=Bos taurus OX=9913 GN=ACLY PE=2 SV=1	0	47.3644	19.0651	15	36	15	1	1091	119.712	7.24	High	High		1.302	0.768	86.9	113.1	0.885	0	58.9394	15
FALSE	High	Master Protein	Q2T9S0	Tubulin beta-3 chain OS=Bos taurus OX=9913 GN=TUBB3 PE=1 SV=1	0	45.0033	26.6667	9	36	1	1	450	50.4	4.93	High	High		0.965	1.036	101.8	98.2	3.489	0	73.2742	9
FALSE	High	Master Protein	F1MIN1	Voltage-dependent anion-selective channel protein 1 OS=Bos taurus OX=9913 GN=VDAC1 PE=1 SV=2	0	44.463	56.9492	12	29	11	1	295	32.056	8.51	High	High		1.011	0.989	99.5	100.5	5.158	1	49.0111	12
FALSE	High	Master Protein	F1MTV9	Nucleophosmin OS=Bos taurus OX=9913 GN=NPM1 PE=4 SV=2	0	44.3696	31.2925	7	23	7	1	294	32.655	4.77	High	High		0.922	1.085	104.1	95.9	3.084	0	45.6629	7
FALSE	High	Master Protein	A6QLL8	Fructose-bisphosphate aldolase OS=Bos taurus OX=9913 GN=ALDOA PE=1 SV=1	0	44.2338	36.8132	12	33	9	1	364	39.411	8.19	High	High		1.105	0.905	95	105	2.831	3	85.4905	12
FALSE	High	Master Protein	Q3ZBU7	Tubulin beta-4A chain OS=Bos taurus OX=9913 GN=TUBB4A PE=2 SV=1	0	44.0184	28.6036	10	36	2	1	444	49.554	4.88	High	High		1.042	0.96	97.9	102.1	3.962	0	69.3424	10
FALSE	High	Master Protein	E1B8K6	Uncharacterized protein OS=Bos taurus OX=9913 GN=NCL PE=1 SV=1	0	43.0455	23.4722	16	45	16	1	720	77.806	4.68	High	High		1.052	0.95	97.4	102.6	1.664	0	91.4373	16
FALSE	High	Master Protein	Q3SZ54	Eukaryotic initiation factor 4A-I OS=Bos taurus OX=9913 GN=EIF4A1 PE=2 SV=1	0	41.754	32.266	11	29	10	1	406	46.125	5.48	High	High		0.986	1.014	100.7	99.3	2.831	1	58.0189	11
FALSE	High	Master Protein	P62261	14-3-3 protein epsilon OS=Bos taurus OX=9913 GN=YWHAE PE=2 SV=1	0	40.7832	61.1765	13	29	11	1	255	29.155	4.74	High	High		0.99	1.01	100.5	99.5	6.743	2	49.2561	13
FALSE	High	Master Protein	F1MDC1	Uncharacterized protein OS=Bos taurus OX=9913 PE=1 SV=2	0	39.3949	25.6113	13	29	13	1	1554	166.809	9.33	High	High		0.903	1.107	105.1	94.9	0.346	0	61.5287	13
FALSE	High	Master Protein	E1BBY7	Heat shock protein family A (Hsp70) member 4 OS=Bos taurus OX=9913 GN=HSPA4 PE=1 SV=2	0	39.0983	23.8095	15	24	15	1	840	94.449	5.21	High	High		0.998	1.002	100.1	99.9	0.887	0	33.0032	15
FALSE	High	Master Protein	A0A140T8A5	Isocitrate dehydrogenase [NADP] OS=Bos taurus OX=9913 GN=IDH1 PE=1 SV=1	0	38.5488	31.401	12	29	12	1	414	46.729	6.55	High	High		1.111	0.9	94.8	105.2	2.162	0	53.2798	12
FALSE	High	Master Protein	Q3T0P6	Phosphoglycerate kinase 1 OS=Bos taurus OX=9913 GN=PGK1 PE=2 SV=3	0	38.5146	29.976	11	27	11	1	417	44.509	8.27	High	High		1.367	0.732	84.5	115.5	1.929	0	51.72	11
FALSE	High	Master Protein	E1BBP7	Histone H4 OS=Bos taurus OX=9913 PE=3 SV=2	0	37.7459	50	5	49	5	1	104	11.512	11.5	High	High		1.078	0.927	96.2	103.8	67.129	0	115.473	5
FALSE	High	Master Protein	F1MUX6	Glutathione S-transferase OS=Bos taurus OX=9913 GN=GSTM3 PE=1 SV=2	0	37.2737	52.1531	10	28	10	1	209	25.05	6.77	High	High		0.964	1.037	101.8	98.2	5.813	0	57.7271	10
FALSE	High	Master Protein	F1MFT4	Heterogeneous nuclear ribonucleoprotein U OS=Bos taurus OX=9913 GN=HNRNPU PE=1 SV=2	0	37.1628	19.8288	10	25	10	1	701	77.503	8.51	High	High		0.983	1.017	100.8	99.2	1.154	0	52.6691	10
FALSE	High	Master Protein	F1N169	Filamin A OS=Bos taurus OX=9913 GN=FLNA PE=1 SV=2	0	37.0368	5.85347	11	21	6	1	2648	280.989	6.19	High	High		1.018	0.982	99.1	100.9	0.215	0	41.4321	11
FALSE	High	Master Protein	Q5E947	Peroxiredoxin-1 OS=Bos taurus OX=9913 GN=PRDX1 PE=2 SV=1	0	36.5556	55.7789	10	35	10	1	199	22.195	8.4	High	High		1.089	0.918	95.7	104.3	10.938	0	70.2105	10
FALSE	High	Master Protein	F1MJJ8	Radixin OS=Bos taurus OX=9913 GN=RDX PE=4 SV=1	0	35.8862	20.4117	11	48	2	1	583	68.541	6.16	High	High		1.04	0.962	98.1	101.9	1.512	0	100.506	11
FALSE	High	Master Protein	Q3MHL4	Adenosylhomocysteinase OS=Bos taurus OX=9913 GN=AHCY PE=2 SV=3	0	35.219	25.9259	10	28	10	1	432	47.607	6.29	High	High		0.995	1.005	100.3	99.7	2.311	0	59.3392	10
FALSE	High	Master Protein	F1MUY2	Uncharacterized protein OS=Bos taurus OX=9913 GN=KRT6B PE=1 SV=1	0	34.2128	9.45709	6	47	1	1	571	60.819	8.35	High	High		0.446	2.243	138.3	61.7	1.254	0	116.569	6
FALSE	High	Master Protein	Q29S21	Keratin, type II cytoskeletal 7 OS=Bos taurus OX=9913 GN=KRT7 PE=2 SV=1	0	34.0828	12.0172	6	45	1	1	466	51.546	5.97	High	High		0.502	1.992	133.1	66.9	1.202	2	102.454	6
FALSE	High	Master Protein	P68002	Voltage-dependent anion-selective channel protein 2 OS=Bos taurus OX=9913 GN=VDAC2 PE=2 SV=2	0	33.8389	53.0612	11	28	11	1	294	31.6	7.55	High	High		1.025	0.975	98.7	101.3	4.817	0	42.213	11
FALSE	High	Master Protein	Q3ZCI4	6-phosphogluconate dehydrogenase, decarboxylating OS=Bos taurus OX=9913 GN=PGD PE=1 SV=2	0	33.0639	24.2236	9	18	9	1	483	53.043	7.09	High	High		1.017	0.983	99.1	100.9	1.264	0	45.809	9
FALSE	High	Master Protein	Q27965	Heat shock 70 kDa protein 1B OS=Bos taurus OX=9913 GN=HSPA1B PE=2 SV=1	0	32.9633	21.3729	11	22	7	1	641	70.185	5.92	High	High		0.969	1.032	101.6	98.4	1.154	0	42.437	11
FALSE	High	Master Protein	Q1RMR9	Protein kinase C and casein kinase substrate in neurons 2 OS=Bos taurus OX=9913 GN=PACSIN2 PE=2 SV=1	0	32.8292	29.4239	11	22	11	1	486	55.856	5.17	High	High		1.052	0.951	97.5	102.5	2.433	0	36.8941	11
FALSE	High	Master Protein	P09867	Heterogeneous nuclear ribonucleoprotein A1 OS=Bos taurus OX=9913 GN=HNRNPA1 PE=1 SV=2	0	32.6054	20.625	6	24	4	1	320	34.175	9.23	High	High		0.987	1.013	100.7	99.3	2.162	0	67.1243	6
FALSE	High	Master Protein	Q3ZCI9	T-complex protein 1 subunit theta OS=Bos taurus OX=9913 GN=CCT8 PE=1 SV=3	0	32.0494	23.7226	10	18	10	1	548	59.571	5.59	High	High		0.979	1.022	101.1	98.9	0.884	0	37.0942	10
FALSE	High	Master Protein	A7Z066	Calnexin OS=Bos taurus OX=9913 GN=CANX PE=1 SV=1	0	31.9502	20.742	10	21	10	1	593	67.733	4.63	High	High		0.85	1.176	108.1	91.9	1.264	0	35.4799	10
FALSE	High	Master Protein	A0A140T871	Glutamate dehydrogenase 1, mitochondrial OS=Bos taurus OX=9913 GN=GLUD1 PE=1 SV=1	0	31.6842	26.9162	12	20	12	1	561	61.592	7.96	High	High		1.025	0.976	98.8	101.2	1.448	0	34.7369	12
FALSE	High	Master Protein	Q3SZI4	14-3-3 protein theta OS=Bos taurus OX=9913 GN=YWHAQ PE=2 SV=1	0	31.679	33.4694	7	23	4	1	245	27.747	4.78	High	High		0.974	1.027	101.3	98.7	3.084	1	42.2297	7
FALSE	High	Master Protein	G3N0V2	Keratin 1 OS=Bos taurus OX=9913 GN=KRT1 PE=1 SV=1	0	31.5462	10.5611	7	28	4	1	606	63.113	8.28	High	High		0.679	1.473	119.1	80.9	0.983	3	62.2243	7
FALSE	High	Master Protein	Q9BH11	Zona pellucida sperm-binding protein 4 OS=Bos taurus OX=9913 GN=ZP4 PE=1 SV=2	0	31.2203	16.4794	6	26	6	1	534	59.163	7.18	High	High		1.073	0.932	96.5	103.5	2.34	0	62.0628	6
FALSE	High	Master Protein	F1MT67	NACHT, LRR and PYD domains-containing protein 5 OS=Bos taurus OX=9913 GN=NLRP5 PE=4 SV=2	0	31.1503	11.7486	10	21	10	1	1098	120.939	6.93	High	High		0.876	1.142	106.6	93.4	0.453	0	33.313	10
FALSE	High	Master Protein	G3MXL3	Keratin 3 OS=Bos taurus OX=9913 GN=KRT3 PE=1 SV=1	0	30.5158	7.79221	5	27	1	1	616	62.854	5.96	High	High		0.601	1.663	124.9	75.1	0.808	0	65.5362	5
FALSE	High	Master Protein	G3N3W3	ADP/ATP translocase 2 OS=Bos taurus OX=9913 GN=SLC25A5 PE=3 SV=1	0	30.4013	25.7764	8	27	2	1	322	35.429	9.8	High	High		0.916	1.092	104.4	95.6	2.008	0	58.9395	8
FALSE	High	Master Protein	P63103	14-3-3 protein zeta/delta OS=Bos taurus OX=9913 GN=YWHAZ PE=1 SV=1	0	30.3432	40.8163	8	20	6	1	245	27.728	4.79	High	High		1.032	0.969	98.4	101.6	3.281	0	32.2992	8
FALSE	High	Master Protein	F1MUD2	Histone H2B OS=Bos taurus OX=9913 GN=HIST1H2BM PE=3 SV=1	0	29.8141	46.8254	6	31	6	1	126	13.926	10.32	High	High		1.182	0.846	91.7	108.3	11.328	0	65.3899	6
FALSE	High	Master Protein	A6QR15	LOC535277 protein OS=Bos taurus OX=9913 GN=TPM4 PE=1 SV=1	0	29.7764	33.0986	12	38	6	1	284	32.804	4.73	High	High		0.94	1.064	103.1	96.9	2.325	6	93.2863	12
FALSE	High	Master Protein	P02584	Profilin-1 OS=Bos taurus OX=9913 GN=PFN1 PE=1 SV=2	0	29.6404	52.8571	6	18	6	1	140	15.048	8.28	High	High		1.15	0.869	93	107	11.915	0	41.2186	6
FALSE	High	Master Protein	Q2HJ60	Heterogeneous nuclear ribonucleoproteins A2/B1 OS=Bos taurus OX=9913 GN=HNRNPA2B1 PE=2 SV=1	0	29.5068	31.6716	10	28	8	1	341	35.984	8.65	High	High		1.014	0.986	99.3	100.7	3.642	2	68.7307	10
FALSE	High	Master Protein	A1L528	RAB1A, member RAS oncogene family OS=Bos taurus OX=9913 GN=RAB1A PE=1 SV=1	0	28.3119	34.6341	6	20	1	1	205	22.663	6.21	High	High		1.011	0.989	99.4	100.6	2.594	5	36.6477	6
FALSE	High	Master Protein	G3MWV5	Uncharacterized protein OS=Bos taurus OX=9913 GN=HIST1H1E PE=3 SV=1	0	28.1013	25.5708	6	30	6	1	219	21.876	11.03	High	High		1.093	0.915	95.5	104.5	3.924	0	83.2264	6
FALSE	High	Master Protein	F1MWD3	T-complex protein 1 subunit epsilon OS=Bos taurus OX=9913 GN=CCT5 PE=1 SV=2	0	27.9255	18.854	7	9	7	1	541	59.577	5.91	High	High		0.987	1.013	100.7	99.3	0.496	0	22.2589	7
FALSE	High	Master Protein	F1MM34	Catenin alpha-1 OS=Bos taurus OX=9913 GN=CTNNA1 PE=4 SV=2	0	27.6056	16.3355	9	14	9	1	906	100.039	6.29	High	High		1.014	0.986	99.3	100.7	0.559	0	14.5245	9
FALSE	High	Master Protein	Q5E9B1	L-lactate dehydrogenase B chain OS=Bos taurus OX=9913 GN=LDHB PE=2 SV=4	0	27.4944	20.6587	8	21	6	1	334	36.7	6.44	High	High		1.103	0.907	95.1	104.9	2.34	2	42.4701	8
FALSE	High	Master Protein	Q95140	60S acidic ribosomal protein P0 OS=Bos taurus OX=9913 GN=RPLP0 PE=2 SV=3	0	27.4278	35.2201	7	21	7	1	318	34.349	5.97	High	High		1.097	0.912	95.4	104.6	1.976	0	25.3169	7
FALSE	High	Master Protein	Q5KR47	Tropomyosin alpha-3 chain OS=Bos taurus OX=9913 GN=TPM3 PE=2 SV=1	0	27.3713	26.4085	9	38	1	1	284	32.799	4.72	High	High		1.071	0.934	96.6	103.4	1.721	2	96.9084	9
FALSE	High	Master Protein	Q5E9F5	Transgelin-2 OS=Bos taurus OX=9913 GN=TAGLN2 PE=2 SV=3	0	27.3367	49.2462	7	16	7	1	199	22.412	8.24	High	High		1.222	0.818	90	110	5.105	0	21.9915	7
FALSE	High	Master Protein	F1MMR6	Cathepsin D OS=Bos taurus OX=9913 GN=CTSD PE=3 SV=1	0	27.3176	24.2718	7	25	7	1	412	44.676	7.65	High	High		0.918	1.09	104.3	95.7	1.228	0	70.8719	7
FALSE	High	Master Protein	F6PWD5	Uncharacterized protein OS=Bos taurus OX=9913 PE=4 SV=1	0	27.2016	36.4583	4	12	4	1	192	21.855	9.72	High	High		1.006	0.994	99.7	100.3	4.337	0	19.5204	4
FALSE	High	Master Protein	Q5E983	Elongation factor 1-beta OS=Bos taurus OX=9913 GN=EEF1B PE=2 SV=3	0	27.1993	45.3333	7	15	6	1	225	24.789	4.67	High	High		0.984	1.017	100.8	99.2	2.415	1	30.7263	7
FALSE	High	Master Protein	Q2HJH2	Ras-related protein Rab-1B OS=Bos taurus OX=9913 GN=RAB1B PE=2 SV=1	0	27.177	35.3234	6	20	1	1	201	22.188	5.73	High	High		1.238	0.808	89.4	110.6	2.594	0	34.3629	6
FALSE	High	Master Protein	P32007	ADP/ATP translocase 3 OS=Bos taurus OX=9913 GN=SLC25A6 PE=1 SV=3	0	27.1083	25.5034	8	30	2	1	298	32.856	9.8	High	High		1.13	0.885	93.9	106.1	2.162	6	62.6372	8
FALSE	High	Master Protein	P19858	L-lactate dehydrogenase A chain OS=Bos taurus OX=9913 GN=LDHA PE=2 SV=2	0	26.5795	27.4096	7	16	5	1	332	36.574	8	High	High		1.375	0.727	84.2	115.8	1.089	0	32.4982	7
FALSE	High	Master Protein	F1N3E9	Uncharacterized protein OS=Bos taurus OX=9913 GN=FAM151A PE=4 SV=1	0	26.3911	19.4539	8	22	8	1	586	64.086	6.77	High	High		0.893	1.119	105.6	94.4	1.219	0	54.5767	8
FALSE	High	Master Protein	Q5XQN5	Keratin, type II cytoskeletal 5 OS=Bos taurus OX=9913 GN=KRT5 PE=1 SV=1	0	26.2057	7.15474	5	27	1	1	601	62.898	7.81	High	High		0.879	1.138	106.5	93.5	0.808	0	65.727	5
FALSE	High	Master Protein	Q3T145	Malate dehydrogenase, cytoplasmic OS=Bos taurus OX=9913 GN=MDH1 PE=2 SV=3	0	25.9328	24.8503	7	18	7	1	334	36.415	6.58	High	High		1.019	0.982	99.1	100.9	1.154	0	32.1101	7
FALSE	High	Master Protein	Q5E9F7	Cofilin-1 OS=Bos taurus OX=9913 GN=CFL1 PE=2 SV=3	0	25.8492	40.9639	6	24	5	1	166	18.507	8	High	High		0.955	1.047	102.3	97.7	4.623	1	53.255	6
FALSE	High	Master Protein	G3MZG7	Uncharacterized protein OS=Bos taurus OX=9913 PE=3 SV=1	0	25.585	49.0909	5	13	5	1	165	17.84	9.29	High	High		1.022	0.979	98.9	101.1	2.511	0	29.5612	5
FALSE	High	Master Protein	Q5E9F1	B-cell receptor-associated protein 31 OS=Bos taurus OX=9913 GN=BCAP31 PE=2 SV=1	0	25.5463	39.5918	9	16	9	1	245	27.884	9.19	High	High		0.926	1.08	103.9	96.1	4.179	0	34.0025	9
FALSE	High	Master Protein	Q1RMT6	Drebrin 1 OS=Bos taurus OX=9913 GN=DBN1 PE=1 SV=1	0	25.3711	13.4848	6	11	6	1	660	72.117	4.42	High	High		0.883	1.133	106.2	93.8	0.778	0	23.5066	6
FALSE	High	Master Protein	F1N6D4	Sodium-dependent phosphate transport protein 2B OS=Bos taurus OX=9913 GN=SLC34A2 PE=4 SV=1	0	25.326	11.2554	9	21	9	1	693	75.799	7.46	High	High		0.923	1.083	104	96	1.102	0	48.9224	9
FALSE	High	Master Protein	Q3MHL7	T-complex protein 1 subunit zeta OS=Bos taurus OX=9913 GN=CCT6A PE=1 SV=3	0	24.8974	20.7156	7	19	7	1	531	57.92	6.76	High	High		0.98	1.021	101	99	1.102	0	20.9054	7
FALSE	High	Master Protein	A6QNZ7	Keratin 10 (Epidermolytic hyperkeratosis; keratosis palmaris et plantaris) OS=Bos taurus OX=9913 GN=KRT10 PE=2 SV=1	0	24.884	11.4068	7	25	6	1	526	54.816	5.07	High	High		0.496	2.016	133.7	66.3	1.154	1	70.6486	7
FALSE	High	Master Protein	F6RJG0	3-hydroxy-3-methylglutaryl coenzyme A synthase OS=Bos taurus OX=9913 GN=HMGCS1 PE=1 SV=1	0	24.8072	15.7522	7	17	7	1	565	62.478	6.42	High	High		1.287	0.777	87.5	112.5	1.102	0	29.3183	7
FALSE	High	Master Protein	Q3T0D0	Heterogeneous nuclear ribonucleoprotein K OS=Bos taurus OX=9913 GN=HNRNPK PE=2 SV=1	0	24.6435	21.5517	9	17	9	1	464	50.987	5.26	High	High		0.968	1.033	101.6	98.4	1.154	0	29.1356	9
FALSE	High	Master Protein	Q58DW0	60S ribosomal protein L4 OS=Bos taurus OX=9913 GN=RPL4 PE=2 SV=3	0	24.3632	21.09	8	24	8	1	422	47.382	10.96	High	High		1.063	0.941	96.9	103.1	1.276	0	62.5767	8
FALSE	High	Master Protein	F1N371	DAB2, clathrin adaptor protein OS=Bos taurus OX=9913 GN=DAB2 PE=4 SV=1	0	24.3426	12.2396	7	9	7	1	768	82.415	5.86	High	High		0.907	1.102	104.9	95.1	0.719	0	17.5401	7
FALSE	High	Master Protein	F1MEM5	Aminopeptidase OS=Bos taurus OX=9913 GN=ENPEP PE=3 SV=1	0	24.315	9.51883	7	15	7	1	956	109.751	5.27	High	High		0.861	1.162	107.5	92.5	0.498	0	16.3213	7
FALSE	High	Master Protein	F1N0E5	T-complex protein 1 subunit delta OS=Bos taurus OX=9913 GN=CCT4 PE=3 SV=2	0	23.9896	23.8007	8	17	8	1	542	58.125	7.61	High	High		1.006	0.994	99.7	100.3	0.725	0	31.7773	8
FALSE	High	Master Protein	A6H742	Plastin-1 OS=Bos taurus OX=9913 GN=PLS1 PE=2 SV=1	0	23.9548	15.3968	8	17	8	1	630	70.487	5.17	High	High		0.869	1.151	107	93	0.874	0	26.364	8
FALSE	High	Master Protein	Q148D3	Fumarate hydratase OS=Bos taurus OX=9913 GN=FH PE=1 SV=1	0	23.7585	23.5294	9	15	9	1	510	54.656	9	High	High		0.902	1.109	105.1	94.9	0.911	0	27.596	9
FALSE	High	Master Protein	P62992	Ubiquitin-40S ribosomal protein S27a OS=Bos taurus OX=9913 GN=RPS27A PE=1 SV=2	0	23.7304	27.5641	4	23	4	1	156	17.953	9.64	High	High		0.965	1.037	101.8	98.2	5.579	0	54.8727	4
FALSE	High	Master Protein	Q3ZBH0	T-complex protein 1 subunit beta OS=Bos taurus OX=9913 GN=CCT2 PE=1 SV=3	0	23.5545	21.8692	7	15	7	1	535	57.439	6.64	High	High		0.992	1.008	100.4	99.6	0.645	0	20.3001	7
FALSE	High	Master Protein	F1MYG0	Ornithine aminotransferase OS=Bos taurus OX=9913 GN=OAT PE=3 SV=1	0	23.0615	18.451	6	14	6	1	439	48.088	6.7	High	High		0.999	1.001	100	100	0.859	0	23.1948	6
FALSE	High	Master Protein	P00727	Cytosol aminopeptidase OS=Bos taurus OX=9913 GN=LAP3 PE=1 SV=3	0	23.0533	18.6898	7	21	7	1	519	56.254	6.48	High	High		1.07	0.934	96.6	103.4	0.778	0	29.7635	7
FALSE	High	Master Protein	A3KMV5	Ubiquitin-like modifier-activating enzyme 1 OS=Bos taurus OX=9913 GN=UBA1 PE=2 SV=1	0	22.6387	8.97921	6	14	6	1	1058	117.755	5.77	High	High		0.909	1.101	104.8	95.2	0.359	0	15.9044	6
FALSE	High	Master Protein	A0A0A0MP90	Histone H2A OS=Bos taurus OX=9913 GN=HIST1H2AC PE=3 SV=1	0	22.6123	47.6923	4	19	3	1	130	14.157	11.05	High	High		0.994	1.006	100.3	99.7	4.179	1	44.2176	4
FALSE	High	Master Protein	F1MCF1	Uncharacterized protein OS=Bos taurus OX=9913 GN=SET PE=1 SV=1	0	22.6036	20.8661	4	12	4	1	254	29.701	4.17	High	High		0.981	1.019	101	99	2.981	0	26.1292	4
FALSE	High	Master Protein	P63243	Receptor of activated protein C kinase 1 OS=Bos taurus OX=9913 GN=RACK1 PE=2 SV=3	0	22.4756	25.5521	8	19	8	1	317	35.055	7.69	High	High		1.094	0.914	95.5	104.5	1.565	0	41.2754	8
FALSE	High	Master Protein	Q29RK1	Citrate synthase, mitochondrial OS=Bos taurus OX=9913 GN=CS PE=1 SV=1	0	22.3165	15.6652	7	20	7	1	466	51.739	8.12	High	High		0.97	1.031	101.5	98.5	1.61	0	30.3428	7
FALSE	High	Master Protein	P10881	Lupus La protein homolog OS=Bos taurus OX=9913 GN=SSB PE=2 SV=2	0	22.0928	24.505	9	21	9	1	404	46.505	8.46	High	High		0.998	1.002	100.1	99.9	1.212	0	24.5071	9
FALSE	High	Master Protein	G5E631	Uncharacterized protein OS=Bos taurus OX=9913 GN=DDX3X PE=1 SV=1	0	22.0253	13.0106	7	15	6	1	661	73.083	7.18	High	High		1.053	0.949	97.4	102.6	0.551	1	18.8847	7
FALSE	High	Master Protein	A6QLD6	MYO1B protein OS=Bos taurus OX=9913 GN=MYO1B PE=2 SV=1	0	21.7415	11.0915	10	15	10	1	1136	131.747	9.31	High	High		0.952	1.051	102.5	97.5	0.436	0	15.9957	10
FALSE	High	Master Protein	F1MEN8	Protein disulfide-isomerase A4 OS=Bos taurus OX=9913 GN=PDIA4 PE=3 SV=1	0	21.737	20.3733	8	12	8	1	643	72.453	5.1	High	High		1.022	0.979	98.9	101.1	0.492	0	15.0868	8
FALSE	High	Master Protein	Q2HJ57	Coactosin-like protein OS=Bos taurus OX=9913 GN=COTL1 PE=2 SV=3	0	21.722	69.0141	8	16	8	1	142	16	5.22	High	High		1.085	0.922	95.9	104.1	5.31	0	29.9133	8
FALSE	High	Master Protein	E1BFV0	Karyopherin subunit beta 1 OS=Bos taurus OX=9913 GN=KPNB1 PE=1 SV=2	0	21.549	12.8995	9	21	9	1	876	97.165	4.78	High	High	Acetyl [N-Term]	0.926	1.08	103.8	96.2	0.778	0	22.0276	9
FALSE	High	Master Protein	Q3SZK8	Na(+)/H(+) exchange regulatory cofactor NHE-RF1 OS=Bos taurus OX=9913 GN=SLC9A3R1 PE=2 SV=1	0	21.5447	23.0978	7	22	7	1	368	39.579	5.39	High	High		0.956	1.046	102.2	97.8	1.154	0	43.1849	7
FALSE	High	Master Protein	Q2TBQ5	60S ribosomal protein L7a OS=Bos taurus OX=9913 GN=RPL7A PE=2 SV=3	0	21.5398	20.6767	5	16	5	1	266	30.007	10.61	High	High		0.973	1.027	101.4	98.6	1.929	0	42.0118	5
FALSE	High	Master Protein	A1L5B7	SERPINE1 mRNA binding protein 1 OS=Bos taurus OX=9913 GN=SERBP1 PE=1 SV=1	0	21.3897	23.3161	6	12	6	1	386	42.304	8.44	High	High		0.949	1.053	102.6	97.4	1.31	0	13.1956	6
FALSE	High	Master Protein	Q3ZC44	Heterogeneous nuclear ribonucleoprotein A/B OS=Bos taurus OX=9913 GN=HNRNPAB PE=1 SV=1	0	21.3818	21.7544	5	13	4	1	285	30.634	7.91	High	High		1.019	0.982	99.1	100.9	2.728	1	24.4767	5
FALSE	High	Master Protein	G3N288	Uncharacterized protein OS=Bos taurus OX=9913 PE=3 SV=1	0	21.1418	29.9465	5	12	5	1	187	21.776	10.15	High	High		0.958	1.044	102.1	97.9	4.012	0	27.8468	5
FALSE	High	Master Protein	Q5E9J1	Heterogeneous nuclear ribonucleoprotein F OS=Bos taurus OX=9913 GN=HNRNPF PE=2 SV=3	0	21.0766	17.3913	5	13	4	1	414	45.66	5.49	High	High		0.938	1.067	103.2	96.8	1.015	1	27.4656	5
FALSE	High	Master Protein	Q3T169	40S ribosomal protein S3 OS=Bos taurus OX=9913 GN=RPS3 PE=2 SV=1	0	21.0641	31.2757	7	18	7	1	243	26.671	9.66	High	High		1.018	0.982	99.1	100.9	1.976	0	38.2511	7
FALSE	High	Master Protein	Q5E958	40S ribosomal protein S8 OS=Bos taurus OX=9913 GN=RPS8 PE=2 SV=3	0	20.9091	30.2885	5	21	5	1	208	24.19	10.32	High	High		1.07	0.934	96.6	103.4	5.31	0	46.947	5
FALSE	High	Master Protein	Q3ZBD7	Glucose-6-phosphate isomerase OS=Bos taurus OX=9913 GN=GPI PE=2 SV=4	0	20.5762	11.3106	4	15	4	1	557	62.815	7.71	High	High		1.034	0.967	98.3	101.7	0.719	0	12.3245	4
FALSE	High	Master Protein	F1MV90	Uncharacterized protein OS=Bos taurus OX=9913 GN=LOC101904481 PE=3 SV=2	0	20.4141	22.1774	6	26	2	1	248	28.966	5.05	High	High		1.032	0.969	98.4	101.6	1.404	0	58.6781	6
FALSE	High	Master Protein	Q3ZBZ8	Stress-induced-phosphoprotein 1 OS=Bos taurus OX=9913 GN=STIP1 PE=2 SV=1	0	20.3652	14.733	7	9	7	1	543	62.442	6.43	High	High		0.998	1.002	100.1	99.9	0.431	0	19.2614	7
FALSE	High	Master Protein	P50397	Rab GDP dissociation inhibitor beta OS=Bos taurus OX=9913 GN=GDI2 PE=2 SV=3	0	20.3521	19.1011	7	12	7	1	445	50.456	6.25	High	High		0.993	1.008	100.4	99.6	0.887	0	17.5347	7
FALSE	High	Master Protein	Q3T0K2	T-complex protein 1 subunit gamma OS=Bos taurus OX=9913 GN=CCT3 PE=1 SV=1	0	20.3167	14.8624	7	15	7	1	545	60.547	6.8	High	High		0.998	1.002	100.1	99.9	0.604	0	23.4246	7
FALSE	High	Master Protein	A0A140T894	14-3-3 protein beta/alpha OS=Bos taurus OX=9913 GN=YWHAB PE=3 SV=1	0	20.2781	29.6748	6	15	2	1	246	28.065	4.83	High	High		1.015	0.985	99.3	100.7	1.955	1	25.8905	6
FALSE	High	Master Protein	A6QNL5	PDIA6 protein (Fragment) OS=Bos taurus OX=9913 GN=PDIA6 PE=1 SV=1	0	20.2276	20.0883	6	15	6	1	453	49.593	5.25	High	High		0.918	1.09	104.3	95.7	0.743	0	27.9192	6
FALSE	High	Master Protein	Q32LG3	Malate dehydrogenase, mitochondrial OS=Bos taurus OX=9913 GN=MDH2 PE=1 SV=1	0	20.1559	35.2071	9	17	9	1	338	35.646	8.54	High	High		0.872	1.147	106.9	93.1	1.291	0	19.19	9
FALSE	High	Master Protein	Q9TTK8	Creatine kinase U-type, mitochondrial OS=Bos taurus OX=9913 GN=CKMT1 PE=2 SV=1	0	20.0996	18.5096	6	17	6	1	416	46.867	8.34	High	High		1.018	0.982	99.1	100.9	0.817	0	42.5263	6
FALSE	High	Master Protein	F1N650	Annexin OS=Bos taurus OX=9913 GN=ANXA1 PE=3 SV=1	0	20.0347	21.0983	6	18	6	1	346	38.955	6.81	High	High		0.751	1.331	114.2	85.8	1.31	0	33.5844	6
FALSE	High	Master Protein	Q5E946	Protein/nucleic acid deglycase DJ-1 OS=Bos taurus OX=9913 GN=PARK7 PE=2 SV=1	0	19.7832	40.7407	6	15	6	1	189	20.023	7.33	High	High		1	1	100	100	2.162	0	27.0927	6
FALSE	High	Master Protein	E1BBC4	OPA1, mitochondrial dynamin like GTPase OS=Bos taurus OX=9913 GN=OPA1 PE=3 SV=2	0	19.63	7.92377	6	7	6	1	997	115.517	7.75	High	High		0.837	1.194	108.9	91.1	0.222	0	13.3781	6
FALSE	High	Master Protein	Q9BGI3	Peroxiredoxin-2 OS=Bos taurus OX=9913 GN=PRDX2 PE=2 SV=1	0	19.5061	22.6131	4	15	4	1	199	21.932	5.6	High	High		1.086	0.921	95.9	104.1	2.162	0	24.0805	4
FALSE	High	Master Protein	P84080	ADP-ribosylation factor 1 OS=Bos taurus OX=9913 GN=ARF1 PE=1 SV=2	0	19.4377	43.6464	6	14	4	1	181	20.684	6.8	High	High		0.996	1.004	100.2	99.8	2.831	2	23.2703	6
FALSE	High	Master Protein	P11116	Galectin-1 OS=Bos taurus OX=9913 GN=LGALS1 PE=1 SV=2	0	19.3352	26.6667	3	16	3	1	135	14.734	5.5	High	High		1.121	0.892	94.3	105.7	3.642	0	43.6885	3
FALSE	High	Master Protein	Q2NKZ1	T-complex protein 1 subunit eta OS=Bos taurus OX=9913 GN=CCT7 PE=1 SV=1	0	19.2949	14.3646	5	11	5	1	543	59.405	7.2	High	High		1.033	0.968	98.4	101.6	0.468	0	10.7371	5
FALSE	High	Master Protein	P39872	60S ribosomal protein L3 OS=Bos taurus OX=9913 GN=RPL3 PE=2 SV=2	0	19.2622	14.6402	4	12	4	1	403	45.995	10.23	High	High		1.005	0.995	99.7	100.3	1.081	0	18.2274	4
FALSE	High	Master Protein	A5D989	Elongation factor 1-delta OS=Bos taurus OX=9913 GN=EEF1D PE=2 SV=2	0	19.214	17.1429	4	9	3	1	280	31.123	5.06	High	High		0.985	1.015	100.8	99.2	1.069	0	20.0585	4
FALSE	High	Master Protein	H9GW43	Uncharacterized protein OS=Bos taurus OX=9913 GN=RNH1 PE=1 SV=1	0	19.1922	31.1203	5	15	5	1	241	25.818	4.83	High	High		1.043	0.959	97.9	102.1	1.738	0	31.4186	5
FALSE	High	Master Protein	A6H6X7	Zona pellucida glycoprotein 3 (Sperm receptor) OS=Bos taurus OX=9913 GN=ZP3 PE=2 SV=1	0	19.1729	13.0641	5	19	5	1	421	46.529	7.58	High	High		1.434	0.697	82.2	117.8	1.031	0	43.7925	5
FALSE	High	Master Protein	Q56JV9	40S ribosomal protein S3a OS=Bos taurus OX=9913 GN=RPS3A PE=2 SV=3	0	19.1369	28.4091	7	15	7	1	264	29.926	9.73	High	High		1.063	0.941	97	103	1.637	0	25.8333	7
FALSE	High	Master Protein	Q3SZC6	Acidic leucine-rich nuclear phosphoprotein 32 family member B OS=Bos taurus OX=9913 GN=ANP32B PE=2 SV=1	0	19.1101	21.8391	5	16	3	1	261	29.854	4.08	High	High		0.969	1.032	101.6	98.4	3.642	2	26.9007	5
FALSE	High	Master Protein	A6QL85	RCC2 protein OS=Bos taurus OX=9913 GN=RCC2 PE=1 SV=1	0	18.9396	14.0385	6	7	6	1	520	55.907	8.79	High	High		0.848	1.179	108.2	91.8	0.501	0	17.5338	6
FALSE	High	Master Protein	F1N789	Vinculin OS=Bos taurus OX=9913 GN=VCL PE=1 SV=1	0	18.9307	7.67196	6	7	6	1	1134	123.787	5.76	High	High		0.97	1.031	101.5	98.5	0.176	0	15.4437	6
FALSE	High	Master Protein	Q0VCX5	Eukaryotic peptide chain release factor subunit 1 OS=Bos taurus OX=9913 GN=ETF1 PE=2 SV=3	0	18.876	17.849	6	9	6	1	437	49	5.71	High	High		0.99	1.01	100.5	99.5	0.668	0	15.2175	6
FALSE	High	Master Protein	E1BJG5	Tripartite motif containing 28 OS=Bos taurus OX=9913 GN=TRIM28 PE=4 SV=2	0	18.7226	12.4079	7	10	7	1	814	86.789	6.15	High	High		0.944	1.06	102.9	97.1	0.455	0	22.2643	7
FALSE	High	Master Protein	G8JKV5	60S ribosomal protein L14 OS=Bos taurus OX=9913 GN=RPL14 PE=4 SV=1	0	18.4706	20.6573	4	21	4	1	213	23.35	10.78	High	High		1.101	0.908	95.2	104.8	1.61	0	59.9618	4
FALSE	High	Master Protein	Q5E995	40S ribosomal protein S6 OS=Bos taurus OX=9913 GN=RPS6 PE=2 SV=1	0	18.3317	18.0723	5	23	5	1	249	28.649	10.84	High	High		1.018	0.982	99.1	100.9	2.455	0	61.6897	5
FALSE	High	Master Protein	Q3MHP2	Ras-related protein Rab-11B OS=Bos taurus OX=9913 GN=RAB11B PE=2 SV=3	0	18.137	27.5229	6	15	6	1	218	24.473	5.94	High	High		0.974	1.027	101.3	98.7	1.738	0	29.0799	6
FALSE	High	Master Protein	Q2TBI4	Heat shock protein 75 kDa, mitochondrial OS=Bos taurus OX=9913 GN=TRAP1 PE=2 SV=1	0	18.1174	9.81508	5	13	4	1	703	79.331	7.14	High	High		0.941	1.063	103.1	96.9	0.35	0	30.0358	5
FALSE	High	Master Protein	A7Z057	14-3-3 protein gamma OS=Bos taurus OX=9913 GN=YWHAG PE=2 SV=1	0	18.0937	21.8623	5	14	1	1	247	28.285	4.89	High	High		1.042	0.96	98	102	1.783	0	23.4256	5
FALSE	High	Master Protein	P62935	Peptidyl-prolyl cis-trans isomerase A OS=Bos taurus OX=9913 GN=PPIA PE=1 SV=2	0	18.0056	34.7561	6	23	6	1	164	17.858	8.16	High	High		1.105	0.905	95	105	2.728	0	43.6667	6
FALSE	High	Master Protein	Q5E973	60S ribosomal protein L18 OS=Bos taurus OX=9913 GN=RPL18 PE=2 SV=3	0	17.8003	25.5319	4	13	4	1	188	21.522	11.69	High	High		0.985	1.015	100.8	99.2	3.642	0	25.9352	4
FALSE	High	Master Protein	Q863B3	Staphylococcal nuclease domain-containing protein 1 OS=Bos taurus OX=9913 GN=SND1 PE=1 SV=1	0	17.4816	10	8	9	8	1	910	101.926	7.17	High	High		0.926	1.08	103.8	96.2	0.359	0	14.4314	8
FALSE	High	Master Protein	O18789	40S ribosomal protein S2 OS=Bos taurus OX=9913 GN=RPS2 PE=2 SV=2	0	17.4186	28.3276	8	13	8	1	293	31.216	10.24	High	High		1.079	0.926	96.2	103.8	1.31	0	21.0033	8
FALSE	High	Master Protein	Q17QG2	Nuclear migration protein nudC OS=Bos taurus OX=9913 GN=NUDC PE=2 SV=1	0	17.2592	20.7831	6	11	6	1	332	38.219	5.31	High	High		0.953	1.05	102.4	97.6	0.823	0	26.4966	6
FALSE	High	Master Protein	E1B748	Hypoxia up-regulated 1 OS=Bos taurus OX=9913 GN=HYOU1 PE=1 SV=1	0	17.0878	8.98204	7	13	7	1	1002	111.614	5.34	High	High		0.949	1.054	102.6	97.4	0.405	0	11.8202	7
FALSE	High	Master Protein	G1K1X0	Cytochrome b-c1 complex subunit 1, mitochondrial OS=Bos taurus OX=9913 GN=UQCRC1 PE=4 SV=1	0	17.0633	18.9583	6	10	6	1	480	52.716	6.38	High	High		1.066	0.938	96.8	103.2	0.905	0	11.7403	6
FALSE	High	Master Protein	Q58DQ3	60S ribosomal protein L6 OS=Bos taurus OX=9913 GN=RPL6 PE=2 SV=3	0	17.0303	25.4355	6	13	6	1	287	32.67	10.68	High	High		1.003	0.997	99.8	100.2	1.254	0	27.5548	6
FALSE	High	Master Protein	E1B8N6	Lamin B1 OS=Bos taurus OX=9913 GN=LMNB1 PE=1 SV=2	0	17.0285	10.0855	5	11	4	1	585	66.085	5.16	High	High		0.969	1.032	101.6	98.4	0.425	1	15.1621	5
FALSE	High	Master Protein	Q3ZBF7	Prostaglandin E synthase 3 OS=Bos taurus OX=9913 GN=PTGES3 PE=1 SV=1	0	16.9589	33.125	4	10	4	1	160	18.685	4.54	High	High		0.978	1.023	101.1	98.9	2.162	0	17.3523	4
FALSE	High	Master Protein	E1B7J1	Elongation factor 1-alpha OS=Bos taurus OX=9913 PE=3 SV=1	0	16.9337	11.087	5	25	1	1	460	50.048	8.84	High	High		1.042	0.96	97.9	102.1	0.817	0	65.7458	5
FALSE	High	Master Protein	A7E307	DDX17 protein OS=Bos taurus OX=9913 GN=DDX17 PE=1 SV=1	0	16.8813	10.4615	6	7	3	1	650	72.266	8.59	High	High		1.086	0.921	95.9	104.1	0.468	0	14.4475	6
FALSE	High	Master Protein	Q5E9E6	60S ribosomal protein L10a OS=Bos taurus OX=9913 GN=RPL10A PE=2 SV=3	0	16.8458	22.5806	4	14	4	1	217	24.816	9.94	High	High		1.014	0.987	99.3	100.7	1.154	0	24.9639	4
FALSE	High	Master Protein	A6H769	40S ribosomal protein S7 OS=Bos taurus OX=9913 GN=RPS7 PE=2 SV=1	0	16.7765	26.2887	4	11	4	1	194	22.113	10.1	High	High		1.045	0.957	97.8	102.2	2.511	0	12.8843	4
FALSE	High	Master Protein	E1BFG0	Alpha-aminoadipic semialdehyde dehydrogenase OS=Bos taurus OX=9913 GN=ALDH7A1 PE=3 SV=2	0	16.6957	16.6976	6	8	6	1	539	58.559	7.09	High	High		0.963	1.038	101.9	98.1	0.638	0	10.7802	6
FALSE	High	Master Protein	Q3T0Q4	Nucleoside diphosphate kinase B OS=Bos taurus OX=9913 GN=NME2 PE=1 SV=1	0	16.6171	38.1579	5	15	5	1	152	17.305	7.97	High	High		1.003	0.997	99.9	100.1	2.511	0	16.8966	5
FALSE	High	Master Protein	P42899	60S acidic ribosomal protein P2 OS=Bos taurus OX=9913 GN=RPLP2 PE=3 SV=1	0	16.6158	50.4348	3	10	3	1	115	11.695	4.61	High	High		0.984	1.016	100.8	99.2	3.642	0	21.1085	3
FALSE	High	Master Protein	Q5E962	Aldo-keto reductase family 1, member B1 (Aldose reductase) OS=Bos taurus OX=9913 GN=AKR1B1 PE=2 SV=1	0	16.4517	25.6329	8	15	7	1	316	36.028	6.3	High	High		0.968	1.033	101.6	98.4	1.228	1	22.8236	8
FALSE	High	Master Protein	Q3T057	60S ribosomal protein L23 OS=Bos taurus OX=9913 GN=RPL23 PE=2 SV=2	0	16.425	32.1429	3	11	3	1	140	14.856	10.51	High	High		1.202	0.832	90.8	109.2	1.512	0	27.4086	3
FALSE	High	Master Protein	E1BL33	NLR family pyrin domain containing 8 OS=Bos taurus OX=9913 GN=NLRP8 PE=4 SV=2	0	16.394	7.14286	5	10	5	1	1022	115.426	7.69	High	High		0.825	1.212	109.6	90.4	0.22	0	19.7374	5
FALSE	High	Master Protein	P68509	14-3-3 protein eta OS=Bos taurus OX=9913 GN=YWHAH PE=1 SV=2	0	16.3325	24.3902	5	13	2	1	246	28.194	4.89	High	High		1.091	0.917	95.7	104.3	1.448	0	24.0992	5
FALSE	High	Master Protein	G5E5A9	Fibronectin OS=Bos taurus OX=9913 GN=FN1 PE=4 SV=1	0	16.3214	3.02663	6	10	6	1	2478	271.952	5.53	High	High		1.134	0.882	93.7	106.3	0.156	0	14.9916	6
FALSE	High	Master Protein	Q2KJ93	Cell division control protein 42 homolog OS=Bos taurus OX=9913 GN=CDC42 PE=1 SV=1	0	16.2654	25.6545	4	8	3	1	191	21.245	6.55	High	High		1.01	0.99	99.5	100.5	2.162	1	16.1848	4
FALSE	High	Master Protein	P61603	10 kDa heat shock protein, mitochondrial OS=Bos taurus OX=9913 GN=HSPE1 PE=3 SV=2	0	16.1893	52.9412	5	9	5	1	102	10.925	8.92	High	High		1.037	0.964	98.2	101.8	2.981	0	20.3322	5
FALSE	High	Master Protein	F6QVC9	Annexin OS=Bos taurus OX=9913 GN=ANXA5 PE=1 SV=1	0	15.6774	19.3146	4	10	4	1	321	36.052	4.96	High	High		0.845	1.184	108.4	91.6	0.557	0	19.7948	4
FALSE	High	Master Protein	P11966	Pyruvate dehydrogenase E1 component subunit beta, mitochondrial OS=Bos taurus OX=9913 GN=PDHB PE=1 SV=2	0	15.6164	22.2841	7	15	7	1	359	39.101	6.65	High	High		0.99	1.011	100.5	99.5	1.783	0	21.7258	7
FALSE	High	Master Protein	F1MXI4	Uncharacterized protein OS=Bos taurus OX=9913 GN=MATR3 PE=1 SV=1	0	15.5481	8.41232	5	11	5	1	844	93.766	5.59	High	High		0.975	1.026	101.3	98.7	0.265	0	21.2591	5
FALSE	High	Master Protein	A6QQR7	Glycerol-3-phosphate dehydrogenase [NAD(+)] OS=Bos taurus OX=9913 GN=GPD1L PE=2 SV=1	0	15.4907	21.6524	6	12	6	1	351	38.214	6.54	High	High		1.067	0.938	96.8	103.2	0.738	0	26.2472	6
FALSE	High	Master Protein	Q3SZF2	ADP-ribosylation factor 4 OS=Bos taurus OX=9913 GN=ARF4 PE=2 SV=3	0	15.4269	33.3333	5	11	3	1	180	20.515	6.19	High	High		0.876	1.142	106.6	93.4	2.455	0	11.4633	5
FALSE	High	Master Protein	G5E5N3	ATP-dependent RNA helicase A OS=Bos taurus OX=9913 GN=DHX9 PE=4 SV=1	0	15.386	7.38151	6	10	6	1	1287	141.868	6.89	High	High		0.912	1.097	104.6	95.4	0.194	0	16.8291	6
FALSE	High	Master Protein	Q3T0B6	Complement component 1 Q subcomponent-binding protein, mitochondrial OS=Bos taurus OX=9913 GN=C1QBP PE=2 SV=1	0	15.361	21.223	4	14	4	1	278	30.587	4.86	High	High		0.942	1.062	103	97	1.276	0	25.9728	4
FALSE	High	Master Protein	Q0VC36	14-3-3 protein sigma OS=Bos taurus OX=9913 GN=SFN PE=2 SV=1	0	15.2706	14.9194	4	13	1	1	248	27.832	4.72	High	High		0.913	1.096	104.6	95.4	1.239	0	25.8634	4
FALSE	High	Master Protein	Q3SYV4	Adenylyl cyclase-associated protein 1 OS=Bos taurus OX=9913 GN=CAP1 PE=2 SV=3	0	15.2679	18.6441	7	11	7	1	472	51.24	7.52	High	High		1.009	0.991	99.6	100.4	0.848	0	9.33308	7
FALSE	High	Master Protein	Q3ZBX0	Basigin isoform 2 OS=Bos taurus OX=9913 GN=BSG PE=1 SV=1	0	15.2641	21.4022	6	12	6	1	271	29.754	5.94	High	High		0.948	1.055	102.7	97.3	1.581	0	26.156	6
FALSE	High	Master Protein	F1MKT2	Zona pellucida sperm-binding protein 2 OS=Bos taurus OX=9913 GN=ZP2 PE=4 SV=1	0	15.0099	9.67742	7	16	7	1	713	79.478	7.8	High	High		1.269	0.788	88.1	111.9	0.874	0	30.5649	7
FALSE	High	Master Protein	A0A140T832	40S ribosomal protein S17 OS=Bos taurus OX=9913 GN=RPS17 PE=3 SV=1	0	14.8588	47.4074	4	8	4	1	135	15.514	9.85	High	High		0.957	1.045	102.2	97.8	9	0	7.31696	4
FALSE	High	Master Protein	Q5EAC6	Hsp90 co-chaperone Cdc37 OS=Bos taurus OX=9913 GN=CDC37 PE=2 SV=1	0	14.8299	15.5263	4	6	4	1	380	44.552	5.17	High	High		0.953	1.05	102.4	97.6	0.896	0	7.83326	4
FALSE	High	Master Protein	F1N301	Uncharacterized protein OS=Bos taurus OX=9913 GN=RPL22 PE=1 SV=2	0	14.5801	50.7812	4	5	4	1	128	14.75	9.19	High	High		1.127	0.888	94	106	5.813	0	10.6135	4
FALSE	High	Master Protein	E1BEG2	Heterogeneous nuclear ribonucleoprotein A3 OS=Bos taurus OX=9913 GN=HNRNPA3 PE=1 SV=2	0	14.5036	13.9474	5	14	4	1	380	39.626	9.19	High	High		0.949	1.054	102.6	97.4	0.995	0	27.5336	5
FALSE	High	Master Protein	F1MG05	Elongation factor 1-gamma OS=Bos taurus OX=9913 GN=EEF1G PE=4 SV=1	0	14.4628	17.0455	6	9	6	1	440	50.33	6.74	High	High		1.053	0.949	97.4	102.6	0.778	0	13.0626	6
FALSE	High	Master Protein	P51122	Acidic leucine-rich nuclear phosphoprotein 32 family member A OS=Bos taurus OX=9913 GN=ANP32A PE=1 SV=2	0	14.3239	14.4578	3	12	1	1	249	28.6	4.08	High	High		1.029	0.972	98.6	101.4	2.511	0	21.4297	3
FALSE	High	Master Protein	E1BDX8	Dynein cytoplasmic 1 heavy chain 1 OS=Bos taurus OX=9913 GN=DYNC1H1 PE=1 SV=1	0	14.3121	1.67886	6	10	6	1	4646	531.719	6.4	High	High		1.018	0.983	99.1	100.9	0.049	0	6.65552	6
FALSE	High	Master Protein	A6H783	VDAC5P protein OS=Bos taurus OX=9913 GN=VDAC5P PE=2 SV=1	0	14.1657	16.9014	4	14	3	1	284	30.85	8.78	High	High		0.802	1.247	111	89	0.896	0	16.89	4
FALSE	High	Master Protein	Q3ZBW4	Proliferating cell nuclear antigen OS=Bos taurus OX=9913 GN=PCNA PE=2 SV=1	0	14.0409	12.2605	2	5	2	1	261	28.73	4.69	High	High		0.987	1.013	100.7	99.3	0.438	0	14.7336	2
FALSE	High	Master Protein	G3MZ71	Keratin 2 OS=Bos taurus OX=9913 GN=KRT2 PE=1 SV=1	0	13.9578	4.85437	3	11	1	1	618	64.285	8.79	High	High		0.488	2.047	134.4	65.6	0.299	0	24.4835	3
FALSE	High	Master Protein	O97680	Thioredoxin OS=Bos taurus OX=9913 GN=TXN PE=3 SV=3	0	13.7647	31.4286	4	11	4	1	105	11.805	5.03	High	High		0.979	1.021	101	99	4.179	0	18.8443	4
FALSE	High	Master Protein	P19803	Rho GDP-dissociation inhibitor 1 OS=Bos taurus OX=9913 GN=ARHGDIA PE=1 SV=3	0	13.6566	23.0392	3	8	3	1	204	23.407	5.2	High	High		1.065	0.939	96.8	103.2	0.848	0	18.4197	3
FALSE	High	Master Protein	E1BB71	Uncharacterized protein OS=Bos taurus OX=9913 PE=3 SV=1	0	13.5907	21.7949	3	11	3	1	156	17.714	10.39	High	High		1.038	0.963	98.1	101.9	2.594	0	25.8862	3
FALSE	High	Master Protein	Q56JX5	40S ribosomal protein S25 OS=Bos taurus OX=9913 GN=RPS25 PE=2 SV=1	0	13.5085	22.4	3	11	3	1	125	13.734	10.11	High	High		1.075	0.93	96.4	103.6	5.813	0	28.3155	3
FALSE	High	Master Protein	P23356	Ubiquitin carboxyl-terminal hydrolase isozyme L1 OS=Bos taurus OX=9913 GN=UCHL1 PE=1 SV=2	0	13.3903	13.8889	3	7	3	1	252	28.317	5.81	High	High		0.896	1.116	105.5	94.5	0.778	0	21.5078	3
FALSE	High	Master Protein	Q5E9R3	EH domain-containing protein 1 OS=Bos taurus OX=9913 GN=EHD1 PE=1 SV=1	0	13.3854	11.985	5	9	5	1	534	60.644	6.83	High	High		0.985	1.015	100.8	99.2	0.389	0	9.40436	5
FALSE	High	Master Protein	Q862I1	60S ribosomal protein L24 OS=Bos taurus OX=9913 GN=RPL24 PE=2 SV=2	0	13.1612	24.2038	4	10	4	1	157	17.768	11.25	High	High		1.036	0.965	98.2	101.8	2.162	0	25.0962	4
FALSE	High	Master Protein	Q5E9A1	Nascent polypeptide-associated complex subunit alpha OS=Bos taurus OX=9913 GN=NACA PE=1 SV=1	0	13.1025	19.5349	3	8	3	1	215	23.356	4.56	High	High		1.057	0.946	97.2	102.8	2.728	0	19.1893	3
FALSE	High	Master Protein	P05631	ATP synthase subunit gamma, mitochondrial OS=Bos taurus OX=9913 GN=ATP5F1C PE=1 SV=3	0	13.0246	16.443	5	8	5	1	298	33.051	9.33	High	High		1.054	0.949	97.4	102.6	0.778	0	14.8258	5
FALSE	High	Master Protein	G3X6L9	Glutamyl-prolyl-tRNA synthetase OS=Bos taurus OX=9913 GN=EPRS PE=1 SV=1	0	12.8836	4.43415	5	7	5	1	1511	169.812	7.33	High	High		0.973	1.028	101.4	98.6	0.129	0	9.53067	5
FALSE	High	Master Protein	Q3T0R1	40S ribosomal protein S18 OS=Bos taurus OX=9913 GN=RPS18 PE=2 SV=3	0	12.8743	26.9737	4	10	4	1	152	17.708	10.99	High	High		0.941	1.063	103.1	96.9	1.61	0	17.4233	4
FALSE	High	Master Protein	P49410	Elongation factor Tu, mitochondrial OS=Bos taurus OX=9913 GN=TUFM PE=1 SV=1	0	12.8634	15.9292	5	7	5	1	452	49.367	7.2	High	High		0.966	1.035	101.7	98.3	0.45	0	13.5595	5
FALSE	High	Master Protein	A6H6Y0	HNRNPD protein OS=Bos taurus OX=9913 GN=HNRNPD PE=1 SV=1	0	12.8351	10.1408	3	8	2	1	355	38.424	7.81	High	High		0.915	1.092	104.4	95.6	1.154	0	12.0148	3
FALSE	High	Master Protein	Q5E9D5	Destrin OS=Bos taurus OX=9913 GN=DSTN PE=2 SV=3	0	12.7836	32.1212	5	9	4	1	165	18.493	7.85	High	High		0.916	1.092	104.4	95.6	1.424	0	16.6214	5
FALSE	High	Master Protein	G5E531	T-complex protein 1 subunit alpha OS=Bos taurus OX=9913 GN=TCP1 PE=3 SV=1	0	12.7051	10.6115	5	9	5	1	556	60.185	6.11	High	High		0.972	1.029	101.4	98.6	0.377	0	18.485	5
FALSE	High	Master Protein	Q3T054	GTP-binding nuclear protein Ran OS=Bos taurus OX=9913 GN=RAN PE=2 SV=3	0	12.7017	20.8333	4	12	4	1	216	24.408	7.49	High	High		0.965	1.037	101.8	98.2	1.848	0	29.5267	4
FALSE	High	Master Protein	F1MC48	IQ motif containing GTPase activating protein 1 OS=Bos taurus OX=9913 GN=IQGAP1 PE=1 SV=2	0	12.6313	3.875	4	6	4	1	1600	182.668	6.57	High	High		1.067	0.937	96.8	103.2	0.105	0	13.5123	4
FALSE	High	Master Protein	Q58DT1	60S ribosomal protein L7 OS=Bos taurus OX=9913 GN=RPL7 PE=2 SV=1	0	12.6091	19.7581	5	11	5	1	248	29.15	10.68	High	High		1.041	0.961	98	102	1.738	0	18.0793	5
FALSE	High	Master Protein	A7MBJ5	Cullin-associated NEDD8-dissociated protein 1 OS=Bos taurus OX=9913 GN=CAND1 PE=2 SV=1	0	12.5493	4.30894	4	8	4	1	1230	136.289	5.78	High	High		0.923	1.083	104	96	0.173	0	12.4183	4
FALSE	High	Master Protein	P31404	V-type proton ATPase catalytic subunit A OS=Bos taurus OX=9913 GN=ATP6V1A PE=2 SV=2	0	12.4309	8.42788	4	9	4	1	617	68.301	5.58	High	High		1.038	0.963	98.1	101.9	0.343	0	6.95313	4
FALSE	High	Master Protein	Q865V6	Macrophage-capping protein OS=Bos taurus OX=9913 GN=CAPG PE=2 SV=1	0	12.3129	11.1748	3	9	3	1	349	38.852	6.62	High	High		1.032	0.969	98.4	101.6	0.668	0	18.266	3
FALSE	High	Master Protein	Q8WN55	Polypyrimidine tract-binding protein 1 OS=Bos taurus OX=9913 GN=PTBP1 PE=2 SV=1	0	12.3023	13.936	5	10	5	1	531	57.07	9.17	High	High	Acetyl [N-Term]	0.885	1.13	106.1	93.9	0.738	0	13.0521	5
FALSE	High	Master Protein	F1MV80	NAD kinase 2, mitochondrial OS=Bos taurus OX=9913 GN=NADK2 PE=1 SV=2	0	12.2456	11.1588	4	8	4	1	466	52.388	8.22	High	High		0.853	1.172	107.9	92.1	0.301	0	18.4391	4
FALSE	High	Master Protein	Q3ZBH5	Proliferation-associated 2G4, 38kDa OS=Bos taurus OX=9913 GN=PA2G4 PE=1 SV=1	0	12.1084	16.7513	5	7	5	1	394	43.775	6.55	High	High		0.998	1.002	100.1	99.9	0.738	0	13.417	5
FALSE	High	Master Protein	P79103	40S ribosomal protein S4 OS=Bos taurus OX=9913 GN=RPS4 PE=2 SV=3	0	12.0738	14.8289	3	12	1	1	263	29.579	10.15	High	High		1.136	0.881	93.7	106.3	0.778	0	27.2335	3
FALSE	High	Master Protein	Q32LE9	Cysteine and glycine-rich protein 2 OS=Bos taurus OX=9913 GN=CSRP2 PE=2 SV=3	0	12.0641	25.3886	4	7	4	1	193	20.94	8.62	High	High		1.059	0.945	97.1	102.9	1.031	0	16.3285	4
FALSE	High	Master Protein	E1BF20	Heterogeneous nuclear ribonucleoprotein H1 OS=Bos taurus OX=9913 GN=HNRNPH1 PE=1 SV=2	0	12.0298	8.05085	3	7	2	1	472	51.218	6.8	High	High		0.983	1.017	100.9	99.1	0.557	0	15.1786	3
FALSE	High	Master Protein	E1BME6	Hexokinase 2 OS=Bos taurus OX=9913 GN=HK2 PE=3 SV=2	0	12.0017	7.54923	5	7	5	1	914	102.012	6.13	High	High		0.917	1.091	104.4	95.6	0.243	0	9.96652	5
FALSE	High	Master Protein	A6QLG5	40S ribosomal protein S9 OS=Bos taurus OX=9913 GN=RPS9 PE=2 SV=1	0	11.812	25.2577	6	17	6	1	194	22.578	10.65	High	High		1.032	0.969	98.4	101.6	2.162	0	34.376	6
FALSE	High	Master Protein	Q3T165	Prohibitin OS=Bos taurus OX=9913 GN=PHB PE=2 SV=1	0	11.7647	23.1618	5	6	5	1	272	29.786	5.76	High	High		0.827	1.209	109.5	90.5	1.154	0	8.32513	5
FALSE	High	Master Protein	Q0VCQ9	Reticulocalbin 2, EF-hand calcium binding domain OS=Bos taurus OX=9913 GN=RCN2 PE=2 SV=1	0	11.6391	22.7129	4	5	4	1	317	36.887	4.4	High	High		0.974	1.026	101.3	98.7	0.778	0	6.83172	4
FALSE	High	Master Protein	F6Q234	Peptidase D OS=Bos taurus OX=9913 GN=PEPD PE=3 SV=1	0	11.6362	11.7647	5	7	5	1	493	54.797	6.01	High	High		1.003	0.997	99.9	100.1	0.509	0	12.5273	5
FALSE	High	Master Protein	A2VE06	40S ribosomal protein S4 OS=Bos taurus OX=9913 GN=RPS4Y1 PE=2 SV=1	0	11.5975	14.8289	3	10	1	1	263	29.577	10.15	High	High		1.021	0.979	99	101	0.778	3	26.9871	3
FALSE	High	Master Protein	A2VDL2	Solute carrier family 2 (Facilitated glucose transporter), member 3 OS=Bos taurus OX=9913 GN=SLC2A3 PE=2 SV=1	0	11.5145	7.48988	3	10	3	1	494	54.083	5.86	High	High		1.197	0.835	91	109	0.968	0	12.0101	3
FALSE	High	Master Protein	A7E3S8	Heat shock 70kD protein binding protein OS=Bos taurus OX=9913 GN=ST13 PE=1 SV=1	0	11.4916	12.4661	4	9	3	1	369	41.419	5.31	High	High		0.944	1.059	102.9	97.1	1.154	1	16.1796	4
FALSE	High	Master Protein	G8JKX9	Uncharacterized protein OS=Bos taurus OX=9913 PE=4 SV=1	0	11.3738	9.81308	2	9	2	1	214	24.561	10.14	High	High		0.969	1.032	101.6	98.4	1.424	0	20.6467	2
FALSE	High	Master Protein	Q3T003	60S ribosomal protein L18a OS=Bos taurus OX=9913 GN=RPL18A PE=2 SV=1	0	11.3301	30.1136	5	11	5	1	176	20.749	10.71	High	High		1.033	0.968	98.4	101.6	1.683	0	19.902	5
FALSE	High	Master Protein	F1MZ92	Nuclease-sensitive element-binding protein 1 OS=Bos taurus OX=9913 GN=YBX1 PE=4 SV=2	0	11.2395	17.284	3	6	3	1	324	35.96	9.91	High	High		0.901	1.11	105.2	94.8	0.585	0	13.4177	3
FALSE	High	Master Protein	P26779	Prosaposin OS=Bos taurus OX=9913 GN=PSAP PE=1 SV=3	0	11.2286	7.80952	4	7	4	1	525	58.013	5.2	High	High		0.976	1.025	101.2	98.8	0.468	0	9.67743	4
FALSE	High	Master Protein	O97764	Zeta-crystallin OS=Bos taurus OX=9913 GN=CRYZ PE=2 SV=2	0	11.1902	11.8182	4	7	4	1	330	35.361	8.22	High	High		1.048	0.954	97.6	102.4	0.833	0	15.1638	4
FALSE	High	Master Protein	P10103	High mobility group protein B1 OS=Bos taurus OX=9913 GN=HMGB1 PE=1 SV=3	0	11.1733	12.093	2	6	2	1	215	24.892	5.74	High	High		1.032	0.969	98.4	101.6	0.874	0	17.3792	2
FALSE	High	Master Protein	Q32PD5	40S ribosomal protein S19 OS=Bos taurus OX=9913 GN=RPS19 PE=2 SV=3	0	11.1676	21.3793	3	7	3	1	145	16.051	10.32	High	High		1.123	0.89	94.2	105.8	1.61	0	9.11773	3
FALSE	High	Master Protein	F1ME41	Dynein light chain OS=Bos taurus OX=9913 GN=LOC101902172 PE=3 SV=1	0	11.1621	24.7191	1	7	1	1	89	10.433	7.44	High	High		0.985	1.016	100.8	99.2	1.512	0	5.16815	1
FALSE	High	Master Protein	E1BKJ7	Insulin like growth factor 2 mRNA binding protein 1 OS=Bos taurus OX=9913 GN=IGF2BP1 PE=4 SV=1	0	11.1201	8.14558	3	4	3	1	577	63.438	9.2	High	High		1.002	0.998	99.9	100.1	0.212	0	12.1946	3
FALSE	High	Master Protein	F1MBQ8	DEAD-box helicase 5 OS=Bos taurus OX=9913 GN=DDX5 PE=3 SV=2	0	11.0796	9.60912	6	9	3	1	614	69.105	8.92	High	High		0.988	1.012	100.6	99.4	0.468	2	16.4397	6
FALSE	High	Master Protein	P61585	Transforming protein RhoA OS=Bos taurus OX=9913 GN=RHOA PE=1 SV=1	0	11.0255	19.6891	3	9	3	1	193	21.754	6.1	High	High		0.955	1.047	102.3	97.7	1.031	0	16.8461	3
FALSE	High	Master Protein	G3MX90	Serine/threonine-protein phosphatase OS=Bos taurus OX=9913 PE=3 SV=1	0	10.9978	14.8485	3	5	3	1	330	37.516	6.33	High	High		0.892	1.121	105.7	94.3	0.585	0	2.08832	3
FALSE	High	Master Protein	O46415	Ferritin light chain OS=Bos taurus OX=9913 GN=FTL PE=2 SV=3	0	10.9811	28.5714	3	5	3	1	175	19.975	6.3	High	High		0.896	1.117	105.5	94.5	1.31	0	4.78853	3
FALSE	High	Master Protein	G3N3V1	Phosphoglycerate mutase OS=Bos taurus OX=9913 PE=3 SV=1	0	10.9265	15.6863	3	7	3	1	255	29.147	7.01	High	High		1.253	0.798	88.8	111.2	0.638	0	10.4423	3
FALSE	High	Master Protein	Q3T0D5	60S ribosomal protein L30 OS=Bos taurus OX=9913 GN=RPL30 PE=3 SV=3	0	10.9116	24.3478	2	5	2	1	115	12.776	9.63	High	High		1.067	0.937	96.8	103.2	1.371	0	8.04894	2
FALSE	High	Master Protein	P15497	Apolipoprotein A-I OS=Bos taurus OX=9913 GN=APOA1 PE=1 SV=3	0	10.9028	14.717	3	8	3	1	265	30.258	5.97	High	High		1.035	0.966	98.3	101.7	0.413	0	12.8164	3
FALSE	High	Master Protein	Q3B7M5	LIM and SH3 domain protein 1 OS=Bos taurus OX=9913 GN=LASP1 PE=2 SV=1	0	10.725	17.3077	4	6	4	1	260	29.658	7.03	High	High		0.955	1.047	102.3	97.7	0.896	0	11.4619	4
FALSE	High	Master Protein	P20004	Aconitate hydratase, mitochondrial OS=Bos taurus OX=9913 GN=ACO2 PE=1 SV=4	0	10.711	4.61538	3	5	3	1	780	85.306	7.83	High	High		1.079	0.927	96.2	103.8	0.259	0	10.4786	3
FALSE	High	Master Protein	Q3ZBY4	Fructose-bisphosphate aldolase OS=Bos taurus OX=9913 GN=ALDOC PE=1 SV=2	0	10.7008	12.0879	4	9	1	1	364	39.357	6.65	High	High		0.84	1.191	108.7	91.3	0.492	0	22.4553	4
FALSE	High	Master Protein	F1MMK8	Lysine--tRNA ligase OS=Bos taurus OX=9913 GN=KARS PE=1 SV=1	0	10.6746	4.17335	3	5	3	1	623	71.302	6.79	High	High		1.016	0.984	99.2	100.8	0.292	0	10.6814	3
FALSE	High	Master Protein	F1MJQ1	Ras-related protein Rab-7a OS=Bos taurus OX=9913 GN=RAB7A PE=1 SV=1	0	10.6351	25.6039	4	5	4	1	207	23.501	6.7	High	High		0.922	1.085	104.1	95.9	0.719	0	12.9761	4
FALSE	High	Master Protein	Q0VCK0	Bifunctional purine biosynthesis protein PURH OS=Bos taurus OX=9913 GN=ATIC PE=2 SV=1	0	10.6322	11.4865	4	8	4	1	592	64.442	6.84	High	High		0.979	1.021	101	99	0.377	0	10.4456	4
FALSE	High	Master Protein	Q5E956	Triosephosphate isomerase OS=Bos taurus OX=9913 GN=TPI1 PE=2 SV=3	0	10.618	25.3012	4	8	4	1	249	26.673	6.92	High	High		1.251	0.8	88.9	111.1	1.054	0	9.51688	4
FALSE	High	Master Protein	A3KN04	Dolichyl-diphosphooligosaccharide--protein glycosyltransferase subunit 1 OS=Bos taurus OX=9913 GN=RPN1 PE=1 SV=1	0	10.5518	8.867	4	8	4	1	609	68.31	6.38	High	High		1.021	0.98	99	101	0.239	0	12.0673	4
FALSE	High	Master Protein	Q04467	Isocitrate dehydrogenase [NADP], mitochondrial OS=Bos taurus OX=9913 GN=IDH2 PE=1 SV=2	0	10.5477	6.85841	3	7	3	1	452	50.707	8.69	High	High		1.161	0.862	92.6	107.4	0.45	0	8.46137	3
FALSE	High	Master Protein	A7MBG0	Adenylosuccinate synthetase isozyme 2 OS=Bos taurus OX=9913 GN=ADSS PE=2 SV=2	0	10.5433	12.5	4	9	4	1	456	50.125	6.73	High	High		0.979	1.021	101	99	0.509	0	7.11598	4
FALSE	High	Master Protein	F1MC11	Keratin, type I cytoskeletal 14 OS=Bos taurus OX=9913 GN=KRT14 PE=1 SV=2	0	10.4811	7.75681	4	12	2	1	477	51.879	5.16	High	High		0.599	1.669	125.1	74.9	0.389	0	26.2155	4
FALSE	High	Master Protein	A4FUA8	F-actin-capping protein subunit alpha-1 OS=Bos taurus OX=9913 GN=CAPZA1 PE=2 SV=1	0	10.4385	20.6294	4	4	3	1	286	32.911	5.82	High	High		0.983	1.017	100.9	99.1	0.778	1	8.14783	4
FALSE	High	Master Protein	F1MU79	Peptidylprolyl isomerase OS=Bos taurus OX=9913 GN=FKBP4 PE=4 SV=2	0	10.4362	11.1111	4	4	4	1	459	51.527	5.39	High	High		1.02	0.98	99	101	0.311	0	7.8012	4
FALSE	High	Master Protein	Q5E9X4	Leucine-rich repeat-containing protein 59 OS=Bos taurus OX=9913 GN=LRRC59 PE=2 SV=1	0	10.4358	19.6078	5	7	5	1	306	34.858	9.52	High	High		0.99	1.01	100.5	99.5	0.896	0	9.94282	5
FALSE	High	Master Protein	F1MK30	60S ribosomal protein L13 OS=Bos taurus OX=9913 GN=RPL13 PE=3 SV=1	0	10.3595	14.6758	5	9	5	1	293	33.651	10.9	High	High		1.036	0.965	98.2	101.8	0.833	0	18.9291	5
FALSE	High	Master Protein	F1MWR3	Electron transfer flavoprotein subunit alpha, mitochondrial OS=Bos taurus OX=9913 GN=ETFA PE=1 SV=1	0	10.3023	19.2192	4	5	4	1	333	34.936	8.56	High	High		0.893	1.119	105.6	94.4	0.492	0	5.37602	4
FALSE	High	Master Protein	Q3SX47	Heterogeneous nuclear ribonucleoprotein C (C1/C2) OS=Bos taurus OX=9913 GN=HNRPC PE=2 SV=1	0	10.2622	11.9048	3	7	3	1	294	32.408	5.08	High	High		0.85	1.176	108.1	91.9	0.492	0	4.92695	3
FALSE	High	Master Protein	Q5E970	DEAD (Asp-Glu-Ala-Asp) box polypeptide 39 isoform 1 OS=Bos taurus OX=9913 GN=DDX39A PE=2 SV=1	0	10.2492	12.8806	5	8	2	1	427	49.112	5.68	High	High		1.003	0.997	99.8	100.2	0.509	3	6.44372	5
FALSE	High	Master Protein	F1MBF6	Uncharacterized protein OS=Bos taurus OX=9913 GN=RAB6A PE=4 SV=2	0	10.1817	22.1154	4	9	3	1	208	23.504	5.54	High	High		0.997	1.003	100.1	99.9	0.968	0	11.6419	4
FALSE	High	Master Protein	A5D7A0	EF-hand domain-containing protein D2 OS=Bos taurus OX=9913 GN=EFHD2 PE=2 SV=1	0	10.169	12.8099	3	7	3	1	242	26.902	5.15	High	High		0.924	1.082	103.9	96.1	0.968	0	6.61673	3
FALSE	High	Master Protein	P62833	Ras-related protein Rap-1A OS=Bos taurus OX=9913 GN=RAP1A PE=1 SV=1	0	10.1617	27.1739	4	4	4	1	184	20.974	6.67	High	High		1.119	0.894	94.4	105.6	1.512	0	9.26758	4
FALSE	High	Master Protein	E1BFC9	Ferritin OS=Bos taurus OX=9913 GN=LOC100848540 PE=3 SV=2	0	10.0447	18.1818	2	6	2	1	143	16.685	8.41	High	High		0.815	1.228	110.2	89.8	0.778	0	22.281	2
FALSE	High	Master Protein	Q3ZC84	Cytosolic non-specific dipeptidase OS=Bos taurus OX=9913 GN=CNDP2 PE=2 SV=1	0	9.88853	12.4211	4	7	4	1	475	52.622	5.87	High	High		1.01	0.99	99.5	100.5	0.374	0	10.6508	4
FALSE	High	Master Protein	F1N690	Acetyltransferase component of pyruvate dehydrogenase complex OS=Bos taurus OX=9913 GN=DLAT PE=1 SV=1	0	9.84689	11.1283	4	7	4	1	647	69.023	8.12	High	High		0.877	1.14	106.5	93.5	0.322	0	11.5194	4
FALSE	High	Master Protein	G5E5C8	Transaldolase OS=Bos taurus OX=9913 GN=TALDO1 PE=1 SV=1	0	9.81041	10.3858	3	5	3	1	337	37.658	7.47	High	High		0.872	1.147	106.8	93.2	0.334	0	10.962	3
FALSE	High	Master Protein	Q3MHW6	Monocarboxylate transporter 1 OS=Bos taurus OX=9913 GN=SLC16A1 PE=2 SV=2	0	9.73453	9.58084	4	5	4	1	501	54.262	8.03	High	High		0.969	1.032	101.6	98.4	0.668	0	7.53756	4
FALSE	High	Master Protein	F1MYG5	Lamin A/C OS=Bos taurus OX=9913 GN=LMNA PE=1 SV=1	0	9.7261	6.1747	4	5	3	1	664	74.082	7.39	High	High		0.783	1.277	112.2	87.8	0.227	0	9.51913	4
FALSE	High	Master Protein	Q3T087	60S ribosomal protein L11 OS=Bos taurus OX=9913 GN=RPL11 PE=2 SV=3	0	9.66325	11.7978	2	7	2	1	178	20.24	9.6	High	High		1.053	0.949	97.4	102.6	1.154	0	19.2153	2
FALSE	High	Master Protein	F1N206	Dihydrolipoyl dehydrogenase OS=Bos taurus OX=9913 GN=DLD PE=1 SV=2	0	9.63552	6.4833	3	3	3	1	509	54.153	7.68	High	High		0.883	1.133	106.2	93.8	0.259	0	7.50731	3
FALSE	High	Master Protein	F1MNI5	Prostaglandin G/H synthase 2 OS=Bos taurus OX=9913 GN=PTGS2 PE=4 SV=1	0	9.60018	9.10596	4	6	4	1	604	69.133	7.55	High	High		0.988	1.012	100.6	99.4	0.487	0	6.16727	4
FALSE	High	Master Protein	P12344	Aspartate aminotransferase, mitochondrial OS=Bos taurus OX=9913 GN=GOT2 PE=1 SV=2	0	9.56976	10	3	9	3	1	430	47.483	9.07	High	High		0.851	1.175	108	92	0.269	0	10.3144	3
FALSE	High	Master Protein	F1MCT8	Synaptotagmin binding cytoplasmic RNA interacting protein OS=Bos taurus OX=9913 GN=SYNCRIP PE=1 SV=2	0	9.51743	7.83699	4	6	4	1	638	71.131	8.48	High	High		1.1	0.909	95.2	104.8	0.266	0	7.82985	4
FALSE	High	Master Protein	Q3MHF7	S-methyl-5'-thioadenosine phosphorylase OS=Bos taurus OX=9913 GN=MTAP PE=1 SV=1	0	9.35749	15.1943	3	4	3	1	283	31.236	7.43	High	High		1.091	0.917	95.7	104.3	0.501	0	5.29484	3
FALSE	High	Master Protein	F1N6C0	Uncharacterized protein OS=Bos taurus OX=9913 GN=CALM2 PE=4 SV=2	0	9.34474	26.6667	3	7	3	1	150	16.955	4.27	High	High		1.07	0.934	96.6	103.4	1.512	0	8.66046	3
FALSE	High	Master Protein	P35705	Thioredoxin-dependent peroxide reductase, mitochondrial OS=Bos taurus OX=9913 GN=PRDX3 PE=1 SV=2	0	9.3352	9.33852	2	5	2	1	257	28.177	7.58	High	High		1.012	0.988	99.4	100.6	0.638	0	13.1484	2
FALSE	High	Master Protein	F1N431	Farnesyl pyrophosphate synthase OS=Bos taurus OX=9913 GN=FDPS PE=3 SV=1	0	9.20002	9.02613	3	6	3	1	421	48.287	5.94	High	High		1.208	0.828	90.6	109.4	0.35	0	17.3573	3
FALSE	High	Master Protein	F1MX04	Eukaryotic translation initiation factor 4 gamma 1 OS=Bos taurus OX=9913 GN=EIF4G1 PE=1 SV=2	0	9.19473	1.84388	3	5	3	1	1627	178.483	5.29	High	High		1.05	0.952	97.5	102.5	0.125	0	6.1529	3
FALSE	High	Master Protein	E1B7R4	Eukaryotic translation initiation factor 3 subunit A OS=Bos taurus OX=9913 GN=EIF3A PE=3 SV=2	0	9.15326	4.49927	5	9	5	1	1378	166.176	6.71	High	High		0.984	1.016	100.8	99.2	0.132	0	4.56981	5
FALSE	High	Master Protein	Q58D31	Sorbitol dehydrogenase OS=Bos taurus OX=9913 GN=SORD PE=2 SV=3	0	9.05907	13.764	4	6	4	1	356	38.075	7.46	High	High		0.847	1.18	108.3	91.7	0.585	0	11.7539	4
FALSE	High	Master Protein	Q5E971	Transmembrane emp24 domain-containing protein 10 OS=Bos taurus OX=9913 GN=TMED10 PE=2 SV=1	0	8.9241	18.7215	3	6	3	1	219	24.812	6.68	High	High		1.056	0.947	97.3	102.7	0.778	0	12.9448	3
FALSE	High	Master Protein	F1MTP5	WD repeat-containing protein 1 OS=Bos taurus OX=9913 GN=WDR1 PE=4 SV=2	0	8.8978	9.40594	4	6	4	1	606	66.235	6.77	High	High		0.946	1.057	102.8	97.2	0.259	0	8.22193	4
FALSE	High	Master Protein	Q3SZ90	60S ribosomal protein L13a OS=Bos taurus OX=9913 GN=RPL13A PE=2 SV=3	0	8.88195	9.35961	2	5	2	1	203	23.508	11.11	High	High		1.064	0.94	96.9	103.1	0.719	0	12.3897	2
FALSE	High	Master Protein	Q5E9A3	Poly(rC)-binding protein 1 OS=Bos taurus OX=9913 GN=PCBP1 PE=2 SV=1	0	8.86613	15.1685	4	7	4	1	356	37.474	7.09	High	High		0.949	1.054	102.6	97.4	0.551	0	5.20861	4
FALSE	High	Master Protein	F1MY44	Uncharacterized protein OS=Bos taurus OX=9913 GN=HNRNPM PE=1 SV=2	0	8.85046	4.79452	3	7	3	1	730	77.431	8.7	High	High		1.051	0.951	97.5	102.5	0.182	0	9.45941	3
FALSE	High	Master Protein	F1MN04	Uncharacterized protein OS=Bos taurus OX=9913 GN=PAICS PE=3 SV=2	0	8.82746	4.0305	3	6	3	1	918	102.722	8.56	High	High		0.954	1.049	102.4	97.6	0.198	0	9.61993	3
FALSE	High	Master Protein	Q0VCY7	Serine/arginine-rich splicing factor 1 OS=Bos taurus OX=9913 GN=SRSF1 PE=2 SV=1	0	8.77699	16.5323	4	11	4	1	248	27.728	10.36	High	High		0.951	1.052	102.5	97.5	0.848	0	17.3893	4
FALSE	High	Master Protein	Q17QI3	Acetyl-CoA acetyltransferase 2 OS=Bos taurus OX=9913 GN=ACAT2 PE=1 SV=1	0	8.76399	6.80101	2	6	2	1	397	41.144	6.93	High	High		1.421	0.704	82.6	117.4	0.334	0	13.6093	2
FALSE	High	Master Protein	Q3T0C6	Sodium/potassium-transporting ATPase subunit beta-3 OS=Bos taurus OX=9913 GN=ATP1B3 PE=2 SV=1	0	8.75604	10.0358	3	5	3	1	279	31.501	7.14	High	High		0.891	1.123	105.8	94.2	0.848	0	4.96598	3
FALSE	High	Master Protein	A0A140T862	Eukaryotic translation initiation factor 2 subunit 2 OS=Bos taurus OX=9913 GN=EIF2S2 PE=4 SV=1	0	8.70828	20.7207	5	6	5	1	333	38.234	5.8	High	High		0.839	1.192	108.8	91.2	0.688	0	6.16319	5
FALSE	High	Master Protein	O77834	Peroxiredoxin-6 OS=Bos taurus OX=9913 GN=PRDX6 PE=1 SV=3	0	8.68632	18.75	4	5	4	1	224	25.051	6.38	High	High		0.886	1.128	106	94	1.054	0	8.20076	4
FALSE	High	Master Protein	E1B844	Mitochondrial import inner membrane translocase subunit TIM44 OS=Bos taurus OX=9913 GN=TIMM44 PE=3 SV=1	0	8.66424	9.2511	3	3	3	1	454	51.414	7.71	High	High		0.947	1.056	102.7	97.3	0.259	0	3.86169	3
FALSE	High	Master Protein	G5E6M8	40S ribosomal protein S10 OS=Bos taurus OX=9913 GN=RPS10 PE=4 SV=1	0	8.66203	16.0221	2	3	2	1	181	20.789	10.05	High	High		1.03	0.971	98.5	101.5	0.638	0	7.88949	2
FALSE	High	Master Protein	E1BLY1	Uncharacterized protein OS=Bos taurus OX=9913 PE=3 SV=1	0	8.54262	17.6923	2	6	2	1	130	14.834	10.13	High	High		1.044	0.958	97.8	102.2	0.874	0	10.2675	2
FALSE	High	Master Protein	A6H7E3	PDZ and LIM domain 1 OS=Bos taurus OX=9913 GN=PDLIM1 PE=1 SV=1	0	8.49978	9.14634	2	3	2	1	328	35.798	7.2	High	High		0.845	1.184	108.4	91.6	0.245	0	6.11003	2
FALSE	High	Master Protein	E1BKZ1	Glutathione-disulfide reductase OS=Bos taurus OX=9913 GN=GSR PE=4 SV=2	0	8.48541	8.80952	2	4	2	1	420	46.209	7.15	High	High		0.995	1.005	100.3	99.7	0.369	0	3.27445	2
FALSE	High	Master Protein	Q3SZ20	Serine hydroxymethyltransferase, mitochondrial OS=Bos taurus OX=9913 GN=SHMT2 PE=2 SV=1	0	8.47494	8.33333	3	6	3	1	504	55.57	7.71	High	High		0.913	1.095	104.5	95.5	0.212	0	12.8484	3
FALSE	High	Master Protein	A6H7H3	LOC789567 protein OS=Bos taurus OX=9913 GN=HSD17B12 PE=1 SV=1	0	8.46031	12.5	3	8	3	1	312	34.906	9.47	High	High		1.039	0.963	98.1	101.9	0.468	0	14.9711	3
FALSE	High	Master Protein	Q5E984	Translationally-controlled tumor protein OS=Bos taurus OX=9913 GN=TPT1 PE=2 SV=1	0	8.44317	11.6279	2	3	2	1	172	19.569	4.93	High	High		0.94	1.064	103.1	96.9	1.154	0	7.72092	2
FALSE	High	Master Protein	P10790	Fatty acid-binding protein, heart OS=Bos taurus OX=9913 GN=FABP3 PE=1 SV=2	0	8.41109	23.3083	3	9	3	1	133	14.77	7.34	High	High		1.099	0.91	95.3	104.7	0.778	0	19.3981	3
FALSE	High	Master Protein	P07688	Cathepsin B OS=Bos taurus OX=9913 GN=CTSB PE=1 SV=5	0	8.40316	5.37313	2	8	2	1	335	36.637	6.06	High	High		0.946	1.057	102.8	97.2	0.668	0	9.991	2
FALSE	High	Master Protein	F1MB60	40S ribosomal protein S26 OS=Bos taurus OX=9913 GN=RPS26 PE=3 SV=1	0	8.32888	20.8696	2	8	2	1	115	13.004	11	High	High		0.93	1.075	103.6	96.4	2.162	0	16.1015	2
FALSE	High	Master Protein	A5D785	Exportin-2 OS=Bos taurus OX=9913 GN=CSE1L PE=2 SV=1	0	8.28944	3.91349	3	5	3	1	971	110.305	5.77	High	High		0.895	1.118	105.6	94.4	0.126	0	2.60056	3
FALSE	High	Master Protein	A6H767	Nucleosome assembly protein 1-like 1 OS=Bos taurus OX=9913 GN=NAP1L1 PE=2 SV=1	0	8.18589	9.71867	3	4	2	1	391	45.348	4.46	High	High		0.884	1.132	106.2	93.8	0.585	1	9.38893	3
FALSE	High	Master Protein	A7MB21	FERMT2 protein OS=Bos taurus OX=9913 GN=FERMT2 PE=1 SV=1	0	8.16308	9.85294	4	7	4	1	680	77.824	6.7	High	High		1.03	0.971	98.5	101.5	0.252	0	6.36528	4
FALSE	High	Master Protein	Q32LC3	Eukaryotic translation initiation factor 1A, X-linked OS=Bos taurus OX=9913 GN=EIF1AX PE=2 SV=1	0	8.10445	14.5833	2	3	2	1	144	16.45	5.24	High	High		0.959	1.042	102.1	97.9	0.585	0	8.50619	2
FALSE	High	Master Protein	Q2KJH6	Serpin H1 OS=Bos taurus OX=9913 GN=SERPINH1 PE=2 SV=1	0	8.10421	9.33014	3	4	3	1	418	46.477	8.97	High	High		0.905	1.105	105	95	0.425	0	5.24321	3
FALSE	High	Master Protein	Q28009	RNA-binding protein FUS OS=Bos taurus OX=9913 GN=FUS PE=2 SV=2	0	8.09819	6.04288	3	5	3	1	513	52.279	9.36	High	High		0.958	1.044	102.1	97.9	0.468	0	13.0206	3
FALSE	High	Master Protein	E1B9Q4	MutS homolog 6 OS=Bos taurus OX=9913 GN=MSH6 PE=3 SV=2	0	8.06142	2.5	3	4	3	1	1360	152.424	6.32	High	High		0.996	1.004	100.2	99.8	0.091	0	4.62532	3
FALSE	High	Master Protein	P60661	Myosin light polypeptide 6 OS=Bos taurus OX=9913 GN=MYL6 PE=2 SV=2	0	8.05899	23.1788	3	6	3	1	151	16.919	4.65	High	High		1.012	0.988	99.4	100.6	0.874	0	11.8991	3
FALSE	High	Master Protein	F1MBU5	Acyl-coenzyme A oxidase OS=Bos taurus OX=9913 GN=ACOX1 PE=3 SV=2	0	8.05641	5.30303	2	2	2	1	660	74.574	7.85	High	High		0.87	1.15	107	93	0.125	0	5.71041	2
FALSE	High	Master Protein	F1MDU7	DNA topoisomerase 2 OS=Bos taurus OX=9913 GN=TOP2A PE=3 SV=2	0	7.99051	2.60926	3	6	3	1	1533	174.466	8.59	High	High		1.111	0.9	94.7	105.3	0.078	0	4.21161	3
FALSE	High	Master Protein	F6RBT3	LDL receptor related protein associated protein 1 OS=Bos taurus OX=9913 GN=LRPAP1 PE=1 SV=1	0	7.91094	6.07735	2	4	2	1	362	41.868	7.55	High	High		1.078	0.928	96.2	103.8	0.318	0	4.55824	2
FALSE	High	Master Protein	Q2HJ94	DnaJ homolog subfamily A member 2 OS=Bos taurus OX=9913 GN=DNAJA2 PE=2 SV=1	0	7.88673	8.98058	3	5	3	1	412	45.733	6.48	High	High		1.022	0.979	98.9	101.1	0.334	0	9.91761	3
FALSE	High	Master Protein	Q3ZBE9	Sterol-4-alpha-carboxylate 3-dehydrogenase, decarboxylating OS=Bos taurus OX=9913 GN=NSDHL PE=2 SV=1	0	7.85323	6.46067	2	6	2	1	356	39.877	8.15	High	High		1.026	0.975	98.7	101.3	0.35	0	9.1711	2
FALSE	High	Master Protein	E1B9I2	Uncharacterized protein OS=Bos taurus OX=9913 GN=SAFB PE=4 SV=2	0	7.80854	2.10643	2	3	2	1	902	101.247	5.57	High	High		0.936	1.068	103.3	96.7	0.151	0	7.14472	2
FALSE	High	Master Protein	F1ML72	Ribosomal protein L34 OS=Bos taurus OX=9913 GN=RPL34 PE=4 SV=1	0	7.76519	18.75	3	9	3	1	128	14.608	11.53	High	High		1.049	0.953	97.6	102.4	2.728	0	18.5816	3
FALSE	High	Master Protein	F2Z4E7	Interleukin enhancer binding factor 2 OS=Bos taurus OX=9913 GN=ILF2 PE=4 SV=1	0	7.74783	7.69231	2	2	2	1	390	43.035	5.26	High	High		0.73	1.37	115.6	84.4	0.245	0	5.13802	2
FALSE	High	Master Protein	Q6EWQ7	Eukaryotic translation initiation factor 5A-1 OS=Bos taurus OX=9913 GN=EIF5A PE=2 SV=3	0	7.62512	12.987	2	4	2	1	154	16.821	5.24	High	High		1.151	0.869	93	107	0.778	0	11.7689	2
FALSE	High	Master Protein	A5D973	Alpha isoform of regulatory subunit A, protein phosphatase 2 OS=Bos taurus OX=9913 GN=PPP2R1A PE=2 SV=1	0	7.60977	7.64007	3	4	3	1	589	65.24	5.11	High	High		0.856	1.169	107.8	92.2	0.194	0	2.33819	3
FALSE	High	Master Protein	Q29RK2	Pyruvate carboxylase, mitochondrial OS=Bos taurus OX=9913 GN=PC PE=2 SV=2	0	7.60478	3.65025	3	5	3	1	1178	129.616	6.84	High	High		0.912	1.096	104.6	95.4	0.101	0	2.82657	3
FALSE	High	Master Protein	Q5E988	40S ribosomal protein S5 OS=Bos taurus OX=9913 GN=RPS5 PE=2 SV=3	0	7.58949	17.1569	2	4	2	1	204	22.862	9.72	High	High		1.072	0.933	96.5	103.5	0.585	0	8.87936	2
FALSE	High	Master Protein	E1BJL8	Folate receptor alpha OS=Bos taurus OX=9913 GN=FOLR1 PE=4 SV=1	0	7.51333	15.9533	4	6	4	1	257	29.733	7.77	High	High		0.848	1.179	108.2	91.8	0.668	0	9.40702	4
FALSE	High	Master Protein	F1MPE5	Importin 5 OS=Bos taurus OX=9913 GN=IPO5 PE=1 SV=2	0	7.39794	3.24324	2	5	2	1	1110	124.939	4.97	High	High		1.05	0.952	97.5	102.5	0.122	0	0	2
FALSE	High	Master Protein	P80311	Peptidyl-prolyl cis-trans isomerase B OS=Bos taurus OX=9913 GN=PPIB PE=1 SV=4	0	7.36504	14.3519	3	5	3	1	216	23.729	9.32	High	High		1.129	0.886	94	106	0.54	0	12.5243	3
FALSE	High	Master Protein	F1MPJ7	Acidic nuclear phosphoprotein 32 family member E OS=Bos taurus OX=9913 GN=ANP32E PE=1 SV=2	0	7.34354	17.5573	3	6	3	1	262	30.013	3.89	High	High		0.97	1.03	101.5	98.5	0.995	0	11.3301	3
FALSE	High	Master Protein	Q3MHM7	60S ribosomal protein L35 OS=Bos taurus OX=9913 GN=RPL35 PE=2 SV=3	0	7.30709	14.6341	2	7	2	1	123	14.557	11.05	High	High		1.009	0.991	99.5	100.5	2.162	0	14.9573	2
FALSE	High	Master Protein	Q5E9E2	Myosin regulatory light polypeptide 9 OS=Bos taurus OX=9913 GN=MYL9 PE=2 SV=3	0	7.28743	23.2558	3	4	3	1	172	19.853	4.81	High	High		0.985	1.015	100.8	99.2	0.874	0	8.34938	3
FALSE	High	Master Protein	Q0VCX4	Catenin beta-1 OS=Bos taurus OX=9913 GN=CTNNB1 PE=1 SV=1	0	7.25695	3.20102	2	4	1	1	781	85.456	5.86	High	High		0.965	1.037	101.8	98.2	0.108	1	8.08192	2
FALSE	High	Master Protein	Q3T147	Spliceosome RNA helicase DDX39B OS=Bos taurus OX=9913 GN=DDX39B PE=2 SV=1	0	7.22999	9.57944	4	8	1	1	428	48.933	5.67	High	High		1.053	0.95	97.4	102.6	0.389	0	4.11445	4
FALSE	High	Master Protein	F1MT25	Uncharacterized protein OS=Bos taurus OX=9913 GN=HDLBP PE=1 SV=2	0	7.20381	4.69372	4	4	4	1	1257	139.5	8.27	High	High		1.032	0.969	98.4	101.6	0.124	0	2.19608	4
FALSE	High	Master Protein	A0A140T856	Coatomer subunit alpha OS=Bos taurus OX=9913 GN=COPA PE=4 SV=1	0	7.14854	2.45098	2	4	2	1	1224	138.257	7.66	High	High		1.211	0.825	90.4	109.6	0.06	0	5.63103	2
FALSE	High	Master Protein	Q9XSA7	Chloride intracellular channel protein 4 OS=Bos taurus OX=9913 GN=CLIC4 PE=2 SV=3	0	7.12526	18.9723	4	4	4	1	253	28.709	5.78	High	High		0.95	1.053	102.6	97.4	0.719	0	4.1966	4
FALSE	High	Master Protein	F1MR96	Calpastatin OS=Bos taurus OX=9913 GN=CAST PE=1 SV=2	0	7.12157	5.7572	3	6	3	1	799	85.405	5.74	High	High		0.976	1.025	101.2	98.8	0.151	0	4.92638	3
FALSE	High	Master Protein	P61286	Polyadenylate-binding protein 1 OS=Bos taurus OX=9913 GN=PABPC1 PE=2 SV=1	0	7.08348	4.87421	3	5	2	1	636	70.626	9.5	High	High		0.94	1.063	103.1	96.9	0.259	1	6.25094	3
FALSE	High	Master Protein	F1N6Y1	Glucosidase II alpha subunit OS=Bos taurus OX=9913 GN=GANAB PE=1 SV=1	0	7.05662	3.62319	3	4	3	1	966	109.403	6.25	High	High		0.998	1.002	100.1	99.9	0.126	0	9.88113	3
FALSE	High	Master Protein	F1MZN7	Sorting nexin-2 OS=Bos taurus OX=9913 GN=SNX2 PE=4 SV=2	0	7.04975	6.74374	3	4	3	1	519	58.399	5.12	High	High		1.019	0.982	99.1	100.9	0.259	0	5.47972	3
FALSE	High	Master Protein	P79136	F-actin-capping protein subunit beta OS=Bos taurus OX=9913 GN=CAPZB PE=1 SV=1	0	7.04619	11.2957	4	4	4	1	301	33.72	6.43	High	High		1.032	0.969	98.4	101.6	0.585	0	6.8917	4
FALSE	High	Master Protein	P31408	V-type proton ATPase subunit B, brain isoform OS=Bos taurus OX=9913 GN=ATP6V1B2 PE=1 SV=3	0	7.02563	7.04501	2	2	2	1	511	56.541	5.81	High	High		0.937	1.067	103.2	96.8	0.166	0	2.46787	2
FALSE	High	Master Protein	F1N2T0	Heterogeneous nuclear ribonucleoprotein D like OS=Bos taurus OX=9913 GN=HNRNPDL PE=1 SV=1	0	7.0219	6.19048	2	5	1	1	420	46.403	9.57	High	High		1.027	0.974	98.7	101.3	0.334	0	6.5083	2
FALSE	High	Master Protein	P26452	40S ribosomal protein SA OS=Bos taurus OX=9913 GN=RPSA PE=2 SV=4	0	6.97284	11.1864	3	4	3	1	295	32.863	4.87	High	High		0.992	1.008	100.4	99.6	0.585	0	8.908	3
FALSE	High	Master Protein	Q3SYV6	Importin subunit alpha OS=Bos taurus OX=9913 GN=KPNA2 PE=1 SV=1	0	6.94015	6.80529	2	3	2	1	529	57.89	5.41	High	High		1.072	0.933	96.5	103.5	0.166	0	3.01703	2
FALSE	High	Master Protein	Q56JX3	60S ribosomal protein L31 OS=Bos taurus OX=9913 GN=RPL31 PE=2 SV=1	0	6.91475	32	4	6	4	1	125	14.454	10.54	High	High		1.034	0.967	98.3	101.7	2.728	0	12.9964	4
FALSE	High	Master Protein	A6QLR2	LARS protein OS=Bos taurus OX=9913 GN=LARS PE=2 SV=1	0	6.86927	4.5068	3	5	3	1	1176	134.728	6.84	High	High		1.044	0.958	97.8	102.2	0.112	0	7.23258	3
FALSE	High	Master Protein	F1MU08	Poly [ADP-ribose] polymerase OS=Bos taurus OX=9913 GN=PARP1 PE=4 SV=2	0	6.86786	4.03543	3	5	3	1	1016	113.296	8.84	High	High		0.96	1.041	102	98	0.124	0	9.75045	3
FALSE	High	Master Protein	E1B7S3	Erythrocyte membrane protein band 4.1 like 3 OS=Bos taurus OX=9913 GN=EPB41L3 PE=4 SV=2	0	6.85708	3.32435	3	4	3	1	1113	123.05	5.07	High	High		0.796	1.256	111.3	88.7	0.118	0	4.58961	3
FALSE	High	Master Protein	Q3ZBV8	Threonine--tRNA ligase, cytoplasmic OS=Bos taurus OX=9913 GN=TARS PE=2 SV=1	0	6.84124	4.70263	3	4	3	1	723	83.439	6.77	High	High		1.05	0.952	97.6	102.4	0.155	0	7.47637	3
FALSE	High	Master Protein	Q3T0X6	40S ribosomal protein S16 OS=Bos taurus OX=9913 GN=RPS16 PE=2 SV=3	0	6.81891	12.3288	2	7	2	1	146	16.435	10.21	High	High		1.147	0.872	93.1	106.9	0.778	0	9.12348	2
FALSE	High	Master Protein	Q3T0L7	60S ribosomal protein L28 OS=Bos taurus OX=9913 GN=RPL28 PE=2 SV=3	0	6.77927	21.1679	3	6	3	1	137	15.683	11.97	High	High		1.029	0.972	98.6	101.4	0.778	0	7.36976	3
FALSE	High	Master Protein	A7MB35	Pyruvate dehydrogenase E1 component subunit alpha, somatic form, mitochondrial OS=Bos taurus OX=9913 GN=PDHA1 PE=2 SV=1	0	6.70195	10	4	5	4	1	390	43.36	8.03	High	High		0.968	1.033	101.6	98.4	0.407	0	3.70164	4
FALSE	High	Master Protein	F1MJN4	Amino acid transporter OS=Bos taurus OX=9913 GN=SLC1A1 PE=3 SV=1	0	6.67242	6.67939	2	5	2	1	524	57.142	5.45	High	High		0.717	1.394	116.5	83.5	0.413	0	2.14592	2
FALSE	High	Master Protein	P11179	Dihydrolipoyllysine-residue succinyltransferase component of 2-oxoglutarate dehydrogenase complex, mitochondrial OS=Bos taurus OX=9913 GN=DLST PE=1 SV=2	0	6.64574	9.01099	3	5	3	1	455	48.942	8.95	High	High		0.968	1.033	101.6	98.4	0.585	0	4.52416	3
FALSE	High	Master Protein	F1MBW3	Acyl-CoA synthetase long chain family member 4 OS=Bos taurus OX=9913 GN=ACSL4 PE=4 SV=1	0	6.62315	5.81717	3	3	3	1	722	80.558	8.6	High	High		1.337	0.748	85.6	114.4	0.179	0	4.77509	3
FALSE	High	Master Protein	Q32LC7	Ras GTPase-activating protein-binding protein 1 OS=Bos taurus OX=9913 GN=G3BP1 PE=2 SV=1	0	6.59567	6.88172	2	2	2	1	465	52.09	5.52	High	High		1.1	0.909	95.2	104.8	0.202	0	3.76152	2
FALSE	High	Master Protein	E1BC28	Uncharacterized protein OS=Bos taurus OX=9913 PE=4 SV=1	0	6.59034	6.32184	2	7	1	1	348	38.99	6.37	High	High		0.956	1.046	102.3	97.7	0.585	0	8.8761	2
FALSE	High	Master Protein	F1N3I4	Myoferlin OS=Bos taurus OX=9913 GN=MYOF PE=1 SV=2	0	6.59019	1.89229	3	3	3	1	2061	234.511	6.21	High	High		0.899	1.112	105.3	94.7	0.053	0	2.78359	3
FALSE	High	Master Protein	Q56K03	60S ribosomal protein L27a OS=Bos taurus OX=9913 GN=RPL27A PE=2 SV=3	0	6.53498	14.8649	2	6	2	1	148	16.567	11.12	High	High		0.996	1.004	100.2	99.8	1.371	0	12.0491	2
FALSE	High	Master Protein	E1BKM4	Programmed cell death 6 interacting protein OS=Bos taurus OX=9913 GN=PDCD6IP PE=1 SV=2	0	6.49018	2.62582	2	2	2	1	914	100.928	7.44	High	High		1.085	0.922	95.9	104.1	0.084	0	5.30951	2
FALSE	High	Master Protein	E1BKX3	MYB binding protein 1a OS=Bos taurus OX=9913 GN=MYBBP1A PE=1 SV=1	0	6.45179	2.58684	3	3	3	1	1353	151.942	9.19	High	High		1	1	100	100	0.09	0	4.50606	3
FALSE	High	Master Protein	F1MEP6	Epithelial cell adhesion molecule OS=Bos taurus OX=9913 GN=EPCAM PE=4 SV=1	0	6.4206	8.9172	2	4	2	1	314	34.847	6.67	High	High		0.899	1.113	105.3	94.7	0.334	0	4.28191	2
FALSE	High	Master Protein	F1MNQ4	Superoxide dismutase [Cu-Zn] OS=Bos taurus OX=9913 PE=3 SV=2	0	6.38174	17.1053	2	3	2	1	152	15.678	6.52	High	High		1.021	0.979	98.9	101.1	0.668	0	9.12317	2
FALSE	High	Master Protein	P55859	Purine nucleoside phosphorylase OS=Bos taurus OX=9913 GN=PNP PE=1 SV=3	0	6.32398	8.99654	2	3	2	1	289	32.016	6.34	High	High		0.873	1.146	106.8	93.2	0.274	0	6.69746	2
FALSE	High	Master Protein	F1MKL3	NACHT, LRR and PYD domains-containing protein 9 OS=Bos taurus OX=9913 GN=NLRP9 PE=4 SV=1	0	6.27915	4.41767	3	4	3	1	996	114.16	5.87	High	High		0.952	1.051	102.5	97.5	0.151	0	2.08545	3
FALSE	High	Master Protein	A6H7G2	Drebrin-like protein OS=Bos taurus OX=9913 GN=DBNL PE=2 SV=1	0	6.24507	8.27423	2	3	2	1	423	47.693	4.98	High	High		1.009	0.991	99.6	100.4	0.212	0	7.14319	2
FALSE	High	Master Protein	E3W9A2	CAP-Gly domain containing linker protein 1 OS=Bos taurus OX=9913 GN=CLIP1 PE=1 SV=2	0	6.24457	1.96216	2	2	2	1	1427	160.526	5.31	High	High		0.997	1.003	100.2	99.8	0.044	0	4.83786	2
FALSE	High	Master Protein	A4IFC3	Polyadenylate-binding protein OS=Bos taurus OX=9913 GN=PABPC4 PE=2 SV=1	0	6.234	4.03101	2	4	1	1	645	70.793	9.26	High	High		0.897	1.114	105.4	94.6	0.189	0	5.02023	2
FALSE	High	Master Protein	P13621	ATP synthase subunit O, mitochondrial OS=Bos taurus OX=9913 GN=ATP5PO PE=1 SV=2	0	6.1652	10.3286	1	3	1	1	213	23.305	9.89	High	High		1.053	0.95	97.4	102.6	0.425	0	2.25692	1
FALSE	High	Master Protein	Q3SWY3	Inosine-5'-monophosphate dehydrogenase 2 OS=Bos taurus OX=9913 GN=IMPDH2 PE=2 SV=1	0	6.14868	5.25292	2	2	2	1	514	55.728	7.31	High	High		0.995	1.005	100.2	99.8	0.179	0	4.82825	2
FALSE	High	Master Protein	Q8SPJ1	Junction plakoglobin OS=Bos taurus OX=9913 GN=JUP PE=2 SV=1	0	6.14225	3.3557	2	4	1	1	745	81.769	6.14	High	High		1.082	0.924	96.1	103.9	0.11	0	7.2681	2
FALSE	High	Master Protein	P79345	NPC intracellular cholesterol transporter 2 OS=Bos taurus OX=9913 GN=NPC2 PE=1 SV=1	0	6.13251	16.1074	2	3	2	1	149	16.629	7.99	High	High		0.967	1.034	101.7	98.3	0.668	0	5.38056	2
FALSE	High	Master Protein	G3N1F5	Uncharacterized protein OS=Bos taurus OX=9913 PE=3 SV=1	0	6.12956	6.06061	2	4	2	1	297	34.278	9.61	High	High		0.989	1.011	100.5	99.5	0.501	0	8.69118	2
FALSE	High	Master Protein	A7YWC6	SUB1 homolog, transcriptional regulator OS=Bos taurus OX=9913 GN=SUB1 PE=1 SV=1	0	6.11768	25.9843	3	3	3	1	127	14.36	9.6	High	High		0.951	1.051	102.5	97.5	0.995	0	5.10538	3
FALSE	High	Master Protein	E1B735	X-prolyl aminopeptidase 2 OS=Bos taurus OX=9913 GN=XPNPEP2 PE=3 SV=1	0	6.11154	1.63447	1	3	1	1	673	75.589	5.45	High	High		0.911	1.097	104.6	95.4	0.136	0	5.23724	1
FALSE	High	Master Protein	F1MAZ3	Microtubule-associated protein OS=Bos taurus OX=9913 GN=MAP4 PE=4 SV=2	0	6.10385	2.53853	2	4	2	1	1103	115.047	5.02	High	High		1.084	0.923	96	104	0.076	0	5.20641	2
FALSE	High	Master Protein	Q3T0V4	40S ribosomal protein S11 OS=Bos taurus OX=9913 GN=RPS11 PE=2 SV=3	0	6.05452	16.4557	3	4	3	1	158	18.419	10.3	High	High		0.891	1.123	105.8	94.2	0.995	0	6.60172	3
FALSE	High	Master Protein	Q58DS9	Ras-related protein Rab-5C OS=Bos taurus OX=9913 GN=RAB5C PE=2 SV=1	0	6.03097	13.8889	2	3	1	1	216	23.452	8.41	High	High		0.731	1.368	115.5	84.5	0.389	0	8.93567	2
FALSE	High	Master Protein	P41976	Superoxide dismutase [Mn], mitochondrial OS=Bos taurus OX=9913 GN=SOD2 PE=2 SV=1	0	6.02703	12.6126	2	5	2	1	222	24.623	8.54	High	High		0.904	1.106	105	95	0.468	0	5.34343	2
FALSE	High	Master Protein	Q3SZR8	Serine/arginine-rich splicing factor 3 OS=Bos taurus OX=9913 GN=SRSF3 PE=2 SV=1	0	6.02357	13.4146	2	9	1	1	164	19.318	11.65	High	High		1.007	0.993	99.6	100.4	0.995	0	13.5861	2
FALSE	High	Master Protein	Q3T106	Serine/arginine-rich splicing factor 7 OS=Bos taurus OX=9913 GN=SRSF7 PE=2 SV=1	0	6.0167	8.93617	2	9	1	1	235	26.925	11.87	High	High		0.932	1.073	103.5	96.5	0.585	1	13.5798	2
FALSE	High	Master Protein	A4FV23	DDX21 protein OS=Bos taurus OX=9913 GN=DDX21 PE=1 SV=1	0	5.99442	4.46429	2	3	2	1	784	87.176	9.25	High	High		0.903	1.107	105.1	94.9	0.103	0	2.70614	2
FALSE	High	Master Protein	P12234	Phosphate carrier protein, mitochondrial OS=Bos taurus OX=9913 GN=SLC25A3 PE=1 SV=1	0	5.9796	9.11602	3	5	3	1	362	40.114	9.31	High	High		1.075	0.93	96.4	103.6	0.389	0	4.17469	3
FALSE	High	Master Protein	Q5E9D3	MICOS complex subunit MIC19 OS=Bos taurus OX=9913 GN=CHCHD3 PE=2 SV=1	0	5.96595	11.4537	2	3	2	1	227	26.084	8.34	High	High		0.917	1.09	104.3	95.7	0.292	0	5.15494	2
FALSE	High	Master Protein	Q3MHL3	Histone-binding protein RBBP4 OS=Bos taurus OX=9913 GN=RBBP4 PE=1 SV=3	0	5.8548	8.23529	4	7	4	1	425	47.626	4.89	High	High		0.946	1.057	102.8	97.2	0.585	0	8.81446	4
FALSE	High	Master Protein	E1B7K5	Cytoskeleton associated protein 5 OS=Bos taurus OX=9913 GN=CKAP5 PE=4 SV=2	0	5.84286	1.37795	2	3	2	1	2032	224.979	7.85	High	High		1.2	0.833	90.9	109.1	0.037	0	2.14065	2
FALSE	High	Master Protein	Q2HJG5	Vacuolar protein sorting-associated protein 35 OS=Bos taurus OX=9913 GN=VPS35 PE=2 SV=1	0	5.84179	3.26633	2	3	2	1	796	91.693	5.49	High	High		0.999	1.001	100	100	0.096	0	4.019	2
FALSE	High	Master Protein	Q27970	Calpain-1 catalytic subunit OS=Bos taurus OX=9913 GN=CAPN1 PE=1 SV=3	0	5.79873	4.18994	2	2	2	1	716	82.155	5.59	High	High		0.699	1.431	117.7	82.3	0.116	0	5.37681	2
FALSE	High	Master Protein	A6QPY0	Dolichyl-diphosphooligosaccharide--protein glycosyltransferase 48 kDa subunit OS=Bos taurus OX=9913 GN=DDOST PE=2 SV=2	0	5.78946	9.11162	3	3	3	1	439	48.761	5.83	High	High		0.992	1.008	100.4	99.6	0.35	0	2.486	3
FALSE	High	Master Protein	F1N1G7	Kinesin-like protein OS=Bos taurus OX=9913 GN=KIF5B PE=1 SV=2	0	5.74251	3.01142	2	3	2	1	963	109.711	6.44	High	High		0.966	1.035	101.7	98.3	0.075	0	2.14072	2
FALSE	High	Master Protein	A6QLZ0	Galectin OS=Bos taurus OX=9913 GN=LGALS3 PE=1 SV=1	0	5.71438	8.30189	2	11	2	1	265	27.629	8.84	High	High		0.953	1.049	102.4	97.6	0.585	0	28.5414	2
FALSE	High	Master Protein	F1MLV1	26S proteasome regulatory subunit 10B OS=Bos taurus OX=9913 GN=PSMC6 PE=3 SV=2	0	5.64361	6.42674	2	2	2	1	389	44.145	7.49	High	High		0.964	1.038	101.8	98.2	0.186	0	4.57647	2
FALSE	High	Master Protein	F1MHJ5	Sorting nexin 6 OS=Bos taurus OX=9913 GN=SNX6 PE=4 SV=2	0	5.62697	5.92784	2	4	2	1	388	44.612	7.05	High	High		1.156	0.865	92.8	107.2	0.194	0	7.31073	2
FALSE	High	Master Protein	A4FUD9	DNA replication licensing factor MCM3 OS=Bos taurus OX=9913 GN=MCM3 PE=2 SV=1	0	5.59579	5.94059	3	3	3	1	808	90.801	5.76	High	High		0.94	1.064	103.1	96.9	0.126	0	4.51277	3
FALSE	High	Master Protein	E1BQ37	Splicing factor proline and glutamine rich OS=Bos taurus OX=9913 GN=SFPQ PE=1 SV=1	0	5.57078	3.39463	2	5	2	1	707	76.201	9.44	High	High		1.01	0.991	99.5	100.5	0.145	0	4.53768	2
FALSE	High	Master Protein	Q5E959	Serine-threonine kinase receptor-associated protein OS=Bos taurus OX=9913 GN=STRAP PE=2 SV=1	0	5.55296	8.57143	2	2	2	1	350	38.461	5.12	High	High		0.976	1.025	101.2	98.8	0.222	0	2.57649	2
FALSE	High	Master Protein	P61356	60S ribosomal protein L27 OS=Bos taurus OX=9913 GN=RPL27 PE=2 SV=2	0	5.55259	12.5	2	4	2	1	136	15.788	10.56	High	High		0.981	1.019	100.9	99.1	2.162	0	9.53997	2
FALSE	High	Master Protein	A6QLT9	AARS protein OS=Bos taurus OX=9913 GN=AARS PE=1 SV=1	0	5.47795	2.78926	2	4	2	1	968	106.588	5.49	High	High		1.063	0.941	97	103	0.086	0	4.40672	2
FALSE	High	Master Protein	Q3T0U3	Es1 protein OS=Bos taurus OX=9913 GN=ES1 PE=1 SV=1	0	5.47011	12.4088	2	2	2	1	274	28.681	8.48	High	High		0.81	1.234	110.5	89.5	0.334	0	3.70367	2
FALSE	High	Master Protein	F1MPR3	Calcium-transporting ATPase OS=Bos taurus OX=9913 GN=ATP2A2 PE=3 SV=2	0	5.4187	2.75862	2	4	2	1	1015	111.858	5.34	High	High		1.068	0.937	96.7	103.3	0.094	0	7.12621	2
FALSE	High	Master Protein	F1N514	Uncharacterized protein OS=Bos taurus OX=9913 GN=CD5L PE=1 SV=2	0	5.3821	7.72627	2	2	2	1	453	50.305	5.53	High	High		1.157	0.864	92.7	107.3	0.186	0	4.57134	2
FALSE	High	Master Protein	F1N7U3	Uncharacterized protein OS=Bos taurus OX=9913 PE=4 SV=2	0	5.3633	13.125	2	4	2	1	160	18.511	10.18	High	High		1.069	0.936	96.7	103.3	1.512	0	1.71601	2
FALSE	High	Master Protein	A3KMV6	HNRNPR protein OS=Bos taurus OX=9913 GN=HNRNPR PE=1 SV=1	0	5.35373	6.47709	3	5	3	1	633	70.912	8.13	High	High		0.928	1.078	103.7	96.3	0.184	0	2.0558	3
FALSE	High	Master Protein	F1N506	DNA helicase OS=Bos taurus OX=9913 GN=MCM2 PE=1 SV=2	0	5.35101	4.34783	3	3	3	1	897	100.591	5.74	High	High		0.939	1.065	103.1	96.9	0.131	0	0	3
FALSE	High	Master Protein	Q56JX6	40S ribosomal protein S28 OS=Bos taurus OX=9913 GN=RPS28 PE=3 SV=1	0	5.32327	30.4348	2	4	2	1	69	7.836	10.7	High	High		1.012	0.988	99.4	100.6	9	0	7.98789	2
FALSE	High	Master Protein	A0A140T846	DNA-(apurinic or apyrimidinic site) lyase OS=Bos taurus OX=9913 GN=APEX1 PE=3 SV=1	0	5.26968	9.43396	2	4	2	1	318	35.561	8.1	High	High		1.035	0.966	98.3	101.7	0.292	0	4.80022	2
FALSE	High	Master Protein	Q3ZCD0	CD81 antigen OS=Bos taurus OX=9913 GN=CD81 PE=2 SV=1	0	5.24657	8.47458	1	2	1	1	236	25.836	5.52	High	High		0.797	1.255	111.3	88.7	0.334	0	5.76918	1
FALSE	High	Master Protein	E1BD83	Proteasome subunit alpha type OS=Bos taurus OX=9913 GN=PSMA8 PE=3 SV=2	0	5.16493	4.21456	1	2	1	1	261	29.184	9.11	High	High		0.986	1.014	100.7	99.3	0.334	0	4.90608	1
FALSE	High	Master Protein	D3JUI8	RNA-binding motif protein, X chromosome OS=Bos taurus OX=9913 GN=RBMX PE=1 SV=1	0	5.15407	6.90537	2	4	2	1	391	42.287	10.02	High	High		0.961	1.04	102	98	0.15	0	5.92016	2
FALSE	High	Master Protein	Q1RMU4	Erlin-2 OS=Bos taurus OX=9913 GN=ERLIN2 PE=2 SV=1	0	5.12485	7.10059	2	3	2	1	338	37.706	5.49	High	High		0.963	1.039	101.9	98.1	0.212	0	4.85159	2
FALSE	High	Master Protein	Q3SYZ4	Aspartate--tRNA ligase, cytoplasmic OS=Bos taurus OX=9913 GN=DARS PE=2 SV=1	0	5.11384	6.18762	2	2	2	1	501	57	6.84	High	High		0.96	1.041	102	98	0.125	0	4.37843	2
FALSE	High	Master Protein	G3MWI5	Coronin OS=Bos taurus OX=9913 GN=CORO1C PE=3 SV=1	0	5.10076	1.9084	1	4	1	1	524	58.228	6.79	High	High		1.043	0.959	97.9	102.1	0.179	0	7.25613	1
FALSE	High	Master Protein	G3MY01	Uncharacterized protein OS=Bos taurus OX=9913 GN=LOC516355 PE=4 SV=1	0	5.05809	2.18341	1	2	1	1	458	54.312	10.17	High	High		0.966	1.035	101.7	98.3	0.233	0	5.0314	1
FALSE	High	Master Protein	F1MQ65	Myosin IE OS=Bos taurus OX=9913 GN=MYO1E PE=3 SV=2	0	4.99729	2.52708	2	2	2	1	1108	126.897	9.06	High	High		0.989	1.011	100.5	99.5	0.072	0	0	2
FALSE	High	Master Protein	Q0IIK5	ATP-dependent RNA helicase DDX1 OS=Bos taurus OX=9913 GN=DDX1 PE=2 SV=1	0	4.98075	5.27027	3	3	3	1	740	82.362	7.23	High	High		0.993	1.007	100.3	99.7	0.158	0	6.30069	3
FALSE	High	Master Protein	Q2NL22	Eukaryotic initiation factor 4A-III OS=Bos taurus OX=9913 GN=EIF4A3 PE=2 SV=3	0	4.97725	4.86618	2	4	1	1	411	46.811	6.73	High	High		1.173	0.852	92	108	0.202	0	8.14948	2
FALSE	High	Master Protein	G3X771	Uncharacterized protein OS=Bos taurus OX=9913 PE=4 SV=1	0	4.94397	3.05643	2	3	2	1	1276	141.78	9.23	High	High		0.682	1.465	118.9	81.1	0.064	0	0	2
FALSE	High	Master Protein	Q3SZN2	Protein transport protein Sec23B OS=Bos taurus OX=9913 GN=SEC23B PE=2 SV=1	0	4.94281	4.04172	2	2	2	1	767	86.407	7.09	High	High		0.939	1.065	103.1	96.9	0.119	0	0	2
FALSE	High	Master Protein	Q1JPH6	Eukaryotic translation initiation factor 4H OS=Bos taurus OX=9913 GN=EIF4H PE=2 SV=1	0	4.92715	11.8421	2	5	2	1	228	25.204	8.1	High	High		1.096	0.912	95.4	104.6	0.292	0	12.9988	2
FALSE	High	Master Protein	O46629	Trifunctional enzyme subunit beta, mitochondrial OS=Bos taurus OX=9913 GN=HADHB PE=2 SV=1	0	4.9208	6.31579	2	2	2	1	475	51.312	9.32	High	High		0.78	1.282	112.4	87.6	0.166	0	4.44758	2
FALSE	High	Master Protein	F1N2W0	Prostaglandin reductase 1 OS=Bos taurus OX=9913 GN=PTGR1 PE=4 SV=1	0	4.90588	6.99088	1	1	1	1	329	35.664	7.81	High	High		1.006	0.994	99.7	100.3	0.136	0	2.63826	1
FALSE	High	Master Protein	A5PJY9	CPNE3 protein OS=Bos taurus OX=9913 GN=CPNE3 PE=1 SV=1	0	4.87318	4.12758	2	2	2	1	533	59.579	5.83	High	High		1	1	100	100	0.16	0	2.39165	2
FALSE	High	Master Protein	E1BIB4	Heterogeneous nuclear ribonucleoprotein L OS=Bos taurus OX=9913 GN=HNRNPL PE=1 SV=2	0	4.85076	4.93197	2	4	2	1	588	64.035	8.22	High	High		0.923	1.083	104	96	0.166	0	7.55412	2
FALSE	High	Master Protein	Q3SZ00	HADHA protein OS=Bos taurus OX=9913 GN=HADHA PE=1 SV=1	0	4.81316	3.27654	2	3	2	1	763	83.196	9.06	High	High		0.871	1.148	106.9	93.1	0.113	0	0	2
FALSE	High	Master Protein	P62998	Ras-related C3 botulinum toxin substrate 1 OS=Bos taurus OX=9913 GN=RAC1 PE=1 SV=1	0	4.80493	9.89583	2	3	1	1	192	21.436	8.5	High	High		1.011	0.99	99.5	100.5	0.668	0	6.55659	2
FALSE	High	Master Protein	Q5E9F9	26S proteasome regulatory subunit 7 OS=Bos taurus OX=9913 GN=PSMC2 PE=2 SV=3	0	4.75909	6.23557	2	2	2	1	433	48.603	5.95	High	High		1.039	0.963	98.1	101.9	0.16	0	2.79677	2
FALSE	High	Master Protein	G3MY67	Succinate dehydrogenase [ubiquinone] flavoprotein subunit, mitochondrial OS=Bos taurus OX=9913 GN=SDHA PE=3 SV=1	0	4.75277	4.13589	2	2	2	1	677	74.234	7.62	High	High		1.122	0.891	94.2	105.8	0.125	0	4.46804	2
FALSE	High	Master Protein	F1MZ00	Small nuclear ribonucleoprotein Sm D3 OS=Bos taurus OX=9913 GN=SNRPD3 PE=3 SV=2	0	4.7421	15.0794	2	3	2	1	126	13.907	10.32	High	High		0.931	1.075	103.6	96.4	1.154	0	3.62878	2
FALSE	High	Master Protein	Q27971	Calpain-2 catalytic subunit OS=Bos taurus OX=9913 GN=CAPN2 PE=2 SV=2	0	4.70437	6.42857	3	3	3	1	700	79.885	4.97	High	High		1.058	0.946	97.2	102.8	0.205	0	2.13183	3
FALSE	High	Master Protein	Q3ZBA6	DnaJ homolog subfamily B member 11 OS=Bos taurus OX=9913 GN=DNAJB11 PE=2 SV=1	0	4.66075	4.46927	1	1	1	1	358	40.479	6.32	High	High		0.976	1.025	101.2	98.8	0.11	0	3.03834	1
FALSE	High	Master Protein	P00974	Pancreatic trypsin inhibitor OS=Bos taurus OX=9913 PE=1 SV=2	0	4.65594	13	1	4	1	1	100	10.895	8.84	High	High		0.966	1.035	101.7	98.3	1.154	0	9.00473	1
FALSE	High	Master Protein	Q3SZQ6	60S ribosomal protein L32 OS=Bos taurus OX=9913 GN=RPL32 PE=2 SV=3	0	4.64262	12.5926	2	5	2	1	135	15.864	11.33	High	High		1.101	0.908	95.2	104.8	0.778	0	4.92201	2
FALSE	High	Master Protein	Q3SX32	Perilipin OS=Bos taurus OX=9913 GN=PLIN3 PE=2 SV=1	0	4.63004	3.88128	1	3	1	1	438	47.573	6.13	High	High		0.963	1.039	101.9	98.1	0.083	0	3.12877	1
FALSE	High	Master Protein	Q27966	Unconventional myosin-Ic OS=Bos taurus OX=9913 GN=MYO1C PE=1 SV=3	0	4.62302	2.53998	2	4	2	1	1063	121.86	9.25	High	High		0.785	1.274	112	88	0.07	0	2.14126	2
FALSE	High	Master Protein	Q9BGI1	Peroxiredoxin-5, mitochondrial OS=Bos taurus OX=9913 GN=PRDX5 PE=2 SV=2	0	4.55915	12.3288	2	4	2	1	219	23.238	8.07	High	High		0.938	1.066	103.2	96.8	0.701	0	0	2
FALSE	High	Master Protein	Q3T030	26S proteasome regulatory subunit 6B OS=Bos taurus OX=9913 GN=PSMC4 PE=2 SV=1	0	4.55201	6.69856	2	2	2	1	418	47.337	5.21	High	High	Acetyl [N-Term]	1.38	0.725	84	116	0.202	0	2.02392	2
FALSE	High	Master Protein	P13272	Cytochrome b-c1 complex subunit Rieske, mitochondrial OS=Bos taurus OX=9913 GN=UQCRFS1 PE=1 SV=3	0	4.53521	5.10949	1	1	1	1	274	29.528	8.87	High	High		0.909	1.101	104.8	95.2	0.155	0	3.16429	1
FALSE	High	Master Protein	P08814	Parathymosin OS=Bos taurus OX=9913 GN=PTMS PE=1 SV=2	0	4.5293	10.7843	1	1	1	1	102	11.45	4.12	High	High		1.186	0.843	91.5	108.5	1.154	0	2.67425	1
FALSE	High	Master Protein	Q24JZ8	U2 snRNP auxiliary factor large subunit OS=Bos taurus OX=9913 GN=U2AF2 PE=2 SV=1	0	4.52145	6.10526	2	2	2	1	475	53.453	9.09	High	High		0.91	1.099	104.7	95.3	0.245	0	3.01953	2
FALSE	High	Master Protein	E1BGE5	Importin 7 OS=Bos taurus OX=9913 GN=IPO7 PE=4 SV=1	0	4.49043	2.50482	2	4	2	1	1038	119.454	4.82	High	High		1.087	0.92	95.8	104.2	0.099	0	2.29951	2
FALSE	High	Master Protein	F1N3P2	Ubiquitin carboxyl-terminal hydrolase OS=Bos taurus OX=9913 GN=USP5 PE=1 SV=2	0	4.48468	3.61305	2	3	2	1	858	95.754	5.01	High	High		0.943	1.06	102.9	97.1	0.11	0	1.84694	2
FALSE	High	Master Protein	Q29RT0	RNA-binding motif protein, X chromosome OS=Bos taurus OX=9913 GN=RBMX PE=2 SV=1	0	4.47873	3.28283	1	1	1	1	396	42.344	10.29	High	High		0.756	1.323	113.9	86.1	0.075	0	2.86998	1
FALSE	High	Master Protein	E1BMW2	AP-2 complex subunit alpha OS=Bos taurus OX=9913 GN=AP2A1 PE=1 SV=2	0	4.4394	2.78926	3	3	3	1	968	106.842	8.28	High	High		0.997	1.003	100.1	99.9	0.118	0	2.09989	3
FALSE	High	Master Protein	Q2NKU1	Deoxyuridine triphosphatase OS=Bos taurus OX=9913 GN=DUT PE=2 SV=1	0	4.39675	9.18919	1	2	1	1	185	20.005	8.98	High	High		1.104	0.906	95.1	104.9	0.212	0	2.39384	1
FALSE	High	Master Protein	Q0II59	Pyridoxal kinase OS=Bos taurus OX=9913 GN=PDXK PE=2 SV=1	0	4.37781	12.1795	2	5	2	1	312	34.795	5.94	High	High		0.906	1.104	105	95	0.292	0	0	2
FALSE	High	Master Protein	H7BWV9	40S ribosomal protein S30 OS=Bos taurus OX=9913 PE=3 SV=1	0	4.36785	7.5188	1	3	1	1	133	14.387	10.58	High	High		1.13	0.885	93.9	106.1	0.931	0	4.86361	1
FALSE	High	Master Protein	F1MXX0	MICOS complex subunit MIC60 OS=Bos taurus OX=9913 GN=IMMT PE=1 SV=1	0	4.36687	3.73832	2	2	2	1	749	82.993	6.79	High	High		1.022	0.979	98.9	101.1	0.094	0	0	2
FALSE	High	Master Protein	F1MDH3	Talin 1 OS=Bos taurus OX=9913 GN=TLN1 PE=1 SV=2	0	4.34791	1.29412	2	2	2	1	2550	270.647	6.13	High	High		1.111	0.9	94.7	105.3	0.03	0	0	2
FALSE	High	Master Protein	Q2KJJ8	Phospholipase D3 OS=Bos taurus OX=9913 GN=PLD3 PE=2 SV=1	0	4.32516	4.4898	2	2	2	1	490	54.585	6.65	High	High		0.986	1.015	100.7	99.3	0.233	0	4.95127	2
FALSE	High	Master Protein	F1N7T1	NADH-cytochrome b5 reductase OS=Bos taurus OX=9913 GN=CYB5R3 PE=3 SV=2	0	4.30501	9.93377	2	3	2	1	302	34.215	7.28	High	High		0.984	1.017	100.8	99.2	0.274	0	5.29443	2
FALSE	High	Master Protein	E1BNW1	Uncharacterized protein OS=Bos taurus OX=9913 PE=1 SV=2	0	4.29791	17.3684	2	2	1	1	190	21.637	7.43	High	High		1.298	0.771	87	113	0.334	0	2.59031	2
FALSE	High	Master Protein	Q5E997	F-actin-capping protein subunit alpha-2 OS=Bos taurus OX=9913 GN=CAPZA2 PE=1 SV=3	0	4.25606	9.79021	2	2	1	1	286	32.959	5.85	High	High		0.827	1.209	109.5	90.5	0.359	0	2.64802	2
FALSE	High	Master Protein	G3N2Y0	60S ribosomal protein L36a OS=Bos taurus OX=9913 GN=RPL36A PE=3 SV=1	0	4.23325	12.4031	2	5	2	1	129	15.031	10.36	High	High		0.973	1.028	101.4	98.6	1.683	0	11.4064	2
FALSE	High	Master Protein	P80513	Mesencephalic astrocyte-derived neurotrophic factor OS=Bos taurus OX=9913 GN=MANF PE=1 SV=2	0	4.22587	5.58659	1	3	1	1	179	20.344	8.54	High	High		1.001	0.999	100	100	0.585	0	4.2388	1
FALSE	High	Master Protein	F1MN74	Isocitrate dehydrogenase [NAD] subunit, mitochondrial OS=Bos taurus OX=9913 GN=IDH3A PE=3 SV=1	0	4.21304	7.65027	2	3	2	1	366	39.644	6.98	High	High		0.956	1.046	102.3	97.7	0.233	0	2.56544	2
FALSE	High	Master Protein	Q3ZCK9	Proteasome subunit alpha type-4 OS=Bos taurus OX=9913 GN=PSMA4 PE=1 SV=1	0	4.20145	3.83142	1	3	1	1	261	29.465	7.72	High	High		0.994	1.006	100.3	99.7	0.359	0	4.02947	1
FALSE	High	Master Protein	Q3SZA5	Spermine synthase OS=Bos taurus OX=9913 GN=SMS PE=2 SV=1	0	4.17198	4.93151	1	2	1	1	365	41.198	5.11	High	High		1.13	0.885	93.9	106.1	0.101	0	2.32188	1
FALSE	High	Master Protein	E1B8G4	Uncharacterized protein OS=Bos taurus OX=9913 PE=3 SV=2	0	4.15816	14.5695	2	3	2	1	151	16.616	10.35	High	High		0.981	1.02	101	99	0.585	0	4.83686	2
FALSE	High	Master Protein	F1MXZ0	N-acetylglucosamine-6-sulfatase OS=Bos taurus OX=9913 GN=GNS PE=3 SV=1	0	4.15768	3.75	2	4	2	1	560	62.759	8.43	High	High		0.789	1.267	111.8	88.2	0.172	0	1.74767	2
FALSE	High	Master Protein	Q08DZ5	Syndecan-1 OS=Bos taurus OX=9913 GN=SDC1 PE=2 SV=1	0	4.14375	4.82315	1	2	1	1	311	32.296	4.91	High	High		0.98	1.021	101	99	0.194	0	6.48896	1
FALSE	High	Master Protein	A5D7K0	Biliverdin reductase A OS=Bos taurus OX=9913 GN=BLVRA PE=2 SV=1	0	4.13466	4.72973	1	1	1	1	296	33.622	6.19	High	High		0.862	1.159	107.4	92.6	0.129	0	3.0369	1
FALSE	High	Master Protein	E1BCL5	Uncharacterized protein OS=Bos taurus OX=9913 PE=3 SV=1	0	4.12936	14.0351	1	1	1	1	114	11.567	4.32	High	High		1.408	0.71	83	117	0.585	0	2.78758	1
FALSE	High	Master Protein	F1N0F7	Eukaryotic translation initiation factor 5 OS=Bos taurus OX=9913 GN=EIF5 PE=4 SV=1	0	4.12286	6.99301	2	3	2	1	429	48.941	5.58	High	High		1.072	0.932	96.5	103.5	0.186	0	2.29757	2
FALSE	High	Master Protein	Q3T0S6	60S ribosomal protein L8 OS=Bos taurus OX=9913 GN=RPL8 PE=2 SV=3	0	4.12177	10.1167	3	5	3	1	257	28.007	11.03	High	High		1.061	0.943	97	103	0.638	0	4.13991	3
FALSE	High	Master Protein	Q3T122	Eukaryotic translation initiation factor 3 subunit D OS=Bos taurus OX=9913 GN=EIF3D PE=2 SV=1	0	4.11311	3.46715	2	2	2	1	548	63.89	6.05	High	High		0.958	1.044	102.1	97.9	0.186	0	4.43273	2
FALSE	High	Master Protein	A5PK61	Histone H3.3C OS=Bos taurus OX=9913 GN=H3F3C PE=2 SV=1	0	4.10361	10.2941	2	4	2	1	136	15.366	11.49	High	High		1.115	0.897	94.6	105.4	1.683	0	8.99538	2
FALSE	High	Master Protein	A0A140T8A4	Thimet oligopeptidase OS=Bos taurus OX=9913 GN=THOP1 PE=3 SV=1	0	4.08989	4.51237	2	3	2	1	687	78.143	6.27	High	High		1.138	0.879	93.6	106.4	0.113	0	0	2
FALSE	High	Master Protein	Q76I81	40S ribosomal protein S12 OS=Bos taurus OX=9913 GN=RPS12 PE=2 SV=1	0	4.08193	12.8788	2	3	2	1	132	14.505	7.21	High	High		1.032	0.969	98.4	101.6	0.931	0	6.53563	2
FALSE	High	Master Protein	P13696	Phosphatidylethanolamine-binding protein 1 OS=Bos taurus OX=9913 GN=PEBP1 PE=1 SV=2	0	4.07167	11.7647	2	3	2	1	187	20.973	7.49	High	High		1.017	0.984	99.2	100.8	0.425	0	4.6677	2
FALSE	High	Master Protein	Q3SZI6	Dolichyl-diphosphooligosaccharide--protein glycosyltransferase subunit 2 OS=Bos taurus OX=9913 GN=RPN2 PE=2 SV=1	0	4.05042	3.16957	2	3	2	1	631	69.171	5.73	High	High		0.928	1.078	103.8	96.2	0.15	0	2.60417	2
FALSE	High	Master Protein	Q28034	Glucosidase 2 subunit beta OS=Bos taurus OX=9913 GN=PRKCSH PE=2 SV=1	0	4.04576	3.56473	2	3	2	1	533	60.113	4.45	High	High		0.917	1.091	104.3	95.7	0.212	0	6.59356	2
FALSE	High	Master Protein	A6QLU7	TRPM8 channel-associated factor 2 OS=Bos taurus OX=9913 GN=TCAF2 PE=2 SV=1	0	4.04021	3.50109	2	4	2	1	914	99.829	5.71	High	High		0.978	1.023	101.1	98.9	0.125	0	4.67871	2
FALSE	High	Master Protein	Q3ZCE8	RNA-binding protein 8A OS=Bos taurus OX=9913 GN=RBM8A PE=2 SV=2	0	4.00694	9.1954	2	2	2	1	174	19.877	5.72	High	High		0.926	1.08	103.8	96.2	0.778	0	4.32134	2
FALSE	High	Master Protein	F1MWE0	Proteasome 26S subunit, ATPase 3 OS=Bos taurus OX=9913 GN=PSMC3 PE=1 SV=2	0	4.00375	6.79825	2	3	2	1	456	51.023	5.41	High	High		0.985	1.015	100.7	99.3	0.172	0	0	2
FALSE	High	Master Protein	F1MNS8	PDGFA associated protein 1 OS=Bos taurus OX=9913 GN=PDAP1 PE=4 SV=2	0	3.96534	15.9341	2	2	2	1	182	20.676	8.18	High	High		0.96	1.042	102	98	0.668	0	2.22352	2
FALSE	High	Master Protein	F1N7X3	Nucleosome assembly protein 1-like 4 OS=Bos taurus OX=9913 GN=NAP1L4 PE=3 SV=1	0	3.95212	7.25389	2	3	1	1	386	43.957	4.67	High	High		0.729	1.372	115.7	84.3	0.259	0	5.65611	2
FALSE	High	Master Protein	Q3MHR5	Serine/arginine-rich splicing factor 2 OS=Bos taurus OX=9913 GN=SRSF2 PE=2 SV=3	0	3.91793	7.69231	1	2	1	1	221	25.461	11.85	High	High		0.993	1.008	100.4	99.6	0.233	0	6.15196	1
FALSE	High	Master Protein	Q0VCR7	Monofunctional C1-tetrahydrofolate synthase, mitochondrial OS=Bos taurus OX=9913 GN=MTHFD1L PE=2 SV=2	0	3.89008	1.4359	1	1	1	1	975	105.161	7.72	High	High		1.103	0.906	95.1	104.9	0.043	0	2.61088	1
FALSE	High	Master Protein	Q2HJ33	Obg-like ATPase 1 OS=Bos taurus OX=9913 GN=OLA1 PE=2 SV=1	0	3.88394	6.81818	2	2	2	1	396	44.715	7.81	High	High		1.135	0.881	93.7	106.3	0.194	0	0	2
FALSE	High	Master Protein	E1BH78	Small nuclear ribonucleoprotein U5 subunit 200 OS=Bos taurus OX=9913 GN=SNRNP200 PE=4 SV=1	0	3.87387	0.702247	1	1	1	1	2136	244.123	6.06	High	High		1.065	0.939	96.9	103.1	0.018	0	2.20849	1
FALSE	High	Master Protein	Q56K10	40S ribosomal protein S15 OS=Bos taurus OX=9913 GN=RPS15 PE=2 SV=3	0	3.86614	8.27586	1	4	1	1	145	17.015	10.39	High	High		1.026	0.974	98.7	101.3	0.389	0	8.45136	1
FALSE	High	Master Protein	Q3ZC41	Acetyl-CoA acyltransferase 1 OS=Bos taurus OX=9913 GN=ACAA1 PE=1 SV=1	0	3.86117	2.35849	1	3	1	1	424	44.306	8.05	High	High		1.105	0.905	95	105	0.245	0	2.26364	1
FALSE	High	Master Protein	Q5E949	HMT1 hnRNP methyltransferase-like 2 isoform 3 OS=Bos taurus OX=9913 GN=PRMT1 PE=2 SV=1	0	3.85901	5.38244	2	4	2	1	353	40.522	5.5	High	High		0.962	1.039	101.9	98.1	0.245	0	4.2589	2
FALSE	High	Master Protein	Q07130	UTP--glucose-1-phosphate uridylyltransferase OS=Bos taurus OX=9913 GN=UGP2 PE=1 SV=2	0	3.85824	3.93701	1	3	1	1	508	56.868	7.88	High	High		0.858	1.166	107.7	92.3	0.077	0	0	1
FALSE	High	Master Protein	F6QIA5	RNA binding motif protein 39 OS=Bos taurus OX=9913 GN=RBM39 PE=1 SV=1	0	3.85492	4.95238	2	4	2	1	525	58.691	10.13	High	High		0.889	1.125	105.9	94.1	0.172	0	0	2
FALSE	High	Master Protein	P04896	Guanine nucleotide-binding protein G(s) subunit alpha isoforms short OS=Bos taurus OX=9913 GN=GNAS PE=1 SV=1	0	3.8471	2.79188	1	2	1	1	394	45.68	5.71	High	High		0.974	1.027	101.3	98.7	0.11	0	2.84594	1
FALSE	High	Master Protein	Q3T0W9	60S ribosomal protein L19 OS=Bos taurus OX=9913 GN=RPL19 PE=2 SV=1	0	3.78456	12.2449	2	2	2	1	196	23.451	11.47	High	High		0.963	1.039	101.9	98.1	0.668	0	1.65267	2
FALSE	High	Master Protein	Q3T0N9	O-acyltransferase OS=Bos taurus OX=9913 GN=SOAT1 PE=2 SV=1	0	3.77676	2.90381	1	3	1	1	551	64.789	8.48	High	High		0.917	1.09	104.3	95.7	0.093	0	5.12408	1
FALSE	High	Master Protein	Q2HJD7	3-hydroxyisobutyrate dehydrogenase, mitochondrial OS=Bos taurus OX=9913 GN=HIBADH PE=2 SV=1	0	3.76472	5.65476	1	1	1	1	336	35.387	8.13	High	High		1.217	0.821	90.2	109.8	0.145	0	2.58266	1
FALSE	High	Master Protein	Q3ZBH8	40S ribosomal protein S20 OS=Bos taurus OX=9913 GN=RPS20 PE=3 SV=1	0	3.76371	10.084	1	1	1	1	119	13.364	9.94	High	High		1.115	0.897	94.6	105.4	0.468	0	2.43302	1
FALSE	High	Master Protein	E1BHM9	Uncharacterized protein OS=Bos taurus OX=9913 PE=3 SV=1	0	3.74328	8.18182	1	3	1	1	110	12.553	10.36	High	High		1.028	0.973	98.6	101.4	0.259	0	7.52067	1
FALSE	High	Master Protein	Q56JY8	Transcription factor BTF3 OS=Bos taurus OX=9913 GN=BTF3 PE=2 SV=1	0	3.74256	15.4321	1	1	1	1	162	17.702	7.5	High	High		0.951	1.051	102.5	97.5	0.259	0	2.51832	1
FALSE	High	Master Protein	F1MW68	Cathepsin Z OS=Bos taurus OX=9913 GN=CTSZ PE=3 SV=1	0	3.6935	9.86842	2	2	2	1	304	33.864	7.01	High	High		0.937	1.068	103.3	96.7	0.259	0	0	2
FALSE	High	Master Protein	F1MIL2	Transducin like enhancer of split 6 OS=Bos taurus OX=9913 GN=TLE6 PE=4 SV=2	0	3.68487	4.17582	1	1	1	1	455	50.468	7.05	High	High		0.951	1.051	102.5	97.5	0.101	0	3.37032	1
FALSE	High	Master Protein	G3MWU5	Uncharacterized protein OS=Bos taurus OX=9913 PE=4 SV=1	0	3.68117	6.13108	2	3	2	1	473	50.963	8.07	High	High		1.045	0.957	97.8	102.2	0.202	0	2.53206	2
FALSE	High	Master Protein	E1BGR6	Uncharacterized protein OS=Bos taurus OX=9913 PE=3 SV=1	0	3.62413	15.894	2	4	2	1	151	17.314	10.36	High	High		0.906	1.103	104.9	95.1	0.52	0	5.05162	2
FALSE	High	Master Protein	P0C0S4	Histone H2A.Z OS=Bos taurus OX=9913 GN=H2AFZ PE=1 SV=2	0	3.60893	13.2812	2	6	1	1	128	13.545	10.58	High	High		1.102	0.908	95.2	104.8	1.154	0	13.0687	2
FALSE	High	Master Protein	Q3T076	Ribosomal protein S14 OS=Bos taurus OX=9913 GN=RPS14 PE=1 SV=1	0	3.59843	6.36943	1	3	1	1	157	16.766	10.01	High	High		1.241	0.806	89.2	110.8	0.334	0	8.12468	1
FALSE	High	Master Protein	P37980	Inorganic pyrophosphatase OS=Bos taurus OX=9913 GN=PPA1 PE=1 SV=2	0	3.5904	7.26644	1	1	1	1	289	32.793	5.47	High	High		0.868	1.153	107.1	92.9	0.145	0	0	1
FALSE	High	Master Protein	F1MNI4	RAB5B, member RAS oncogene family OS=Bos taurus OX=9913 GN=RAB5B PE=1 SV=1	0	3.54627	10.917	2	2	1	1	229	25.138	7.81	High	High		1.048	0.954	97.7	102.3	0.359	1	2.56497	2
FALSE	High	Master Protein	Q0IIL6	Hydroxysteroid (17-beta) dehydrogenase 4 OS=Bos taurus OX=9913 GN=HSD17B4 PE=1 SV=1	0	3.51698	2.03804	1	1	1	1	736	79.508	8.68	High	High		1.101	0.908	95.2	104.8	0.055	0	2.62939	1
FALSE	High	Master Protein	F1MX61	Splicing factor 3b subunit 1 OS=Bos taurus OX=9913 GN=SF3B1 PE=4 SV=2	0	3.51556	1.22699	1	1	1	1	1304	145.765	7.09	High	High		1.111	0.9	94.7	105.3	0.032	0	2.47966	1
FALSE	High	Master Protein	Q3T0Y1	Ubiquitin thioesterase OS=Bos taurus OX=9913 GN=OTUB1 PE=1 SV=1	0	3.51446	9.22509	2	2	2	1	271	31.288	5	High	High		0.912	1.096	104.6	95.4	0.359	0	2.62367	2
FALSE	High	Master Protein	G3N0D8	Claudin OS=Bos taurus OX=9913 GN=CLDN6 PE=3 SV=1	0	3.50627	10.8597	2	3	2	1	221	23.529	8	High	High		1.082	0.925	96.1	103.9	0.585	0	4.44111	2
FALSE	High	Master Protein	Q3MHR7	Actin-related protein 2/3 complex subunit 2 OS=Bos taurus OX=9913 GN=ARPC2 PE=1 SV=1	0	3.48813	6.66667	2	2	2	1	300	34.327	7.36	High	High		0.766	1.305	113.2	86.8	0.222	0	2.16894	2
FALSE	High	Master Protein	A4IFS7	CTSL1 protein OS=Bos taurus OX=9913 GN=CTSL1 PE=2 SV=1	0	3.47834	5.70571	1	1	1	1	333	37.126	6.89	High	High		0.869	1.15	107	93	0.179	0	2.47901	1
FALSE	High	Master Protein	F1MLW0	Non-muscle caldesmon OS=Bos taurus OX=9913 GN=CALD1 PE=1 SV=2	0	3.4747	2.99065	1	1	1	1	535	62.039	6.48	High	High		0.837	1.195	108.9	91.1	0.077	0	2.73733	1
FALSE	High	Master Protein	E1BJQ1	Glycine cleavage system P protein OS=Bos taurus OX=9913 GN=GLDC PE=3 SV=2	0	3.41578	1.66667	1	2	1	1	1020	112.816	7.2	High	High		0.872	1.147	106.9	93.1	0.045	0	2.00216	1
FALSE	High	Master Protein	Q9GMB8	Serine--tRNA ligase, cytoplasmic OS=Bos taurus OX=9913 GN=SARS PE=2 SV=3	0	3.41165	7.7821	2	2	2	1	514	58.568	6.19	High	High		1.109	0.902	94.8	105.2	0.16	0	2.10041	2
FALSE	High	Master Protein	F6Q5U0	Uncharacterized protein OS=Bos taurus OX=9913 GN=ACOT7 PE=4 SV=1	0	3.40954	7.21925	2	2	2	1	374	40.813	7.49	High	High		1.208	0.828	90.6	109.4	0.292	0	0	2
FALSE	High	Master Protein	E1BPK6	Myosin VI OS=Bos taurus OX=9913 GN=MYO6 PE=3 SV=2	0	3.40461	1.1583	1	1	1	1	1295	149.521	8.5	High	High		0.905	1.105	105	95	0.028	0	2.18383	1
FALSE	High	Master Protein	Q2T9P4	Nuclear autoantigenic sperm protein OS=Bos taurus OX=9913 GN=NASP PE=2 SV=2	0	3.40173	3.6036	2	2	2	1	777	83.637	4.34	High	High		0.942	1.062	103	97	0.116	0	4.42057	2
FALSE	High	Master Protein	Q0P570	Diphosphomevalonate decarboxylase OS=Bos taurus OX=9913 GN=MVD PE=2 SV=1	0	3.38775	3.5	1	2	1	1	400	43.704	6.9	High	High		1.032	0.969	98.4	101.6	0.093	0	4.90641	1
FALSE	High	Master Protein	F1MGE7	Calcium-transporting ATPase OS=Bos taurus OX=9913 GN=ATP2A1 PE=3 SV=2	0	3.36251	1.51057	1	1	1	1	993	109.187	5.27	High	High		0.811	1.233	110.5	89.5	0.044	0	2.68364	1
FALSE	High	Master Protein	A1A4J9	DnaJ (Hsp40) homolog, subfamily A, member 3 OS=Bos taurus OX=9913 GN=DNAJA3 PE=2 SV=1	0	3.34151	3.53201	1	1	1	1	453	49.223	9.48	High	High		0.779	1.284	112.4	87.6	0.101	0	2.03827	1
FALSE	High	Master Protein	P30932	CD9 antigen OS=Bos taurus OX=9913 GN=CD9 PE=2 SV=2	0	3.32578	3.53982	1	3	1	1	226	25.241	6.73	High	High		0.995	1.005	100.2	99.8	0.389	0	7.53273	1
FALSE	High	Master Protein	Q8MJ50	Osteoclast-stimulating factor 1 OS=Bos taurus OX=9913 GN=OSTF1 PE=2 SV=1	0	3.31653	11.215	2	3	2	1	214	23.827	5.5	High	High		1.038	0.964	98.1	101.9	0.389	0	2.02132	2
FALSE	High	Master Protein	P67774	Serine/threonine-protein phosphatase 2A catalytic subunit alpha isoform OS=Bos taurus OX=9913 GN=PPP2CA PE=1 SV=1	0	3.2997	11.0032	2	2	2	1	309	35.571	5.54	High	High		0.761	1.314	113.6	86.4	0.274	0	0	2
FALSE	High	Master Protein	G5E641	Uncharacterized protein OS=Bos taurus OX=9913 PE=4 SV=1	0	3.29098	12.6984	1	1	1	1	315	35.733	8.5	High	High		0.896	1.116	105.5	94.5	0.11	0	2.96788	1
FALSE	High	Master Protein	F1N290	Uncharacterized protein OS=Bos taurus OX=9913 PE=4 SV=1	0	3.26197	5.24109	2	2	2	1	477	52.196	7.96	High	High		1.053	0.95	97.4	102.6	0.172	0	2.31239	2
FALSE	High	Master Protein	P28801	Glutathione S-transferase P OS=Bos taurus OX=9913 GN=GSTP1 PE=1 SV=2	0	3.26051	7.14286	1	2	1	1	210	23.598	7.36	High	High		0.908	1.101	104.8	95.2	0.194	0	4.79554	1
FALSE	High	Master Protein	F1N5S9	FUN14 domain-containing protein 1 OS=Bos taurus OX=9913 GN=FUNDC1 PE=2 SV=1	0	3.24811	10.9677	1	1	1	1	155	17.162	8.63	High	High		0.805	1.242	110.8	89.2	0.389	0	0	1
FALSE	High	Master Protein	F1N091	Coiled-coil domain containing 6 OS=Bos taurus OX=9913 GN=CCDC6 PE=4 SV=1	0	3.21311	4.55764	1	2	1	1	373	43.079	7.72	High	High		0.753	1.329	114.1	85.9	0.136	0	2.22018	1
FALSE	High	Master Protein	E1BDU8	LIM domain and actin binding 1 OS=Bos taurus OX=9913 GN=LIMA1 PE=1 SV=2	0	3.17954	2.75591	1	1	1	1	762	84.912	7.83	High	High		0.773	1.294	112.8	87.2	0.041	0	0	1
FALSE	High	Master Protein	Q1RMR2	U1 small nuclear ribonucleoprotein 70 kDa OS=Bos taurus OX=9913 GN=SNRNP70 PE=2 SV=1	0	3.17134	2.50569	1	1	1	1	439	51.395	9.94	High	High		0.901	1.109	105.2	94.8	0.122	0	2.55309	1
FALSE	High	Master Protein	Q3ZBT6	Transformer-2 protein homolog beta OS=Bos taurus OX=9913 GN=TRA2B PE=2 SV=1	0	3.15397	7.98611	2	4	2	1	288	33.646	11.25	High	High		0.924	1.082	103.9	96.1	0.52	0	8.46926	2
FALSE	High	Master Protein	Q3T133	Transmembrane emp24 domain-containing protein 9 OS=Bos taurus OX=9913 GN=TMED9 PE=1 SV=1	0	3.15113	4.68085	1	2	1	1	235	27.281	7.93	High	High		0.904	1.107	105.1	94.9	0.155	0	2.5024	1
FALSE	High	Master Protein	Q0VC92	Protein mago nashi homolog 2 OS=Bos taurus OX=9913 GN=MAGOHB PE=2 SV=1	0	3.14436	10.1351	1	1	1	1	148	17.297	6.39	High	High		0.822	1.217	109.8	90.2	0.179	0	0	1
FALSE	High	Master Protein	Q2HJ97	Prohibitin-2 OS=Bos taurus OX=9913 GN=PHB2 PE=2 SV=1	0	3.13972	3.67893	1	3	1	1	299	33.337	9.85	High	High		1.227	0.815	89.8	110.2	0.093	0	0	1
FALSE	High	Master Protein	P62194	26S proteasome regulatory subunit 8 OS=Bos taurus OX=9913 GN=PSMC5 PE=2 SV=1	0	3.13651	6.65025	2	3	2	1	406	45.597	7.55	High	High		0.949	1.054	102.6	97.4	0.179	0	0	2
FALSE	High	Master Protein	G3N2X2	60S ribosomal protein L36 OS=Bos taurus OX=9913 PE=3 SV=1	0	3.12372	10.4762	1	3	1	1	105	12.071	10.62	High	High		1.066	0.938	96.8	103.2	0.468	0	7.9825	1
FALSE	High	Master Protein	A0JBZ9	p97Bucentaur-2 OS=Bos taurus OX=9913 GN=p97bcnt2 PE=1 SV=1	0	3.10902	1.89274	1	3	1	1	634	70.79	5.85	High	High		1.047	0.955	97.7	102.3	0.054	0	2.33109	1
FALSE	High	Master Protein	P01096	ATPase inhibitor, mitochondrial OS=Bos taurus OX=9913 GN=ATP5IF1 PE=1 SV=2	0	3.09367	12.844	2	5	2	1	109	12.293	9.35	High	High		0.878	1.138	106.5	93.5	0.668	0	10.2296	2
FALSE	High	Master Protein	F1N3H1	Calumenin OS=Bos taurus OX=9913 GN=CALU PE=1 SV=1	0	3.06068	4.12698	1	1	1	1	315	37.063	4.59	High	High		0.965	1.037	101.8	98.2	0.145	0	2.77627	1
FALSE	High	Master Protein	F1N5F7	Eukaryotic translation initiation factor 3 subunit M OS=Bos taurus OX=9913 GN=EIF3M PE=3 SV=1	0	3.05636	2.6738	1	2	1	1	374	42.485	5.73	High	High		1.032	0.969	98.4	101.6	0.105	0	2.12656	1
FALSE	High	Master Protein	E1BGB9	Glycerophosphocholine phosphodiesterase 1 OS=Bos taurus OX=9913 GN=GPCPD1 PE=4 SV=2	0.0017301	3.01149	1.63205	1	2	1	1	674	76.273	5.53	High	High		0.826	1.211	109.5	90.5	0.059	0	2.31157	1
FALSE	High	Master Protein	F1MZY2	Glutamine--fructose-6-phosphate transaminase 1 OS=Bos taurus OX=9913 GN=GFPT1 PE=4 SV=1	0.0017301	3.00829	2.83186	1	2	1	1	565	63.462	6.77	High	High		0.893	1.12	105.7	94.3	0.059	0	2.46085	1
FALSE	High	Master Protein	E1BNQ9	Uncharacterized protein OS=Bos taurus OX=9913 GN=HNRNPUL2 PE=1 SV=1	0.0017301	3.00634	1.73565	1	1	1	1	749	85.139	4.91	High	High		1.004	0.996	99.8	100.2	0.055	0	2.3154	1
FALSE	High	Master Protein	Q2NKY7	Septin-2 OS=Bos taurus OX=9913 GN=SEPT2 PE=2 SV=1	0.0017301	3.00612	3.04709	1	4	1	1	361	41.545	6.6	High	High		0.888	1.126	105.9	94.1	0.116	0	7.66123	1
FALSE	High	Master Protein	Q3T168	Calcyclin-binding protein OS=Bos taurus OX=9913 GN=CACYBP PE=2 SV=1	0.0017301	3.00472	8.69565	1	1	1	1	230	26.316	8.25	High	High		0.94	1.064	103.1	96.9	0.179	0	0	1
FALSE	High	Master Protein	Q3MHE4	DNA mismatch repair protein Msh2 OS=Bos taurus OX=9913 GN=MSH2 PE=2 SV=1	0.0017301	2.98255	1.49893	1	1	1	1	934	104.856	5.78	High	High		1.857	0.538	70	130	0.044	0	2.62757	1
FALSE	High	Master Protein	P10575	Glutaredoxin-1 OS=Bos taurus OX=9913 GN=GLRX PE=1 SV=3	0.0017301	2.97062	18.8679	1	1	1	1	106	11.775	8.18	High	High		0.973	1.028	101.4	98.6	0.389	0	0	1
FALSE	High	Master Protein	F2Z4J5	Eukaryotic translation initiation factor 3 subunit G OS=Bos taurus OX=9913 GN=EIF3G PE=3 SV=1	0.0017301	2.96218	4.0625	1	3	1	1	320	35.589	6.13	High	High		0.926	1.079	103.8	96.2	0.122	0	5.58266	1
FALSE	High	Master Protein	Q3T0I4	THO complex subunit 4 OS=Bos taurus OX=9913 GN=ALYREF PE=2 SV=1	0.0017301	2.95078	7.00389	1	1	1	1	257	26.937	11.15	High	High		1.041	0.961	98	102	0.166	0	2.81486	1
FALSE	High	Master Protein	C3V9V7	RNP24 OS=Bos taurus OX=9913 GN=TMED2 PE=3 SV=1	0.0017301	2.94332	13.9303	2	2	2	1	201	22.718	5.17	High	High		0.902	1.108	105.1	94.9	0.468	0	2.5115	2
FALSE	High	Master Protein	F1MS94	Cold shock domain containing E1 OS=Bos taurus OX=9913 GN=CSDE1 PE=4 SV=1	0.0017301	2.94233	2.21643	1	1	1	1	767	85.75	6.2	High	High		0.834	1.199	109.1	90.9	0.044	0	2.55862	1
FALSE	High	Master Protein	P13619	ATP synthase F(0) complex subunit B1, mitochondrial OS=Bos taurus OX=9913 GN=ATP5PB PE=1 SV=2	0.0017301	2.91542	3.125	1	1	1	1	256	28.803	9.41	High	High		1.113	0.898	94.6	105.4	0.145	0	2.3383	1
FALSE	High	Master Protein	Q9TU47	Eukaryotic translation initiation factor 6 OS=Bos taurus OX=9913 GN=EIF6 PE=2 SV=2	0.0017301	2.90833	4.4898	1	1	1	1	245	26.496	4.72	High	High		1.039	0.962	98.1	101.9	0.212	0	2.33496	1
FALSE	High	Master Protein	F1MZ38	Succinate--CoA ligase [ADP/GDP-forming] subunit alpha, mitochondrial OS=Bos taurus OX=9913 GN=SUCLG1 PE=3 SV=1	0.0017301	2.8911	4.62428	1	1	1	1	346	36.116	9.32	High	High		0.848	1.179	108.2	91.8	0.145	0	2.27626	1
FALSE	High	Master Protein	A6QPZ0	CSTB protein OS=Bos taurus OX=9913 GN=CSTB PE=2 SV=1	0.0017301	2.87095	11.8812	1	2	1	1	101	11.584	5.83	High	High		0.965	1.036	101.8	98.2	0.468	0	2.58669	1
FALSE	High	Master Protein	Q08DQ6	Zyxin OS=Bos taurus OX=9913 GN=ZYX PE=1 SV=1	0.0017301	2.85636	1.9678	1	1	1	1	559	60.063	6.76	High	High		0.969	1.032	101.6	98.4	0.089	0	2.61358	1
FALSE	High	Master Protein	F1MFX7	Ubiquitin like with PHD and ring finger domains 2 OS=Bos taurus OX=9913 GN=UHRF2 PE=4 SV=2	0.0017301	2.85201	1.59574	1	3	1	1	752	83.829	8.29	High	High		0.851	1.176	108.1	91.9	0.053	0	2.54019	1
FALSE	High	Master Protein	Q1LZB5	Mitochondrial import receptor subunit TOM40 homolog OS=Bos taurus OX=9913 GN=TOMM40 PE=2 SV=1	0.0017301	2.84101	7.20222	2	2	2	1	361	37.701	7.25	High	High		1.036	0.966	98.2	101.8	0.334	0	0	2
FALSE	High	Master Protein	Q3SZR3	Alpha-1-acid glycoprotein OS=Bos taurus OX=9913 GN=ORM1 PE=2 SV=1	0.0017301	2.83091	4.9505	1	2	1	1	202	23.168	5.87	High	High		1.081	0.925	96.1	103.9	0.179	0	2.42434	1
FALSE	High	Master Protein	Q3SZ87	Translocon-associated protein subunit gamma OS=Bos taurus OX=9913 GN=SSR3 PE=2 SV=1	0.0017301	2.82944	7.56757	1	1	1	1	185	21.061	9.61	High	High		0.969	1.032	101.6	98.4	0.389	0	2.50787	1
FALSE	High	Master Protein	Q1KZG0	Zinc transporter ZIP4 OS=Bos taurus OX=9913 GN=SLC39A4 PE=1 SV=1	0.0017301	2.82362	2.60337	1	2	1	1	653	68.576	5.87	High	High		0.902	1.108	105.1	94.9	0.129	0	5.2763	1
FALSE	High	Master Protein	E1BQ11	Catenin delta 1 OS=Bos taurus OX=9913 GN=CTNND1 PE=1 SV=2	0.0017301	2.82131	1.5625	1	4	1	1	960	106.797	6.23	High	High		1.033	0.968	98.4	101.6	0.042	0	2.17084	1
FALSE	High	Master Protein	F1MHV5	Microtubule-associated protein RP/EB family member 1 OS=Bos taurus OX=9913 GN=MAPRE1 PE=4 SV=2	0.0017301	2.81502	7.08955	1	1	1	1	268	30.178	5.31	High	High		1.058	0.946	97.2	102.8	0.136	0	0	1
FALSE	High	Master Protein	F1MLE8	Uncharacterized protein OS=Bos taurus OX=9913 GN=SEC22B PE=3 SV=1	0.0017301	2.79615	4.78088	1	1	1	1	251	28.691	9.22	Not Found	High		100	0.01		200	0.166	0	2.40431	1
FALSE	High	Master Protein	A0A140T872	Dihydrofolate reductase OS=Bos taurus OX=9913 GN=DHFR PE=3 SV=1	0.0017301	2.77989	9.09091	1	1	1	1	187	21.589	7.33	High	High		1.036	0.965	98.2	101.8	0.179	0	2.14347	1
FALSE	High	Master Protein	E1BM12	Spermidine synthase OS=Bos taurus OX=9913 GN=SRM PE=3 SV=1	0.0017301	2.77259	6.95364	2	2	2	1	302	33.882	5.99	High	High		0.997	1.003	100.1	99.9	0.274	0	4.48184	2
FALSE	High	Master Protein	Q3SZC1	GrpE protein homolog 1, mitochondrial OS=Bos taurus OX=9913 GN=GRPEL1 PE=1 SV=1	0.0017301	2.74642	5.06912	1	2	1	1	217	24.291	8.13	High	High		1.518	0.659	79.4	120.6	0.145	0	0	1
FALSE	High	Master Protein	Q0VCL3	Ubiquitin-like-conjugating enzyme ATG3 OS=Bos taurus OX=9913 GN=ATG3 PE=2 SV=1	0.0017301	2.74618	4.14013	1	1	1	1	314	35.729	4.74	High	High		0.928	1.077	103.7	96.3	0.129	0	0	1
FALSE	High	Master Protein	E1BK63	Ribosomal protein L15 OS=Bos taurus OX=9913 PE=3 SV=1	0.0017301	2.74088	4.41176	1	2	1	1	204	24.112	11.58	High	High		0.982	1.018	100.9	99.1	0.179	0	4.73067	1
FALSE	High	Master Protein	F1MJW5	Palladin, cytoskeletal associated protein OS=Bos taurus OX=9913 GN=PALLD PE=1 SV=2	0.0017301	2.73569	1.6436	2	2	2	1	1156	125.099	6.83	High	High		1.049	0.953	97.6	102.4	0.072	0	4.41938	2
FALSE	High	Master Protein	P11019	V-type proton ATPase subunit E 1 OS=Bos taurus OX=9913 GN=ATP6V1E1 PE=2 SV=1	0.0017301	2.73471	5.30973	1	2	1	1	226	26.123	8.44	High	High		0.805	1.242	110.8	89.2	0.155	0	0	1
FALSE	High	Master Protein	F6RBQ9	RNA binding motif protein 3 OS=Bos taurus OX=9913 GN=RBM3 PE=1 SV=1	0.0034188	2.71187	8.125	1	3	1	1	160	17.485	8.88	High	High		1.113	0.899	94.7	105.3	0.52	0	1.62451	1
FALSE	High	Master Protein	A6H7I5	Dynamin-2 OS=Bos taurus OX=9913 GN=DNM2 PE=2 SV=1	0.0034188	2.68445	1.84758	1	1	1	1	866	97.775	7.62	High	High		1.077	0.928	96.3	103.7	0.041	0	0	1
FALSE	High	Master Protein	F1N605	Phosphatidylinositol binding clathrin assembly protein OS=Bos taurus OX=9913 GN=PICALM PE=1 SV=1	0.0034188	2.68277	3.24675	1	3	1	1	616	66.909	7.02	High	High		1.322	0.756	86.1	113.9	0.096	0	0	1
FALSE	High	Master Protein	Q2KJ46	26S proteasome non-ATPase regulatory subunit 3 OS=Bos taurus OX=9913 GN=PSMD3 PE=2 SV=1	0.0034188	2.67675	2.80899	1	1	1	1	534	60.919	8.6	High	High		0.938	1.066	103.2	96.8	0.061	0	2.82932	1
FALSE	High	Master Protein	G3N3W5	Uncharacterized protein OS=Bos taurus OX=9913 GN=LOC100301026 PE=4 SV=1	0.0034188	2.67192	3.125	2	2	2	1	928	104.62	6.7	High	High		0.782	1.279	112.2	87.8	0.087	0	0	2
FALSE	High	Master Protein	Q3T0G3	AHA1, activator of heat shock 90kDa protein ATPase homolog 1 (Yeast) OS=Bos taurus OX=9913 GN=AHSA1 PE=2 SV=1	0.0034188	2.67164	7.10059	2	2	2	1	338	38.217	5.53	High	High		0.916	1.091	104.4	95.6	0.212	0	2.15364	2
FALSE	High	Master Protein	A7YWH5	DKC1 protein OS=Bos taurus OX=9913 GN=DKC1 PE=1 SV=1	0.0034188	2.66254	4.54545	1	1	1	1	506	56.817	9.61	High	High		1.167	0.857	92.3	107.7	0.075	0	0	1
FALSE	High	Master Protein	P11017	Guanine nucleotide-binding protein G(I)/G(S)/G(T) subunit beta-2 OS=Bos taurus OX=9913 GN=GNB2 PE=2 SV=3	0.0034188	2.64493	5.58824	1	1	1	1	340	37.307	6	High	High		0.839	1.192	108.8	91.2	0.155	0	2.24598	1
FALSE	High	Master Protein	Q3MHR3	Dynein light chain 2, cytoplasmic OS=Bos taurus OX=9913 GN=DYNLL2 PE=3 SV=1	0.0034188	2.63097	24.7191	1	1	1	1	89	10.343	7.37	High	High		0.749	1.336	114.4	85.6	0.585	0	0	1
FALSE	High	Master Protein	G3N0T0	Hypoxanthine phosphoribosyltransferase OS=Bos taurus OX=9913 GN=LOC510369 PE=3 SV=1	0.0034188	2.6135	5.9633	1	3	1	1	218	24.56	6.95	High	High		1.072	0.933	96.5	103.5	0.194	0	2.11231	1
FALSE	High	Master Protein	G3X7A8	Uncharacterized protein OS=Bos taurus OX=9913 GN=LOC404103 PE=4 SV=1	0.00425894	2.58153	13	1	2	1	1	100	10.821	8.66	High	High		1.025	0.975	98.7	101.3	0.468	0	5.19019	1
FALSE	High	Master Protein	A5D7A2	GARS protein OS=Bos taurus OX=9913 GN=GARS PE=1 SV=1	0.00425894	2.57659	2.70636	1	1	1	1	739	83.065	7.3	High	High		0.881	1.134	106.3	93.7	0.046	0	2.55589	1
FALSE	High	Master Protein	A4FV12	UBA2 protein OS=Bos taurus OX=9913 GN=UBA2 PE=1 SV=1	0.00425894	2.56463	2.34375	1	1	1	1	640	70.987	5.25	High	High		0.828	1.208	109.4	90.6	0.064	0	0	1
FALSE	High	Master Protein	F1MIH2	Septin-7 OS=Bos taurus OX=9913 GN=SEPT7 PE=3 SV=2	0.00479233	2.56067	2.97483	1	1	1	1	437	50.664	8.63	High	High		1.01	0.99	99.5	100.5	0.089	0	3.22092	1
FALSE	High	Master Protein	E1BH82	Casein kinase II subunit alpha OS=Bos taurus OX=9913 GN=CSNK2A1 PE=4 SV=2	0.00479233	2.5544	3.32481	1	1	1	1	391	45.193	6.67	High	High		1.144	0.874	93.3	106.7	0.136	0	2.5076	1
FALSE	High	Master Protein	E1BME9	NADH dehydrogenase [ubiquinone] flavoprotein 3, mitochondrial OS=Bos taurus OX=9913 GN=NDUFV3 PE=1 SV=2	0.00479233	2.53655	3.1185	1	1	1	1	481	51.55	9.38	High	High		0.938	1.066	103.2	96.8	0.08	0	2.11457	1
FALSE	High	Master Protein	Q6R8F2	Cadherin-1 OS=Bos taurus OX=9913 GN=CDH1 PE=2 SV=1	0.00479233	2.53003	2.04082	1	1	1	1	882	97.877	4.89	High	High		0.906	1.104	104.9	95.1	0.059	0	2.12087	1
FALSE	High	Master Protein	Q0VCV0	Replication protein A subunit OS=Bos taurus OX=9913 GN=RPA1 PE=2 SV=1	0.00479233	2.51357	1.78571	1	1	1	1	616	68.171	7.72	High	High		0.893	1.119	105.6	94.4	0.064	0	2.01326	1
FALSE	High	Master Protein	F1MKS3	Uncharacterized protein OS=Bos taurus OX=9913 GN=TXNDC5 PE=1 SV=2	0.00479233	2.50864	7.393	1	3	1	1	257	28.655	5.11	High	High		0.828	1.208	109.4	90.6	0.179	0	4.29346	1
FALSE	High	Master Protein	G3N0U1	Glycylpeptide N-tetradecanoyltransferase OS=Bos taurus OX=9913 GN=NMT2 PE=3 SV=1	0.00479233	2.48214	2.6465	1	1	1	1	529	60.351	7.61	High	High		0.865	1.155	107.2	92.8	0.07	0	0	1
FALSE	High	Master Protein	Q0VCH9	GLI pathogenesis-related 2 OS=Bos taurus OX=9913 GN=GLIPR2 PE=2 SV=1	0.00479233	2.47147	5.19481	1	1	1	1	154	17.199	9.5	High	High		0.953	1.05	102.4	97.6	0.259	0	2.41552	1
FALSE	High	Master Protein	A6QLU1	Glycerol-3-phosphate dehydrogenase, mitochondrial OS=Bos taurus OX=9913 GN=GPD2 PE=2 SV=1	0.00479233	2.46878	2.06327	1	1	1	1	727	80.712	7.05	High	High		1.118	0.894	94.4	105.6	0.048	0	0	1
FALSE	High	Master Protein	F1MHC2	Syntaxin binding protein 2 OS=Bos taurus OX=9913 GN=STXBP2 PE=1 SV=1	0.00479233	2.44177	2.69815	1	2	1	1	593	66.314	6.87	High	High		1.265	0.791	88.3	111.7	0.058	0	2.19905	1
FALSE	High	Master Protein	Q2NL29	Inositol-3-phosphate synthase 1 OS=Bos taurus OX=9913 GN=ISYNA1 PE=2 SV=1	0.00479233	2.42736	3.05206	1	1	1	1	557	60.723	6	High	High		1.071	0.934	96.6	103.4	0.086	0	0	1
FALSE	High	Master Protein	A6H7F8	DNA helicase OS=Bos taurus OX=9913 GN=MCM5 PE=2 SV=1	0.00479233	2.42285	1.90736	1	1	1	1	734	82.108	8.21	High	High		0.939	1.065	103.2	96.8	0.049	0	0	1
FALSE	High	Master Protein	A1A4J1	ATP-dependent 6-phosphofructokinase, liver type OS=Bos taurus OX=9913 GN=PFKL PE=2 SV=1	0.00479233	2.41601	1.92308	1	2	1	1	780	85.237	7.36	High	High		1.281	0.781	87.7	112.3	0.053	0	2.05589	1
FALSE	High	Master Protein	Q3T0X8	Na(+)/H(+) exchange regulatory cofactor NHE-RF3 OS=Bos taurus OX=9913 GN=PDZK1 PE=2 SV=1	0.00479233	2.40494	5.38462	1	1	1	1	520	57.14	5.45	High	High		1.276	0.784	87.9	112.1	0.068	0	0	1
FALSE	High	Master Protein	A1A4K3	DNA damage-binding protein 1 OS=Bos taurus OX=9913 GN=DDB1 PE=1 SV=1	0.00479233	2.39848	0.877193	1	1	1	1	1140	126.849	5.26	High	High		0.891	1.122	105.7	94.3	0.038	0	2.57975	1
FALSE	High	Master Protein	Q3T0M7	Ran-specific GTPase-activating protein OS=Bos taurus OX=9913 GN=RANBP1 PE=2 SV=1	0.00479233	2.39051	5.33981	1	1	1	1	206	23.698	5.02	High	High		0.904	1.106	105	95	0.259	0	0	1
FALSE	High	Master Protein	A4FV97	Ribosomal L1 domain-containing protein 1 OS=Bos taurus OX=9913 GN=RSL1D1 PE=2 SV=1	0.00479233	2.38605	3.11203	1	1	1	1	482	53.044	10.1	High	High		1.003	0.997	99.9	100.1	0.101	0	2.61087	1
FALSE	High	Master Protein	A5D9A8	Squalene epoxidase OS=Bos taurus OX=9913 GN=SQLE PE=2 SV=1	0.00479233	2.37304	2.7972	1	1	1	1	572	63.52	9.04	High	High		0.863	1.159	107.4	92.6	0.072	0	2.00069	1
FALSE	High	Master Protein	Q3ZBK2	Redox-regulatory protein FAM213A OS=Bos taurus OX=9913 GN=FAM213A PE=2 SV=1	0.00479233	2.36331	5.50459	1	1	1	1	218	24.34	8.63	High	High		1.143	0.875	93.3	106.7	0.155	0	2.07748	1
FALSE	High	Master Protein	F1MXY9	Serine/arginine-rich-splicing factor 6 OS=Bos taurus OX=9913 GN=SRSF6 PE=4 SV=2	0.00479233	2.34084	2.02899	1	4	1	1	345	39.695	11.47	High	High		0.967	1.034	101.7	98.3	0.122	0	7.40003	1
FALSE	High	Master Protein	A6H768	Galactokinase OS=Bos taurus OX=9913 GN=GALK1 PE=2 SV=2	0.00479233	2.3318	2.80612	1	1	1	1	392	42.201	6.15	High	High		0.881	1.135	106.3	93.7	0.116	0	2.14493	1
FALSE	High	Master Protein	A5H027	Ribonuclease L (2',5'-oligoisoadenylate synthetase-dependent) OS=Bos taurus OX=9913 GN=RNASEL PE=2 SV=1	0.00479233	2.32683	3.3195	1	2	1	1	723	81.651	6.79	High	High		0.722	1.385	116.2	83.8	0.096	0	0	1
FALSE	High	Master Protein	P68102	Eukaryotic translation initiation factor 2 subunit 1 OS=Bos taurus OX=9913 GN=EIF2S1 PE=2 SV=2	0.00479233	2.30619	3.80952	1	1	1	1	315	36.085	5.08	High	High		0.846	1.182	108.3	91.7	0.11	0	2.77853	1
FALSE	High	Master Protein	A0A140T853	Isopentenyl-diphosphate Delta-isomerase 1 OS=Bos taurus OX=9913 GN=IDI1 PE=4 SV=1	0.00479233	2.30522	3.13589	1	1	1	1	287	32.457	6.73	High	High		1.408	0.71	83	117	0.122	0	2.10683	1
FALSE	High	Master Protein	P56701	26S proteasome non-ATPase regulatory subunit 2 OS=Bos taurus OX=9913 GN=PSMD2 PE=1 SV=2	0.00479233	2.29217	1.65198	1	1	1	1	908	100.194	5.2	High	High		0.888	1.126	105.9	94.1	0.04	0	2.32119	1
FALSE	High	Master Protein	E1BHM5	RNA binding motif protein 25 OS=Bos taurus OX=9913 GN=RBM25 PE=4 SV=2	0.00479233	2.28483	1.18624	1	1	1	1	843	100.094	6.32	High	High		0.807	1.24	110.7	89.3	0.07	0	0	1
FALSE	High	Master Protein	Q0VCF1	Sorbin and SH3 domain containing 1 OS=Bos taurus OX=9913 GN=SORBS1 PE=2 SV=1	0.00479233	2.28416	3.9627	1	1	1	1	429	46.433	8.07	High	High		0.891	1.122	105.7	94.3	0.105	0	0	1
FALSE	High	Master Protein	P26882	Peptidyl-prolyl cis-trans isomerase D OS=Bos taurus OX=9913 GN=PPID PE=1 SV=6	0.00479233	2.26946	2.43243	1	2	1	1	370	40.595	6.55	High	High		1.001	0.999	100	100	0.086	0	2.77247	1
FALSE	High	Master Protein	P25975	Cathepsin L1 OS=Bos taurus OX=9913 GN=CTSL PE=1 SV=3	0.00479233	2.26273	4.19162	1	1	1	1	334	37.323	7.02	High	High		0.903	1.108	105.1	94.9	0.136	0	1.84442	1
FALSE	High	Master Protein	A4IFB1	Serrate RNA effector molecule homolog OS=Bos taurus OX=9913 GN=SRRT PE=2 SV=1	0.00479233	2.2455	1.48402	1	3	1	1	876	100.504	5.97	High	High		1.04	0.961	98	102	0.048	0	2.12248	1
FALSE	High	Master Protein	A5PK96	ACP1 protein OS=Bos taurus OX=9913 GN=ACP1 PE=2 SV=1	0.00479233	2.23747	6.96203	1	1	1	1	158	18.157	7.11	High	High		1.069	0.935	96.6	103.4	0.259	0	2.37181	1
FALSE	High	Master Protein	O97594	Structural maintenance of chromosomes protein 3 OS=Bos taurus OX=9913 GN=SMC3 PE=1 SV=1	0.00479233	2.23725	1.39573	1	1	1	1	1218	141.934	8.44	High	High		0.966	1.035	101.7	98.3	0.029	0	0	1
FALSE	High	Master Protein	A6QQ11	PGM2 protein (Fragment) OS=Bos taurus OX=9913 GN=PGM2 PE=1 SV=1	0.00479233	2.23151	3.0303	1	1	1	1	627	69.538	6.73	High	High		1.184	0.844	91.6	108.4	0.058	0	2.00228	1
FALSE	High	Master Protein	A6QLP7	Translocon-associated protein subunit alpha OS=Bos taurus OX=9913 GN=SSR1 PE=2 SV=1	0.00479233	2.22812	5.24476	1	3	1	1	286	32.034	4.45	High	High		1.009	0.992	99.6	100.4	0.212	0	2.01795	1
FALSE	High	Master Protein	F1MWG1	Oxoglutarate dehydrogenase like OS=Bos taurus OX=9913 GN=OGDHL PE=4 SV=2	0.00479233	2.21753	1.18812	1	1	1	1	1010	114.353	6.93	High	High		0.975	1.026	101.3	98.7	0.041	0	0	1
FALSE	High	Master Protein	Q32S38	Glutamate-cysteine ligase catalytic subunit OS=Bos taurus OX=9913 GN=GCLC PE=1 SV=1	0.00479233	2.1827	2.80992	1	1	1	1	605	68.979	6.34	High	High		0.756	1.323	113.9	86.1	0.07	0	0	1
FALSE	High	Master Protein	Q3MHP5	Developmentally-regulated GTP-binding protein 1 OS=Bos taurus OX=9913 GN=DRG1 PE=2 SV=1	0.00479233	2.17542	3.81471	1	1	1	1	367	40.517	8.9	High	High		1.153	0.867	92.9	107.1	0.093	0	0	1
FALSE	High	Master Protein	Q148N0	2-oxoglutarate dehydrogenase, mitochondrial OS=Bos taurus OX=9913 GN=OGDH PE=2 SV=1	0.00479233	2.17438	1.17302	1	3	1	1	1023	115.734	6.76	High	High		0.892	1.121	105.7	94.3	0.044	0	0	1
FALSE	High	Master Protein	F1MUP9	Vesicle amine transport 1 OS=Bos taurus OX=9913 GN=VAT1 PE=1 SV=2	0.00558659	2.16507	3.9801	1	1	1	1	402	42.813	6.44	High	High		0.928	1.078	103.7	96.3	0.122	0	0	1
FALSE	High	Master Protein	A7MB62	Actin-related protein 2 OS=Bos taurus OX=9913 GN=ACTR2 PE=1 SV=1	0.00616808	2.12488	3.04569	1	2	1	1	394	44.732	6.74	High	High		0.962	1.039	101.9	98.1	0.11	0	2.02477	1
FALSE	High	Master Protein	E1BJA2	Apoptosis inducing factor mitochondria associated 1 OS=Bos taurus OX=9913 GN=AIFM1 PE=1 SV=1	0.00616808	2.11839	2.12072	1	1	1	1	613	66.83	9.19	High	High		0.977	1.023	101.1	98.9	0.07	0	2.21307	1
FALSE	High	Master Protein	Q3ZBU2	CDGSH iron-sulfur domain-containing protein 1 OS=Bos taurus OX=9913 GN=CISD1 PE=1 SV=1	0.00616808	2.11188	12.2642	1	1	1	1	106	11.975	9.09	High	High		1.104	0.905	95	105	0.468	0	2.57918	1
FALSE	High	Master Protein	A0A140T842	Lon protease homolog, mitochondrial OS=Bos taurus OX=9913 GN=LONP1 PE=3 SV=1	0.00616808	2.0998	1.2487	1	1	1	1	961	106.623	6.7	High	High		1.035	0.966	98.3	101.7	0.042	0	0	1
FALSE	High	Master Protein	A5D7N6	Kinesin-like protein OS=Bos taurus OX=9913 GN=KIF23 PE=2 SV=1	0.00616808	2.09724	1.36555	1	2	1	1	952	109.018	8.35	High	High		1.46	0.685	81.3	118.7	0.04	0	0	1
FALSE	High	Master Protein	G3MZZ3	Sorting and assembly machinery component 50 homolog OS=Bos taurus OX=9913 GN=SAMM50 PE=4 SV=1	0.00616808	2.06384	3.62473	1	1	1	1	469	51.758	6.8	High	High		0.969	1.032	101.6	98.4	0.08	0	0	1
FALSE	High	Master Protein	Q1RMM9	Alpha-galactosidase OS=Bos taurus OX=9913 GN=NAGA PE=2 SV=1	0.00616808	2.05814	2.91971	1	1	1	1	411	46.53	5.59	High	High		1.044	0.958	97.9	102.1	0.101	0	0	1
FALSE	High	Master Protein	F1MF76	Uncharacterized protein OS=Bos taurus OX=9913 GN=LOC515570 PE=4 SV=2	0.00616808	2.04489	1.2275	1	2	1	1	1222	133.984	5.87	High	High		0.931	1.074	103.6	96.4	0.032	0	2.30853	1
FALSE	High	Master Protein	F1MX38	Signal transducer and activator of transcription OS=Bos taurus OX=9913 GN=STAT3 PE=3 SV=1	0.00616808	2.03203	1.68831	1	1	1	1	770	88.011	6.3	High	High		0.845	1.184	108.4	91.6	0.05	0	0	1
FALSE	High	Master Protein	Q3SYW6	Eukaryotic translation initiation factor 3 subunit C OS=Bos taurus OX=9913 GN=EIF3C PE=2 SV=1	0.00616808	2.02036	1.09649	1	3	1	1	912	105.3	5.81	High	High		1.163	0.86	92.5	107.5	0.049	0	2.02313	1
FALSE	High	Master Protein	F1MC86	Guanine monophosphate synthase OS=Bos taurus OX=9913 GN=GMPS PE=4 SV=2	0.00616808	2.01791	1.58501	1	2	1	1	694	76.806	6.77	High	High		0.982	1.018	100.9	99.1	0.053	0	2.32972	1
FALSE	High	Master Protein	Q3ZCC9	Protein SEC13 homolog OS=Bos taurus OX=9913 GN=SEC13 PE=2 SV=1	0.00616808	2.01529	7.14286	1	1	1	1	322	35.449	5.48	High	High		0.708	1.411	117.1	82.9	0.179	0	0	1
FALSE	High	Master Protein	A4FUD0	MTHFD1 protein OS=Bos taurus OX=9913 GN=MTHFD1 PE=1 SV=1	0.00616808	2.00362	1.92513	1	3	1	1	935	101.113	7.31	High	High		0.883	1.133	106.2	93.8	0.04	0	0	1
FALSE	High	Master Protein	P23004	Cytochrome b-c1 complex subunit 2, mitochondrial OS=Bos taurus OX=9913 GN=UQCRC2 PE=1 SV=2	0.00616808	1.99654	3.97351	1	1	1	1	453	48.119	8.73	High	High		0.921	1.086	104.1	95.9	0.096	0	0	1
FALSE	High	Master Protein	E1BIN5	Cullin 3 OS=Bos taurus OX=9913 GN=CUL3 PE=3 SV=2	0.00616808	1.98758	1.69271	1	1	1	1	768	88.902	8.48	High	High		1.016	0.984	99.2	100.8	0.046	0	0	1
FALSE	High	Master Protein	F1MJV5	Ubiquitin carboxyl-terminal hydrolase 14 OS=Bos taurus OX=9913 GN=USP14 PE=3 SV=2	0.00616808	1.98297	2.22672	1	1	1	1	494	55.941	5.2	High	High		1.043	0.959	97.9	102.1	0.075	0	2.10915	1
FALSE	High	Master Protein	Q6QRN7	PP1201 protein OS=Bos taurus OX=9913 GN=TMBIM1 PE=2 SV=1	0.00616808	1.97716	4.54545	1	1	1	1	308	33.926	8.4	High	High		0.899	1.112	105.3	94.7	0.292	0	1.81285	1
FALSE	High	Master Protein	O97725	NADH dehydrogenase [ubiquinone] 1 alpha subcomplex subunit 12 OS=Bos taurus OX=9913 GN=NDUFA12 PE=1 SV=1	0.00616808	1.9539	5.51724	1	2	1	1	145	17.079	9.67	High	High	Acetyl [N-Term]	1.73	0.578	73.2	126.8	0.259	0	0	1
FALSE	High	Master Protein	P42026	NADH dehydrogenase [ubiquinone] iron-sulfur protein 7, mitochondrial OS=Bos taurus OX=9913 GN=NDUFS7 PE=1 SV=1	0.00616808	1.95234	4.16667	1	1	1	1	216	23.755	9.86	High	High		0.987	1.014	100.7	99.3	0.179	0	0	1
FALSE	High	Master Protein	Q3T0L2	Endoplasmic reticulum resident protein 44 OS=Bos taurus OX=9913 GN=ERP44 PE=2 SV=1	0.00616808	1.93892	3.69458	1	1	1	1	406	46.806	5.31	High	High		0.77	1.298	113	87	0.105	0	2.05475	1
FALSE	High	Master Protein	Q865S1	AP-3 complex subunit delta-1 OS=Bos taurus OX=9913 GN=AP3D1 PE=1 SV=2	0.00616808	1.93779	1.57415	1	1	1	1	1207	136.304	7.08	High	High		0.813	1.23	110.3	89.7	0.035	0	0	1
FALSE	High	Master Protein	F1MMA0	Interleukin enhancer binding factor 3 OS=Bos taurus OX=9913 GN=ILF3 PE=4 SV=2	0.00616808	1.93742	1.45414	1	3	1	1	894	95.334	8.87	High	High		0.944	1.06	102.9	97.1	0.054	0	0	1
FALSE	High	Master Protein	P81623	Endoplasmic reticulum resident protein 29 OS=Bos taurus OX=9913 GN=ERP29 PE=1 SV=2	0.00616808	1.93667	4.65116	1	1	1	1	258	28.788	5.82	High	High		0.905	1.105	105	95	0.179	0	0	1
FALSE	High	Master Protein	F1MIH4	Chloride intracellular channel protein OS=Bos taurus OX=9913 GN=CLIC5 PE=3 SV=1	0.00616808	1.93517	3.89016	1	1	1	1	437	48.932	4.54	High	High		1.124	0.889	94.1	105.9	0	0	0	1
FALSE	High	Master Protein	F1N4Q2	Methionine aminopeptidase 2 OS=Bos taurus OX=9913 GN=METAP2 PE=3 SV=1	0.00616808	1.92812	3.56394	1	1	1	1	477	52.76	5.92	High	High		1.01	0.99	99.5	100.5	0.077	0	0	1
FALSE	High	Master Protein	F1MZD1	Wee1-like protein kinase OS=Bos taurus OX=9913 GN=WEE2 PE=3 SV=2	0.00679245	1.9108	2.12014	1	1	1	1	566	62.426	6.14	High	High		1.058	0.945	97.2	102.8	0.068	0	0	1
FALSE	High	Master Protein	F1MPH9	Caprin-1 OS=Bos taurus OX=9913 GN=CAPRIN1 PE=4 SV=2	0.00679245	1.90066	1.55367	1	1	1	1	708	78.379	5.29	High	High		1.179	0.848	91.8	108.2	0.093	0	0	1
FALSE	High	Master Protein	A6H7G3	Methylsterol monooxygenase 1 OS=Bos taurus OX=9913 GN=MSMO1 PE=2 SV=1	0.00679245	1.88807	4.77816	1	1	1	1	293	35.037	6.95	High	High		1.067	0.937	96.8	103.2	0.259	0	2.91391	1
FALSE	High	Master Protein	Q58DA3	Ly1 antibody reactive OS=Bos taurus OX=9913 GN=LYAR PE=2 SV=1	0.00679245	1.87844	3.66492	1	2	1	1	382	43.009	9.42	High	High		1.082	0.924	96	104	0.11	0	0	1
FALSE	High	Master Protein	Q2TBV6	Coiled-coil domain-containing protein 124 OS=Bos taurus OX=9913 GN=CCDC124 PE=2 SV=1	0.00679245	1.87778	8.07175	1	1	1	1	223	25.99	9.52	Not Found	High		100	0.01		200	0.166	0	0	1
FALSE	High	Master Protein	F2Z4H6	Tripartite motif containing 23 OS=Bos taurus OX=9913 GN=TRIM23 PE=4 SV=1	0.00679245	1.87517	1.72117	1	1	1	1	581	64.666	6.46	High	High		0.873	1.146	106.8	93.2	0.07	0	0	1
FALSE	High	Master Protein	Q08DZ2	Serine/threonine-protein kinase PRP4 homolog OS=Bos taurus OX=9913 GN=PRPF4B PE=2 SV=1	0.00679245	1.86455	1.19048	1	1	1	1	1008	116.575	10.24	High	High		1.156	0.865	92.8	107.2	0.043	0	0	1
FALSE	High	Master Protein	A4FUZ3	Proteasome (Prosome, macropain) 26S subunit, ATPase, 1 OS=Bos taurus OX=9913 GN=PSMC1 PE=1 SV=1	0.00679245	1.86233	3.40909	1	1	1	1	440	49.154	6.21	High	High		1.118	0.894	94.4	105.6	0.086	0	0	1
FALSE	High	Master Protein	F1MBN2	Tight junction protein 2 OS=Bos taurus OX=9913 GN=TJP2 PE=1 SV=2	0.00679245	1.85232	1.07794	1	3	1	1	1206	135.118	7.27	High	High		0.855	1.17	107.8	92.2	0.028	0	0	1
FALSE	High	Master Protein	Q5E9H7	Very-long-chain 3-oxoacyl-CoA reductase OS=Bos taurus OX=9913 GN=HSD17B12 PE=2 SV=1	0.00679245	1.84802	2.5641	1	1	1	1	312	34.473	9.26	High	High		0.986	1.014	100.7	99.3	0.145	0	2.00825	1
FALSE	High	Master Protein	A5PKM3	SPTLC2 protein OS=Bos taurus OX=9913 GN=SPTLC2 PE=2 SV=1	0.00679245	1.8471	2.13523	1	1	1	1	562	62.848	8.06	High	High		0.87	1.149	106.9	93.1	0.066	0	0	1
FALSE	High	Master Protein	E1BMI6	G protein nucleolar 3 OS=Bos taurus OX=9913 GN=GNL3 PE=4 SV=1	0.00679245	1.84649	2.72727	1	1	1	1	550	61.98	9.22	High	High		1.293	0.773	87.2	112.8	0.077	0	0	1
FALSE	High	Master Protein	A4FUC8	CARS protein OS=Bos taurus OX=9913 GN=CARS PE=1 SV=1	0.00679245	1.78595	1.68269	1	1	1	1	832	94.074	6.61	High	High		1.36	0.736	84.8	115.2	0.047	0	0	1
FALSE	High	Master Protein	Q24JZ4	Metadherin OS=Bos taurus OX=9913 GN=MTDH PE=1 SV=1	0.00679245	1.78516	2.74443	1	1	1	1	583	64.016	9.23	High	High		1.124	0.889	94.1	105.9	0.083	0	0	1
FALSE	High	Master Protein	A0A140T886	Coatomer subunit gamma OS=Bos taurus OX=9913 GN=COPG1 PE=3 SV=1	0.00679245	1.77754	2.0595	1	1	1	1	874	97.337	5.45	High	High		0.799	1.251	111.2	88.8	0.046	0	0	1
FALSE	High	Master Protein	A5D7D9	DEAH-box helicase 15 OS=Bos taurus OX=9913 GN=DHX15 PE=1 SV=1	0.00679245	1.77728	1.63522	1	1	1	1	795	90.875	7.46	High	High		0.914	1.094	104.5	95.5	0.053	0	2.49902	1
FALSE	High	Master Protein	P67868	Casein kinase II subunit beta OS=Bos taurus OX=9913 GN=CSNK2B PE=1 SV=1	0.00754148	1.75007	7.44186	1	1	1	1	215	24.926	5.55	High	High		0.985	1.016	100.8	99.2	0.212	0	0	1
FALSE	High	Master Protein	E1BHX7	Phosphoinositide phospholipase C OS=Bos taurus OX=9913 GN=PLCB3 PE=4 SV=1	0.00810612	1.74545	0.972447	1	1	1	1	1234	139.185	5.99	High	High		0.69	1.45	118.4	81.6	0.036	0	0	1
FALSE	High	Master Protein	Q2KJ84	Transmembrane emp24 domain-containing protein 5 OS=Bos taurus OX=9913 GN=TMED5 PE=2 SV=1	0.00810612	1.73377	5.30973	1	1	1	1	226	25.858	4.86	High	High		0.753	1.328	114.1	85.9	0.194	0	0	1
FALSE	High	Master Protein	A6QQP4	SCARB2 protein OS=Bos taurus OX=9913 GN=SCARB2 PE=1 SV=1	0.00810612	1.70863	2.30126	1	1	1	1	478	53.951	5.24	High	High		0.517	1.935	131.8	68.2	0.089	0	0	1
FALSE	High	Master Protein	Q2KJI2	Dolichyl-diphosphooligosaccharide--protein glycosyltransferase subunit STT3A OS=Bos taurus OX=9913 GN=STT3A PE=2 SV=1	0.00810612	1.69272	0.992908	1	2	1	1	705	80.603	8.1	High	High		1.162	0.861	92.5	107.5	0.061	0	1.73849	1
FALSE	High	Master Protein	E1BM26	Proteasome activator subunit 3 OS=Bos taurus OX=9913 GN=PSME3 PE=4 SV=1	0.00810612	1.68994	5.90551	1	1	1	1	254	29.488	5.95	High	High		1.064	0.94	96.9	103.1	0.136	0	0	1
FALSE	High	Master Protein	Q0VC27	High mobility group AT-hook 1 OS=Bos taurus OX=9913 GN=HMGA1 PE=2 SV=1	0.00810612	1.68825	8.33333	1	1	1	1	96	10.643	10.32	High	High		0.875	1.143	106.7	93.3	0.585	0	2.39289	1
FALSE	High	Master Protein	A7YW98	Arginine--tRNA ligase, cytoplasmic OS=Bos taurus OX=9913 GN=RARS PE=2 SV=1	0.00810612	1.67965	1.51515	1	2	1	1	660	75.513	6.87	High	High		0.977	1.023	101.2	98.8	0.053	0	0	1
FALSE	High	Master Protein	P25285	Aminomethyltransferase, mitochondrial OS=Bos taurus OX=9913 GN=AMT PE=1 SV=1	0.00810612	1.67695	4.03023	1	2	1	1	397	42.841	8.13	High	High		0.905	1.105	105	95	0.129	0	0	1
FALSE	High	Master Protein	Q3SZN4	Cold inducible RNA binding protein OS=Bos taurus OX=9913 GN=CIRBP PE=2 SV=1	0.00810612	1.66979	6.57277	1	2	1	1	213	23.173	9.64	High	High		1.125	0.889	94.1	105.9	0.155	0	2.2258	1
FALSE	High	Master Protein	F1MM59	Fibrillarin OS=Bos taurus OX=9913 GN=FBL PE=3 SV=2	0.00810612	1.66635	5.90062	1	1	1	1	322	33.942	10.2	High	High		0.941	1.063	103	97	0.101	0	2.43821	1
FALSE	High	Master Protein	F1N270	V-type proton ATPase subunit D OS=Bos taurus OX=9913 GN=ATP6V1D PE=4 SV=1	0.00810612	1.66354	4.45344	1	1	1	1	247	28.231	9.36	High	High		1.066	0.938	96.8	103.2	0.179	0	0	1
FALSE	High	Master Protein	A7MAZ2	STX12 protein OS=Bos taurus OX=9913 GN=STX12 PE=2 SV=1	0.00810612	1.63041	5.10949	1	1	1	1	274	31.336	5.59	High	High		0.956	1.046	102.3	97.7	0.145	0	0	1
FALSE	High	Master Protein	Q3MI05	Lysosomal protective protein OS=Bos taurus OX=9913 GN=CTSA PE=2 SV=1	0.00810612	1.62654	2.08768	1	2	1	1	479	53.946	6.37	High	High		0.874	1.145	106.8	93.2	0.129	0	4.24703	1
FALSE	High	Master Protein	Q5E954	DnaJ homolog subfamily A member 1 OS=Bos taurus OX=9913 GN=DNAJA1 PE=2 SV=2	0.00810612	1.62124	2.01511	1	2	1	1	397	44.853	7.08	High	High		1.062	0.941	97	103	0.11	0	0	1
FALSE	High	Master Protein	G3X6L4	Hepatoma-derived growth factor OS=Bos taurus OX=9913 GN=HDGF PE=4 SV=1	0.00810612	1.6187	6.69456	1	1	1	1	239	26.657	4.75	High	High		0.974	1.027	101.3	98.7	0.145	0	0	1
FALSE	High	Master Protein	A5PK65	D-dopachrome decarboxylase OS=Bos taurus OX=9913 GN=DDT PE=3 SV=1	0.00810612	1.61672	12.7119	1	1	1	1	118	12.869	7.2	High	High		1.102	0.907	95.1	104.9	0.292	0	0	1
FALSE	High	Master Protein	Q28107	Coagulation factor V OS=Bos taurus OX=9913 GN=F5 PE=1 SV=1	0.00810612	1.61422	0.768883	1	4	1	1	2211	248.828	5.83	High	High		0.843	1.186	108.5	91.5	0.024	0	9.90245	1
FALSE	High	Master Protein	F1MZV1	Hexokinase-1 OS=Bos taurus OX=9913 GN=HK1 PE=1 SV=2	0.00810612	1.60942	1.30719	1	1	1	1	918	102.228	6.71	High	High		2.252	0.444	61.5	138.5	0.044	0	0	1
FALSE	Medium	Master Protein	P04394	NADH dehydrogenase [ubiquinone] flavoprotein 2, mitochondrial OS=Bos taurus OX=9913 GN=NDUFV2 PE=1 SV=3	0.0102264	1.58855	4.01606	1	1	1	1	249	27.29	8.06	High	High		0.793	1.261	111.6	88.4	0.136	0	0	1
FALSE	Medium	Master Protein	G3MX54	Dynein light chain OS=Bos taurus OX=9913 PE=3 SV=1	0.0102264	1.57938	24.7191	1	4	1	1	89	10.371	7.4	High	High		0.965	1.036	101.8	98.2	0.585	0	0	1
FALSE	Medium	Master Protein	Q17QC5	AP-2 complex subunit sigma OS=Bos taurus OX=9913 GN=AP2S1 PE=2 SV=1	0.0102264	1.56352	6.33803	1	2	1	1	142	17.007	6.18	High	High		1.306	0.766	86.7	113.3	0.389	0	0	1
FALSE	Medium	Master Protein	A7Z064	3-hydroxy-3-methylglutaryl-coenzyme A reductase OS=Bos taurus OX=9913 GN=HMGCR PE=2 SV=2	0.0102264	1.56241	1.46396	1	1	1	1	888	97.664	6.68	High	High		1.1	0.909	95.2	104.8	0.053	0	0	1
FALSE	Medium	Master Protein	A5PKK1	N(alpha)-acetyltransferase 40, NatD catalytic subunit OS=Bos taurus OX=9913 GN=NAA40 PE=2 SV=1	0.0102264	1.55815	5.06329	1	2	1	1	237	27.28	7.83	High	High		0.944	1.059	102.9	97.1	0.166	0	0	1
FALSE	Medium	Master Protein	Q3T0D7	GTP-binding protein SAR1a OS=Bos taurus OX=9913 GN=SAR1A PE=2 SV=1	0.0102264	1.55768	5.55556	1	2	1	1	198	22.395	6.68	High	High		0.842	1.188	108.6	91.4	0.212	0	0	1
FALSE	Medium	Master Protein	E1BGJ7	V-type proton ATPase subunit a OS=Bos taurus OX=9913 GN=ATP6V0A4 PE=3 SV=2	0.0102264	1.54288	1.31894	1	2	1	1	834	95.687	6.74	High	High		0.652	1.533	121	79	0.053	0	0	1
FALSE	Medium	Master Protein	A7MB16	Eukaryotic translation initiation factor 3 subunit B OS=Bos taurus OX=9913 GN=EIF3B PE=2 SV=1	0.0102264	1.54272	1.14504	1	1	1	1	786	88.863	4.97	High	High		1.372	0.729	84.3	115.7	0.062	0	1.6182	1
FALSE	Medium	Master Protein	A5PKL2	RAS related 2 OS=Bos taurus OX=9913 GN=RRAS2 PE=2 SV=1	0.0108696	1.54061	5.88235	1	1	1	1	204	23.385	6.01	High	High		0.874	1.144	106.7	93.3	0.166	0	2.04691	1
FALSE	Medium	Master Protein	Q0IIM3	Heat shock protein 105 kDa OS=Bos taurus OX=9913 GN=HSPH1 PE=2 SV=1	0.0108696	1.5388	1.74622	1	1	1	1	859	96.664	5.35	High	High		0.687	1.455	118.5	81.5	0.042	0	0	1
FALSE	Medium	Master Protein	Q0VCM0	Protein S100-A16 OS=Bos taurus OX=9913 GN=S100A16 PE=3 SV=1	0.0108696	1.53106	10.6796	1	1	1	1	103	11.769	8.94	High	High		1.056	0.947	97.3	102.7	0.468	0	0	1
FALSE	Medium	Master Protein	E1BC58	RAB2B, member RAS oncogene family OS=Bos taurus OX=9913 GN=RAB2B PE=4 SV=1	0.0108696	1.51999	5.55556	1	1	1	1	216	24.152	7.08	High	High		0.939	1.065	103.1	96.9	0.155	0	0	1
FALSE	Medium	Master Protein	G3MXE1	Uncharacterized protein OS=Bos taurus OX=9913 PE=4 SV=1	0.0108696	1.5167	16.9014	1	1	1	1	71	8.346	9.52	High	High		1.55	0.645	78.4	121.6	0.585	0	0	1
FALSE	Medium	Master Protein	F1MTK0	Uncharacterized protein OS=Bos taurus OX=9913 GN=DNAJC9 PE=4 SV=1	0.0108696	1.50948	4.21456	1	1	1	1	261	30.287	5.71	High	High		0.878	1.139	106.5	93.5	0.129	0	0	1
FALSE	Medium	Master Protein	Q3MHH4	Glutamine--tRNA ligase OS=Bos taurus OX=9913 GN=QARS PE=2 SV=1	0.0123099	1.49648	1.93548	1	1	1	1	775	87.588	6.89	High	High		1.088	0.919	95.8	104.2	0.049	0	0	1
FALSE	Medium	Master Protein	A8E651	EWS RNA binding protein 1 OS=Bos taurus OX=9913 GN=EWSR1 PE=2 SV=1	0.0130246	1.4939	1.37405	1	1	1	1	655	68.251	9.33	High	High		0.884	1.131	106.1	93.9	0.105	0	2.16763	1
FALSE	Medium	Master Protein	Q1LZA3	Asparagine synthetase [glutamine-hydrolyzing] OS=Bos taurus OX=9913 GN=ASNS PE=2 SV=3	0.0137283	1.48083	1.60428	1	1	1	1	561	64.179	6.77	High	High		1.343	0.745	85.4	114.6	0.062	0	0	1
FALSE	Medium	Master Protein	Q2KIK0	Protein SGT1 homolog OS=Bos taurus OX=9913 GN=SUGT1 PE=2 SV=1	0.0137283	1.47795	3.84615	1	1	1	1	338	38.05	5.82	High	High		1.029	0.971	98.6	101.4	0.11	0	0	1
FALSE	Medium	Master Protein	D2DSG3	Nucleophosmin/nucleoplasmin 2 OS=Bos taurus OX=9913 GN=NPM2 PE=2 SV=1	0.0142755	1.47405	7.5	1	1	1	1	200	22.568	5.07	High	High		0.807	1.239	110.7	89.3	0.259	0	0	1
FALSE	Medium	Master Protein	G3MWK4	Serine and arginine rich splicing factor 12 OS=Bos taurus OX=9913 GN=SRSF12 PE=4 SV=1	0.0142755	1.45767	4.21456	1	1	1	1	261	30.478	11.65	High	High		0.888	1.126	105.9	94.1	0.179	0	2.01399	1
FALSE	Medium	Master Protein	F1MF47	Transferrin receptor 2 OS=Bos taurus OX=9913 GN=TFR2 PE=4 SV=1	0.0142755	1.45767	1.1208	1	1	1	1	803	88.325	6.33	High	High		1.012	0.988	99.4	100.6	0.056	0	2.08272	1
FALSE	Medium	Master Protein	A6QR68	SLC31A1 protein OS=Bos taurus OX=9913 GN=SLC31A1 PE=2 SV=1	0.0142755	1.45112	5.82011	1	1	1	1	189	21.037	7.18	High	High		0.866	1.155	107.2	92.8	0.778	0	0	1
FALSE	Medium	Master Protein	A4IFC8	DNA ligase OS=Bos taurus OX=9913 GN=LIG1 PE=2 SV=1	0.0142755	1.451	1.52838	1	1	1	1	916	101.254	6.39	High	High		0.975	1.026	101.3	98.7	0.043	0	0	1
FALSE	Medium	Master Protein	Q58DM8	Enoyl-CoA hydratase, mitochondrial OS=Bos taurus OX=9913 GN=ECHS1 PE=2 SV=1	0.0142755	1.44904	7.24138	1	1	1	1	290	31.223	8.57	High	High		1.001	0.999	100	100	0.145	0	2.19392	1
FALSE	Medium	Master Protein	F1N1D5	Glucosylceramidase OS=Bos taurus OX=9913 GN=GBA PE=3 SV=1	0.0142755	1.42887	2.42537	1	1	1	1	536	59.802	7.78	High	High		0.86	1.163	107.5	92.5	0.077	0	0	1
FALSE	Medium	Master Protein	P13135	Calpain small subunit 1 OS=Bos taurus OX=9913 GN=CAPNS1 PE=2 SV=1	0.0142755	1.42597	2.6616	1	1	1	1	263	27.914	5.2	High	High		1.073	0.932	96.5	103.5	0.155	0	1.95359	1
FALSE	Medium	Master Protein	E1BCR9	Pantothenate kinase 1 OS=Bos taurus OX=9913 GN=PANK1 PE=4 SV=2	0.0142755	1.41173	1.18443	1	2	1	1	591	63.326	7.4	High	High		1.263	0.792	88.4	111.6	0.072	0	4.7912	1
FALSE	Medium	Master Protein	Q59A32	Trifunctional purine biosynthetic protein adenosine-3 OS=Bos taurus OX=9913 GN=GART PE=2 SV=1	0.0149148	1.4066	1.38614	1	1	1	1	1010	107.839	6.39	High	High		1.164	0.859	92.4	107.6	0.038	0	0	1
FALSE	Medium	Master Protein	F2Z4J7	Chromobox 5 OS=Bos taurus OX=9913 GN=CBX5 PE=4 SV=1	0.0149148	1.40649	6.80628	1	2	1	1	191	22.211	5.86	High	High		0.94	1.064	103.1	96.9	0.212	0	0	1
FALSE	Medium	Master Protein	E1BCF5	Uncharacterized protein OS=Bos taurus OX=9913 GN=RPL26L1 PE=4 SV=2	0.0149148	1.40384	5.40541	1	1	1	1	148	17.527	10.46	High	High		0.88	1.136	106.4	93.6	0.292	0	1.62127	1
FALSE	Medium	Master Protein	E1BEJ3	Elongation factor G, mitochondrial OS=Bos taurus OX=9913 GN=GFM1 PE=3 SV=1	0.0149148	1.39083	1.19048	1	1	1	1	756	83.79	6.92	High	High		0.977	1.024	101.2	98.8	0.049	0	1.62473	1
FALSE	Medium	Master Protein	Q3MHL8	Small acidic protein OS=Bos taurus OX=9913 GN=SMAP PE=2 SV=1	0.0149148	1.38331	3.8674	1	2	1	1	181	20.096	4.77	High	High		0.706	1.416	117.2	82.8	0.292	0	2.11221	1
FALSE	Medium	Master Protein	Q3ZCK1	Eukaryotic translation initiation factor 3 subunit L OS=Bos taurus OX=9913 GN=EIF3L PE=2 SV=1	0.0161858	1.371	1.59574	1	1	1	1	564	66.684	6.34	High	High		0.976	1.025	101.2	98.8	0.072	0	1.91033	1
FALSE	Medium	Master Protein	Q3T0U1	LRP chaperone MESD OS=Bos taurus OX=9913 GN=MESD PE=2 SV=1	0.0161858	1.37039	3.01724	1	1	1	1	232	25.96	6.34	High	High		0.977	1.024	101.2	98.8	0.179	0	2.14521	1
FALSE	Medium	Master Protein	P07926	ATP synthase F(0) complex subunit C2, mitochondrial OS=Bos taurus OX=9913 GN=ATP5MC2 PE=1 SV=1	0.0161858	1.36886	4.8951	1	2	1	1	143	15.019	9.99	High	High		0.853	1.172	107.9	92.1	0.292	0	3.93611	1
FALSE	Medium	Master Protein	A0A140T8D2	Integrin beta OS=Bos taurus OX=9913 GN=ITGB1 PE=1 SV=1	0.0161858	1.36291	2.37203	1	1	1	1	801	88.504	5.52	High	High		0.72	1.388	116.3	83.7	0.058	0	0	1
FALSE	Medium	Master Protein	Q2KIM0	Tissue alpha-L-fucosidase OS=Bos taurus OX=9913 GN=FUCA1 PE=2 SV=1	0.0161858	1.36251	2.35043	1	1	1	1	468	54.054	7.3	High	High		0.705	1.419	117.3	82.7	0.08	0	1.84426	1
FALSE	Medium	Master Protein	A7MBG8	RuvB-like helicase OS=Bos taurus OX=9913 GN=RUVBL1 PE=1 SV=1	0.0161858	1.36161	2.41228	1	1	1	1	456	50.122	6.42	High	High		0.949	1.054	102.6	97.4	0.101	0	0	1
FALSE	Medium	Master Protein	E1BDZ4	NLR family pyrin domain containing 14 OS=Bos taurus OX=9913 GN=NLRP14 PE=4 SV=2	0.0161858	1.36071	2.28311	1	1	1	1	1095	124.916	5.97	High	High		0.947	1.056	102.7	97.3	0	0	0	1
FALSE	Medium	Master Protein	G3N2N2	Suppressor APC domain containing 2 OS=Bos taurus OX=9913 GN=SAPCD2 PE=4 SV=1	0.0168539	1.35067	2.03562	1	2	1	1	393	42.286	8.9	High	High		1.07	0.935	96.6	103.4	0.093	0	3.75452	1
FALSE	Medium	Master Protein	E1BP91	Aminopeptidase OS=Bos taurus OX=9913 GN=NPEPPS PE=1 SV=2	0.0168539	1.34833	1.19435	1	1	1	1	921	103.534	5.83	High	High		0.739	1.354	115	85	0.041	0	0	1
FALSE	Medium	Master Protein	P60902	Protein S100-A10 OS=Bos taurus OX=9913 GN=S100A10 PE=1 SV=2	0.0188679	1.32203	10.3093	1	1	1	1	97	11.196	7.37	High	High		1.084	0.922	96	104	0.585	0	0	1
FALSE	Medium	Master Protein	P80724	Brain acid soluble protein 1 OS=Bos taurus OX=9913 GN=BASP1 PE=1 SV=3	0.0188679	1.32048	4.84581	1	1	1	1	227	22.997	4.6	High	High		0.558	1.793	128.4	71.6	0.179	0	2.18275	1
FALSE	Medium	Master Protein	Q0P5L6	Centromere/kinetochore protein zw10 OS=Bos taurus OX=9913 GN=ZW10 PE=2 SV=1	0.0216179	1.31578	1.92555	1	1	1	1	779	88.361	6.06	High	High		1.331	0.751	85.8	114.2	0.05	0	0	1
FALSE	Medium	Master Protein	F1N036	DnaJ homolog subfamily C member 3 OS=Bos taurus OX=9913 GN=DNAJC3 PE=4 SV=1	0.0216179	1.31381	1.98413	1	1	1	1	504	57.695	5.83	High	High		0.871	1.148	106.9	93.1	0.072	0	0	1
FALSE	Medium	Master Protein	F1MS51	KIAA0825 OS=Bos taurus OX=9913 GN=KIAA0825 PE=4 SV=2	0.0229965	1.31319	2.07834	1	1	1	1	1251	143.809	6.65	High	High		0.888	1.126	105.9	94.1	0.03	0	0	1
FALSE	Medium	Master Protein	Q5E964	26S proteasome non-ATPase regulatory subunit 13 OS=Bos taurus OX=9913 GN=PSMD13 PE=2 SV=1	0.0236604	1.30566	3.19149	1	2	1	1	376	42.839	5.69	High	High		1.021	0.98	99	101	0.093	0	0	1
FALSE	Medium	Master Protein	F1MVF1	Uncharacterized protein OS=Bos taurus OX=9913 GN=CAMK2G PE=4 SV=2	0.024188	1.29602	1.93237	1	1	1	1	621	68.139	8.07	High	High		1.089	0.918	95.7	104.3	0.072	0	0	1
FALSE	Medium	Master Protein	F1MYS7	Eukaryotic translation initiation factor 4B OS=Bos taurus OX=9913 GN=EIF4B PE=1 SV=1	0.024188	1.29294	2.13115	1	1	1	1	610	68.777	5.81	High	High		0.94	1.064	103.1	96.9	0.07	0	0	1
FALSE	Medium	Master Protein	Q1RMR3	Cortactin OS=Bos taurus OX=9913 GN=CTTN PE=1 SV=1	0.024188	1.29014	2.41636	1	1	1	1	538	60.229	5.38	High	High		1.001	0.999	99.9	100.1	0.083	0	0	1
FALSE	Medium	Master Protein	A0JN39	Coatomer subunit beta OS=Bos taurus OX=9913 GN=COPB1 PE=1 SV=1	0.024188	1.27835	1.36411	1	2	1	1	953	107.059	6	High	High		0.948	1.055	102.7	97.3	0.041	0	0	1
FALSE	Medium	Master Protein	A0A0A0MP89	Serpin A3-8 OS=Bos taurus OX=9913 GN=SERPINA3-8 PE=3 SV=1	0.0248105	1.26881	2.39234	1	1	1	1	418	46.918	6.13	High	High		0.944	1.06	102.9	97.1	0.086	0	0	1
FALSE	Medium	Master Protein	Q0VCU8	Eukaryotic translation initiation factor 3 subunit J OS=Bos taurus OX=9913 GN=EIF3J PE=2 SV=1	0.0287868	1.26082	3.125	1	1	1	1	256	28.933	4.83	High	High		0.964	1.037	101.8	98.2	0.155	0	1.88582	1
FALSE	Medium	Master Protein	E1BJC9	Uncharacterized protein OS=Bos taurus OX=9913 GN=C18H19orf33 PE=1 SV=2	0.0287868	1.25861	9.80392	1	1	1	1	102	10.634	9.7	High	High		0.722	1.385	116.1	83.9	0.585	0	2.12937	1
FALSE	Medium	Master Protein	A4FUD3	116 kDa U5 small nuclear ribonucleoprotein component OS=Bos taurus OX=9913 GN=EFTUD2 PE=2 SV=1	0.0287868	1.25267	1.64609	1	1	1	1	972	109.316	5	High	High		0.854	1.172	107.9	92.1	0.04	0	0	1
FALSE	Medium	Master Protein	P80177	Macrophage migration inhibitory factor OS=Bos taurus OX=9913 GN=MIF PE=1 SV=6	0.0320382	1.2368	7.82609	1	1	1	1	115	12.335	7.81	High	High		1.328	0.753	85.9	114.1	0.778	0	1.69556	1
FALSE	Medium	Master Protein	Q2KJA1	Endophilin-A2 OS=Bos taurus OX=9913 GN=SH3GL1 PE=2 SV=1	0.0320382	1.23232	5.43478	1	1	1	1	368	41.429	5.5	High	High		1.148	0.871	93.1	106.9	0.105	0	0	1
FALSE	Medium	Master Protein	F1N6U4	Septin 9 OS=Bos taurus OX=9913 GN=SEPT9 PE=3 SV=2	0.0320382	1.2268	5.37313	1	1	1	1	335	38.516	7.55	High	High		1.163	0.86	92.4	107.6	0.122	0	0	1
FALSE	Medium	Master Protein	F1MGC0	Succinate--CoA ligase [ADP-forming] subunit beta, mitochondrial OS=Bos taurus OX=9913 GN=SUCLA2 PE=3 SV=2	0.0320382	1.22432	2.15983	1	1	1	1	463	50.114	7.18	High	High		0.746	1.341	114.6	85.4	0.086	0	2.05134	1
FALSE	Medium	Master Protein	E1BMJ0	Uncharacterized protein OS=Bos taurus OX=9913 GN=SERPING1 PE=3 SV=2	0.0325866	1.21624	3.4188	1	1	1	1	468	51.679	6.67	High	High		0.385	2.595	144.4	55.6	0.116	0	0	1
FALSE	Medium	Master Protein	Q56JU9	40S ribosomal protein S24 OS=Bos taurus OX=9913 GN=RPS24 PE=2 SV=2	0.0325866	1.20838	11.4504	1	1	1	1	131	15.187	10.9	High	High		1.024	0.976	98.8	101.2	0.389	0	1.7194	1
FALSE	Medium	Master Protein	E1BBM1	Glyoxalase domain containing 4 OS=Bos taurus OX=9913 GN=GLOD4 PE=1 SV=2	0.0325866	1.20363	3.3557	1	1	1	1	298	33.21	6.55	High	High		1.081	0.925	96.1	103.9	0.105	0	0	1
FALSE	Medium	Master Protein	E1BPX9	Leucine rich pentatricopeptide repeat containing OS=Bos taurus OX=9913 GN=LRPPRC PE=4 SV=2	0.0325866	1.20287	0.501433	1	1	1	1	1396	158.134	6.38	High	High		0.974	1.027	101.3	98.7	0.025	0	0	1
FALSE	Medium	Master Protein	Q3SX41	Luc7-like protein 3 OS=Bos taurus OX=9913 GN=LUC7L3 PE=2 SV=1	0.0345295	1.20018	3.7037	1	1	1	1	432	51.465	9.79	High	High		2.114	0.473	64.2	135.8	0.116	0	0	1
FALSE	Medium	Master Protein	F1MPK4	3-hydroxyisobutyryl-CoA hydrolase, mitochondrial OS=Bos taurus OX=9913 GN=HIBCH PE=3 SV=2	0.0345295	1.19688	3.10078	1	1	1	1	387	43.7	6.99	High	High		0.698	1.432	117.8	82.2	0.089	0	0	1
FALSE	Medium	Master Protein	F1MNL7	Uncharacterized protein OS=Bos taurus OX=9913 GN=PTI PE=4 SV=2	0.0350168	1.18742	7	1	1	1	1	100	10.87	9.17	High	High		0.629	1.591	122.8	77.2	0.468	0	1.65347	1
FALSE	Medium	Master Protein	F1MJ56	Unconventional myosin-Id OS=Bos taurus OX=9913 GN=MYO1D PE=3 SV=1	0.0350168	1.18675	1.29225	1	1	1	1	1006	115.837	9.32	High	High		0.757	1.321	113.8	86.2	0.031	0	0	1
FALSE	Medium	Master Protein	Q08DS7	AP-1 complex subunit beta-1 OS=Bos taurus OX=9913 GN=AP2B1 PE=2 SV=1	0.0350168	1.18569	1.9979	1	1	1	1	951	105.639	5.34	High	High		0.891	1.122	105.8	94.2	0.047	0	0	1
FALSE	Medium	Master Protein	Q02375	NADH dehydrogenase [ubiquinone] iron-sulfur protein 4, mitochondrial OS=Bos taurus OX=9913 GN=NDUFS4 PE=1 SV=1	0.0362903	1.17633	8.57143	1	1	1	1	175	19.799	10.14	High	High		1.088	0.919	95.8	104.2	0.179	0	0	1
FALSE	Medium	Master Protein	F1MRX5	LIM domain binding 3 OS=Bos taurus OX=9913 GN=LDB3 PE=4 SV=2	0.0362903	1.17542	4.84848	1	1	1	1	330	35.519	9.35	High	High		0.82	1.22	109.9	90.1	0.129	0	0	1
FALSE	Medium	Master Protein	E1B913	Threonine synthase like 2 OS=Bos taurus OX=9913 GN=THNSL2 PE=4 SV=1	0.0362903	1.17405	3.92562	1	1	1	1	484	54.472	6.86	High	High						0.077	0	2.40804	1
